# Supplementary material for: Biological organ ages associate with risk of chronic diseases in a community-based population
Source: JCI Insight. 2025 Dec 8;10(23):e197304. doi: 10.1172/jci.insight.197304 (PMC12890491; doi:10.1172/jci.insight.197304)
Supplement: Supplemental tables 1-2 [file jciinsight-10-197304-s235.xlsx]

## Sheet: Index
Supplemental Table 1	Protiens included in each organ age score
Supplemental Table 2	ICD codes for incident outcomes

## Sheet: Supplemental Table 1
seqid_in_sample	Organ	seqid	uniprot_id	uniprot.full.name	target	targetfullname	entrez.gene.id	entrezgeneid	entrezgenesymbol
SeqId_15386_7	Adipose	15386-7	P15090	"Fatty acid-binding protein, adipocyte"	FABPA	"Fatty acid-binding protein, adipocyte"	2167	2167	FABP4
SeqId_18830_1	Adipose	18830-1	Q8WWA0	Intelectin-1	Omentin	Intelectin-1	55600	55600	ITLN1
SeqId_3554_24	Adipose	3554-24	Q15848	Adiponectin	Adiponectin	Adiponectin	9370	9370	ADIPOQ
SeqId_6578_29	Adipose	6578-29	Q9H2S6	Tenomodulin	TNMD	Tenomodulin	64102	64102	TNMD
SeqId_8484_24	Adipose	8484-24	P41159	Leptin	Leptin	Leptin	3952	3952	LEP
SeqId_10889_2	Artery	10889-2	Q96G30	Melanocortin-2 receptor accessory protein 2	MRAP2	Melanocortin-2 receptor accessory protein 2	112609	112609	MRAP2
SeqId_13101_60	Artery	13101-60	Q9BQB4	Sclerostin	SOST	Sclerostin	50964	50964	SOST
SeqId_13740_51	Artery	13740-51	Q92765	Secreted frizzled-related protein 3	sFRP-3	Secreted frizzled-related protein 3	2487	2487	FRZB
SeqId_14111_15	Artery	14111-15	P35442	Thrombospondin-2	TSP2	Thrombospondin-2	7058	7058	THBS2
SeqId_14747_9	Artery	14747-9	O75462	Cytokine receptor-like factor 1	CRLF1	Cytokine receptor-like factor 1			CRLF1
SeqId_2607_54	Artery	2607-54	O75462|Q9UBD9	Cytokine receptor-like factor 1|Cardiotrophin-like cytokine factor 1	CLF-1/CLC Complex	Cytokine receptor-like factor 1:Cardiotrophin-like cytokine factor 1 Complex	9244|23529	9244 23529	CRLF1 CLCF1
SeqId_3280_49	Artery	3280-49	P16112	Aggrecan core protein	Aggrecan	Aggrecan core protein	176	176	ACAN
SeqId_3284_75	Artery	3284-75	P21810	Biglycan	BGN	Biglycan	633	633	BGN
SeqId_3339_33	Artery	3339-33	P35442	Thrombospondin-2	TSP2	Thrombospondin-2	7058	7058	THBS2
SeqId_4455_89	Artery	4455-89	Q08431	Lactadherin	MFGM	Lactadherin	4240	4240	MFGE8
SeqId_4807_13	Artery	4807-13	P27658	Collagen alpha-1(VIII) chain	CO8A1	Collagen alpha-1(VIII) chain	1295	1295	COL8A1
SeqId_6520_87	Artery	6520-87	P08493	Matrix Gla protein	MGP	Matrix Gla protein	4256	4256	MGP
SeqId_8304_50	Artery	8304-50	O00300	Tumor necrosis factor receptor superfamily member 11B	OPG	Tumor necrosis factor receptor superfamily member 11B	4982	4982	TNFRSF11B
SeqId_9561_21	Artery	9561-21	P13611	Versican core protein	CSPG2	Versican core protein	1462	1462	VCAN
SeqId_10082_251	Brain	10082-251	P07196	Neurofilament light polypeptide	NFL	Neurofilament light polypeptide	4747	4747	NEFL
SeqId_10339_48	Brain	10339-48	P09104	Gamma-enolase	NSE	Gamma-enolase	2026	2026	ENO2
SeqId_10615_18	Brain	10615-18	P25189	Myelin protein P0	MYP0	Myelin protein P0	4359	4359	MPZ
SeqId_10643_16	Brain	10643-16	Q96PB7	Noelin-3	NOE3	Noelin-3	118427	118427	OLFM3
SeqId_10731_10	Brain	10731-10	Q8IZT8	Heparan sulfate glucosamine 3-O-sulfotransferase 5	HS3S5	Heparan sulfate glucosamine 3-O-sulfotransferase 5	222537	222537	HS3ST5
SeqId_10760_107	Brain	10760-107	P48058	Glutamate receptor 4	GRIA4	Glutamate receptor 4	2893	2893	GRIA4
SeqId_10880_38	Brain	10880-38	P0C2L3	Protein FAM163B	F163B	Protein FAM163B	642968	642968	FAM163B
SeqId_10890_135	Brain	10890-135	Q6UWM7	Lactase-like protein	LCTL	Lactase-like protein	197021	197021	LCTL
SeqId_10900_272	Brain	10900-272	Q93045	Stathmin-2	STMN2	Stathmin-2	11075	11075	STMN2
SeqId_10907_116	Brain	10907-116	Q9P121	Neurotrimin	NTRI	Neurotrimin	50863	50863	NTM
SeqId_10908_2	Brain	10908-2	Q8IUC8	Polypeptide N-acetylgalactosaminyltransferase 13	GLT13	Polypeptide N-acetylgalactosaminyltransferase 13	114805	114805	GALNT13
SeqId_10933_107	Brain	10933-107	Q9BXU9	Calcium-binding protein 8	CABP8	Calcium-binding protein 8	83698	83698	CALN1
SeqId_10939_16	Brain	10939-16	Q9H4M7	Pleckstrin homology domain-containing family A member 4	PKHA4	Pleckstrin homology domain-containing family A member 4	57664	57664	PLEKHA4
SeqId_10981_56	Brain	10981-56	P56975	"Pro-neuregulin-3, membrane-bound isoform"	NRG3	"Pro-neuregulin-3, membrane-bound isoform"	10718	10718	NRG3
SeqId_11116_16	Brain	11116-16	Q6NUJ2	Uncharacterized protein C11orf87	CK087	Uncharacterized protein C11orf87			C11orf87
SeqId_11130_158	Brain	11130-158	O00305	Voltage-dependent L-type calcium channel subunit beta-4	CACB4	Voltage-dependent L-type calcium channel subunit beta-4			CACNB4
SeqId_11143_32	Brain	11143-32	Q96PB7	Noelin-3	NOE3	Noelin-3	118427	118427	OLFM3
SeqId_11145_72	Brain	11145-72	Q6ZVL6	UPF0606 protein KIAA1549L	K154L	UPF0606 protein KIAA1549L			KIAA1549L
SeqId_11168_3	Brain	11168-3	Q96KG7	Multiple epidermal growth factor-like domains protein 10	MEG10	Multiple epidermal growth factor-like domains protein 10			MEGF10
SeqId_11257_1	Brain	11257-1	P09417	Dihydropteridine reductase	DHPR	Dihydropteridine reductase	5860	5860	QDPR
SeqId_11280_6	Brain	11280-6	Q99259	Glutamate decarboxylase 1	DCE1	Glutamate decarboxylase 1			GAD1
SeqId_11302_237	Brain	11302-237	Q92752	Tenascin-R	TENR	Tenascin-R	7143	7143	TNR
SeqId_11363_58	Brain	11363-58	P55087	Aquaporin-4	AQP4	Aquaporin-4	361	361	AQP4
SeqId_11371_1	Brain	11371-1	Q96P66	Probable G-protein coupled receptor 101	GP101	Probable G-protein coupled receptor 101			GPR101
SeqId_11568_2	Brain	11568-2	P68106	Peptidyl-prolyl cis-trans isomerase FKBP1B	FKB1B	Peptidyl-prolyl cis-trans isomerase FKBP1B	2281	2281	FKBP1B
SeqId_11666_72	Brain	11666-72	P57771	Regulator of G-protein signaling 8	RGS8	Regulator of G-protein signaling 8			RGS8
SeqId_12479_50	Brain	12479-50	P31321	cAMP-dependent protein kinase type I-beta regulatory subunit	KAP1	cAMP-dependent protein kinase type I-beta regulatory subunit	5575	5575	PRKAR1B
SeqId_12499_108	Brain	12499-108	Q99962	Endophilin-A1	SH3G2	Endophilin-A1	6456	6456	SH3GL2
SeqId_12538_19	Brain	12538-19	P49802	Regulator of G-protein signaling 7	RGS7	Regulator of G-protein signaling 7			RGS7
SeqId_12655_30	Brain	12655-30	Q9H115	Beta-soluble NSF attachment protein	SNAB	Beta-soluble NSF attachment protein	63908	63908	NAPB
SeqId_12656_1	Brain	12656-1	Q07866	Kinesin light chain 1	KLC1	Kinesin light chain 1			KLC1
SeqId_12669_30	Brain	12669-30	Q76N89	E3 ubiquitin-protein ligase HECW1	HECW1	E3 ubiquitin-protein ligase HECW1			HECW1
SeqId_12676_1	Brain	12676-1	Q9BY11	Protein kinase C and casein kinase substrate in neurons protein 1	PACN1	Protein kinase C and casein kinase substrate in neurons protein 1			PACSIN1
SeqId_12683_156	Brain	12683-156	Q9BPU6	Dihydropyrimidinase-related protein 5	DPYL5	Dihydropyrimidinase-related protein 5			DPYSL5
SeqId_12697_30	Brain	12697-30	P48426	Phosphatidylinositol 5-phosphate 4-kinase type-2 alpha	PI42A	Phosphatidylinositol 5-phosphate 4-kinase type-2 alpha	5305	5305	PIP4K2A
SeqId_12774_12	Brain	12774-12	O60741	Potassium/sodium hyperpolarization-activated cyclic nucleotide-gated channel 1	HCN1	Potassium/sodium hyperpolarization-activated cyclic nucleotide-gated channel 1			HCN1
SeqId_12853_112	Brain	12853-112	Q9NZR1	Tropomodulin-2	TMOD2	Tropomodulin-2			TMOD2
SeqId_12860_7	Brain	12860-7	Q9UBL0	cAMP-regulated phosphoprotein 21	cAMP-regulated phosphoprotein 21	cAMP-regulated phosphoprotein 21	10777	10777	ARPP21
SeqId_12880_1	Brain	12880-1	Q7L0J3	Synaptic vesicle glycoprotein 2A	SV2A	Synaptic vesicle glycoprotein 2A			SV2A
SeqId_12895_28	Brain	12895-28	Q9Y6T7	Diacylglycerol kinase beta	DGKB	Diacylglycerol kinase beta			DGKB
SeqId_13105_7	Brain	13105-7	P60880	Synaptosomal-associated protein 25	SNP25	Synaptosomal-associated protein 25	6616	6616	SNAP25
SeqId_13240_170	Brain	13240-170	Q9Y566	SH3 and multiple ankyrin repeat domains protein 1	SHAN1	SH3 and multiple ankyrin repeat domains protein 1			SHANK1
SeqId_13375_48	Brain	13375-48	O43761	Synaptogyrin-3	SNG3	Synaptogyrin-3			SYNGR3
SeqId_13416_8	Brain	13416-8	Q14C87	Transmembrane protein 132D	T132D	Transmembrane protein 132D			TMEM132D
SeqId_13452_113	Brain	13452-113	P0DJ93	Small integral membrane protein 13	SIM13	Small integral membrane protein 13			SMIM13
SeqId_13522_20	Brain	13522-20	P62760	Visinin-like protein 1	VISL1	Visinin-like protein 1	7447	7447	VSNL1
SeqId_13529_39	Brain	13529-39	Q9ULW6	Nucleosome assembly protein 1-like 2	NP1L2	Nucleosome assembly protein 1-like 2			NAP1L2
SeqId_13539_131	Brain	13539-131	Q92952	Small conductance calcium-activated potassium channel protein 1	KCNN1	Small conductance calcium-activated potassium channel protein 1			KCNN1
SeqId_13540_1	Brain	13540-1	Q8NDV2	G-protein coupled receptor 26	GPR26	G-protein coupled receptor 26			GPR26
SeqId_13561_5	Brain	13561-5	P50406	5-hydroxytryptamine receptor 6	5HT6R	5-hydroxytryptamine receptor 6	3362	3362	HTR6
SeqId_13563_259	Brain	13563-259	Q8N6N7	Acyl-CoA-binding domain-containing protein 7	ACBD7	Acyl-CoA-binding domain-containing protein 7	414149	414149	ACBD7
SeqId_13613_23	Brain	13613-23	Q9Y6K8	Adenylate kinase isoenzyme 5	Adenylate kinase isoenzyme 5	Adenylate kinase isoenzyme 5	26289	26289	AK5
SeqId_13650_11	Brain	13650-11	Q9NZI2	Kv channel-interacting protein 1	KCIP1	Kv channel-interacting protein 1			KCNIP1
SeqId_13666_222	Brain	13666-222	Q9NS85	Carbonic anhydrase-related protein 10	Carbonic Anhydrase X	Carbonic anhydrase-related protein 10	56934	56934	CA10
SeqId_13948_50	Brain	13948-50	O75899	Gamma-aminobutyric acid type B receptor subunit 2	GABR2	Gamma-aminobutyric acid type B receptor subunit 2	9568	9568	GABBR2
SeqId_13986_6	Brain	13986-6	O43813	Glutathione S-transferase LANCL1	LANC1	LanC-like protein 1	10314	10314	LANCL1
SeqId_14005_2	Brain	14005-2	Q9P2D1	Chromodomain-helicase-DNA-binding protein 7	CHD7	Chromodomain-helicase-DNA-binding protein 7	55636	55636	CHD7
SeqId_14035_13	Brain	14035-13	Q13009	T-lymphoma invasion and metastasis-inducing protein 1	TIAM1	T-lymphoma invasion and metastasis-inducing protein 1	7074	7074	TIAM1
SeqId_14114_18	Brain	14114-18	Q8IYJ0	PILR alpha-associated neural protein	PIANP	PILR alpha-associated neural protein	196500	196500	PIANP
SeqId_14271_23	Brain	14271-23	Q9NRW1	Ras-related protein Rab-6B	RAB6B	Ras-related protein Rab-6B	51560	51560	RAB6B
SeqId_14291_53	Brain	14291-53	Q99490	"Arf-GAP with GTPase, ANK repeat and PH domain-containing protein 2"	AGAP2	"Arf-GAP with GTPase, ANK repeat and PH domain-containing protein 2"	116986	116986	AGAP2
SeqId_14614_41	Brain	14614-41	Q5T1S8	Noncompact myelin-associated protein	CA130	Noncompact myelin-associated protein	400746	400746	NCMAP
SeqId_14616_16	Brain	14616-16	Q96SR6	Zinc finger protein 382	ZN382	Zinc finger protein 382			ZNF382
SeqId_15321_8	Brain	15321-8	Q6PUV4	Complexin-2	CPLX2	Complexin-2			CPLX2
SeqId_15325_14	Brain	15325-14	P17677	Neuromodulin	NEUM	Neuromodulin	2596	2596	GAP43
SeqId_15404_3	Brain	15404-3	P01568	Interferon alpha-21	IFN21	Interferon alpha-21			IFNA21
SeqId_15412_40	Brain	15412-40	Q96CA5	Baculoviral IAP repeat-containing protein 7	KIAP	Baculoviral IAP repeat-containing protein 7	79444	79444	BIRC7
SeqId_15422_12	Brain	15422-12	P02689	Myelin P2 protein	MYP2	Myelin P2 protein			PMP2
SeqId_15504_39	Brain	15504-39	Q96CA5	Baculoviral IAP repeat-containing protein 7	Livin B	Baculoviral IAP repeat-containing protein 7 Isoform beta	79444	79444	BIRC7
SeqId_15511_37	Brain	15511-37	O95502	Neuronal pentraxin receptor	NPTXR	Neuronal pentraxin receptor	23467	23467	NPTXR
SeqId_15545_13	Brain	15545-13	P63098	Calcineurin subunit B type 1	Calcineurin B a	Calcineurin subunit B type 1	5534	5534	PPP3R1
SeqId_15573_110	Brain	15573-110	O14594	Neurocan core protein	CSPG3	Neurocan core protein	1463	1463	NCAN
SeqId_15579_26	Brain	15579-26	Q6UWR7	Ectonucleotide pyrophosphatase/phosphodiesterase family member 6	ENPP6	Ectonucleotide pyrophosphatase/phosphodiesterase family member 6	133121	133121	ENPP6
SeqId_15604_18	Brain	15604-18	P45984	Mitogen-activated protein kinase 9	JNK2	Mitogen-activated protein kinase 9	5601	5601	MAPK9
SeqId_15619_49	Brain	15619-49	Q16653	Myelin-oligodendrocyte glycoprotein	MOG	Myelin-oligodendrocyte glycoprotein	4340	4340	MOG
SeqId_15622_13	Brain	15622-13	Q14982	Opioid-binding protein/cell adhesion molecule	OBCAM	Opioid-binding protein/cell adhesion molecule	4978	4978	OPCML
SeqId_15641_20	Brain	15641-20	Q8IYR6	Tomoregulin-1	TEFF1	Tomoregulin-1	8577	8577	TMEFF1
SeqId_15668_19	Brain	15668-19	P34820	Bone morphogenetic protein 8B	BMP-8	Bone morphogenetic protein 8B	656	656	BMP8B
SeqId_15670_15	Brain	15670-15	Q7Z5L3	Complement C1q-like protein 2	C1QL2	Complement C1q-like protein 2	165257	165257	C1QL2
SeqId_16293_1	Brain	16293-1	P01286	Somatoliberin	Growth hormone-releasing factor	Somatoliberin	2691	2691	GHRH
SeqId_16323_8	Brain	16323-8	Q9Y4C0	Neurexin-3	NRX3A	Neurexin-3	9369	9369	NRXN3
SeqId_16900_29	Brain	16900-29	Q8NFP4	MAM domain-containing glycosylphosphatidylinositol anchor protein 1	MDGA1	MAM domain-containing glycosylphosphatidylinositol anchor protein 1	266727	266727	MDGA1
SeqId_16907_3	Brain	16907-3	Q8N3J6	Cell adhesion molecule 2	Nectin-like protein 3	Cell adhesion molecule 2	253559	253559	CADM2
SeqId_16908_5	Brain	16908-5	P23515	Oligodendrocyte-myelin glycoprotein	OMGP	Oligodendrocyte-myelin glycoprotein	4974	4974	OMG
SeqId_17343_6	Brain	17343-6	O15079	Syntaphilin	SNPH	Syntaphilin			SNPH
SeqId_17355_56	Brain	17355-56	Q9H2B2	Synaptotagmin-4	SYT4	Synaptotagmin-4			SYT4
SeqId_17721_82	Brain	17721-82	O60861	Growth arrest-specific protein 7	GAS7	Growth arrest-specific protein 7	8522	8522	GAS7
SeqId_17775_8	Brain	17775-8	Q9UI15	Transgelin-3	TAGL3	Transgelin-3	29114	29114	TAGLN3
SeqId_17855_28	Brain	17855-28	P49798	Regulator of G-protein signaling 4	RGS4	Regulator of G-protein signaling 4	5999	5999	RGS4
SeqId_18303_39	Brain	18303-39	Q92686	Neurogranin	NEUG	Neurogranin	4900	4900	NRGN
SeqId_18316_75	Brain	18316-75	Q9UH03	Neuronal-specific septin-3	2025-09-03	Neuronal-specific septin-3	55964	55964	2025-09-03
SeqId_18332_17	Brain	18332-17	O14810	Complexin-1	CPLX1	Complexin-1	10815	10815	CPLX1
SeqId_18833_76	Brain	18833-76	Q15121	Astrocytic phosphoprotein PEA-15	PEA15	Astrocytic phosphoprotein PEA-15	8682	8682	PEA15
SeqId_18904_23	Brain	18904-23	Q16566	Calcium/calmodulin-dependent protein kinase type IV	KCC4	Calcium/calmodulin-dependent protein kinase type IV	814	814	CAMK4
SeqId_19360_22	Brain	19360-22	Q86UE6	Leucine-rich repeat transmembrane neuronal protein 1	LRRT1	Leucine-rich repeat transmembrane neuronal protein 1	347730	347730	LRRTM1
SeqId_19370_30	Brain	19370-30	Q9Y661	Heparan sulfate glucosamine 3-O-sulfotransferase 4	HS3S4	Heparan sulfate glucosamine 3-O-sulfotransferase 4	9951	9951	HS3ST4
SeqId_19563_3	Brain	19563-3	Q9BYH1	Seizure 6-like protein	SEZ6L	Seizure 6-like protein	23544	23544	SEZ6L
SeqId_19637_9	Brain	19637-9	P06850	Corticoliberin	CRH	Corticoliberin	1392	1392	CRH
SeqId_19638_9	Brain	19638-9	P01213	Proenkephalin-B	Dynorphin A (1-17)	Dynorphin A (1-17)			PDYN
SeqId_2514_65	Brain	2514-65	Q15768	Ephrin-B3	Ephrin-B3	Ephrin-B3	1949	1949	EFNB3
SeqId_2760_2	Brain	2760-2	O95990	Actin-associated protein FAM107A	DRR1	Protein FAM107A	11170	11170	FAM107A
SeqId_2974_61	Brain	2974-61	Q12860	Contactin-1	contactin-1	Contactin-1	1272	1272	CNTN1
SeqId_3034_1	Brain	3034-1	P14136	Glial fibrillary acidic protein	GFAP	Glial fibrillary acidic protein	2670	2670	GFAP
SeqId_3198_4	Brain	3198-4	P22304	Iduronate 2-sulfatase	IDS	Iduronate 2-sulfatase	3423	3423	IDS
SeqId_3209_69	Brain	3209-69	Q9NQ76	Matrix extracellular phosphoglycoprotein	MEPE	Matrix extracellular phosphoglycoprotein	56955	56955	MEPE
SeqId_3296_92	Brain	3296-92	Q02246	Contactin-2	CNTN2	Contactin-2	6900	6900	CNTN2
SeqId_3350_53	Brain	3350-53	Q9UQM7	Calcium/calmodulin-dependent protein kinase type II subunit alpha	CAMK2A	Calcium/calmodulin-dependent protein kinase type II subunit alpha	815	815	CAMK2A
SeqId_3351_1	Brain	3351-1	Q13554	Calcium/calmodulin-dependent protein kinase type II subunit beta	CAMK2B	Calcium/calmodulin-dependent protein kinase type II subunit beta	816	816	CAMK2B
SeqId_3388_58	Brain	3388-58	Q9P286	Serine/threonine-protein kinase PAK 5	PAK7	Serine/threonine-protein kinase PAK 5	57144	57144	PAK7
SeqId_3461_58	Brain	3461-58	Q96GW7	Brevican core protein	PGCB	Brevican core protein	63827	63827	BCAN
SeqId_3489_9	Brain	3489-9	P26441	Ciliary neurotrophic factor	CNTF	Ciliary neurotrophic factor	1270	1270	CNTF
SeqId_3494_71	Brain	3494-71	O60258	Fibroblast growth factor 17	FGF-17	Fibroblast growth factor 17	8822	8822	FGF17
SeqId_3630_27	Brain	3630-27	Q8N126	Cell adhesion molecule 3	Nectin-like protein 1	Cell adhesion molecule 3	57863	57863	CADM3
SeqId_3685_53	Brain	3685-53	Q9BY79	Membrane frizzled-related protein	MFRP	Membrane frizzled-related protein	83552	83552	MFRP
SeqId_3897_61	Brain	3897-61	Q96GD0	Pyridoxal phosphate phosphatase	PLPP	Pyridoxal phosphate phosphatase	57026	57026	PDXP
SeqId_4123_60	Brain	4123-60	P08620	Fibroblast growth factor 4	FGF-4	Fibroblast growth factor 4	2249	2249	FGF4
SeqId_4557_61	Brain	4557-61	Q8IZU9	Kin of IRRE-like protein 3	KIRR3	Kin of IRRE-like protein 3	84623	84623	KIRREL3
SeqId_4712_28	Brain	4712-28	P05090	Apolipoprotein D	Apo D	Apolipoprotein D	347	347	APOD
SeqId_4903_72	Brain	4903-72	P63098|Q08209	Calcineurin subunit B type 1|Serine/threonine-protein phosphatase 2B catalytic subunit alpha isoform	Calcineurin	Calcineurin	5530|5534	5530 5534	PPP3CA PPP3R1
SeqId_4991_12	Brain	4991-12	P78333	Glypican-5	GPC5	Glypican-5	2262	2262	GPC5
SeqId_5105_2	Brain	5105-2	Q9BZR6	Reticulon-4 receptor	Nogo Receptor	Reticulon-4 receptor	65078	65078	RTN4R
SeqId_5110_84	Brain	5110-84	P58400	Neurexin-1-beta	NRX1B	Neurexin-1-beta	9378	9378	NRXN1
SeqId_5111_15	Brain	5111-15	Q9HDB5	Neurexin-3-beta	NRX3B	Neurexin-3-beta	9369	9369	NRXN3
SeqId_5456_59	Brain	5456-59	Q96KN2	Beta-Ala-His dipeptidase	CNDP1	Beta-Ala-His dipeptidase	84735	84735	CNDP1
SeqId_5476_66	Brain	5476-66	P05129	Protein kinase C gamma type	PKC-G	Protein kinase C gamma type	5582	5582	PRKCG
SeqId_5490_53	Brain	5490-53	Q08629	Testican-1	Testican-1	Testican-1	6695	6695	SPOCK1
SeqId_5614_44	Brain	5614-44	P06850	Corticoliberin	CRH	Corticoliberin	1392	1392	CRH
SeqId_5643_2	Brain	5643-2	Q6JVE9	Epididymal-specific lipocalin-8	LCN8	Epididymal-specific lipocalin-8	138307	138307	LCN8
SeqId_5659_11	Brain	5659-11	P20396	Pro-thyrotropin-releasing hormone	TRH	Pro-Thyrotropin-releasing hormone	7200	7200	TRH
SeqId_5689_1	Brain	5689-1	Q30KQ8	Beta-defensin 112	DB112	Beta-defensin 112	245915	245915	DEFB112
SeqId_5703_26	Brain	5703-26	Q99784	Noelin	NOE1	Noelin	10439	10439	OLFM1
SeqId_5743_82	Brain	5743-82	Q16568	Cocaine- and amphetamine-regulated transcript protein	CART	Cocaine- and amphetamine-regulated transcript protein	9607	9607	CARTPT
SeqId_5834_18	Brain	5834-18	P15248	Interleukin-9	IL-9	Interleukin-9	3578	3578	IL9
SeqId_6214_84	Brain	6214-84	P32881	Interferon alpha-8	IFNA8	Interferon alpha-8	3445	3445	IFNA8
SeqId_6267_51	Brain	6267-51	Q9H169	Stathmin-4	STMN4	Stathmin-4	81551	81551	STMN4
SeqId_6274_15	Brain	6274-15	Q2TBF2	WSC domain-containing protein 2	WSCD2	WSC domain-containing protein 2	9671	9671	WSCD2
SeqId_6280_11	Brain	6280-11	O95206	Protocadherin-8	PCDH8	Protocadherin-8	5100	5100	PCDH8
SeqId_6361_49	Brain	6361-49	Q15256	Receptor-type tyrosine-protein phosphatase R	PTPRR	Receptor-type tyrosine-protein phosphatase R	5801	5801	PTPRR
SeqId_6371_50	Brain	6371-50	O43827	Angiopoietin-related protein 7	ANGL7	Angiopoietin-related protein 7	10218	10218	ANGPTL7
SeqId_6390_18	Brain	6390-18	P0C0P6	Neuropeptide S	NPS	Neuropeptide S	594857	594857	NPS
SeqId_6478_2	Brain	6478-2	A6NGN9	IgLON family member 5	IGLO5	IgLON family member 5	402665	402665	IGLON5
SeqId_6527_1	Brain	6527-1	Q7L0X0	TLR4 interactor with leucine rich repeats	TRIL	TLR4 interactor with leucine rich repeats	9865	9865	TRIL
SeqId_6543_182	Brain	6543-182	P81277	Prolactin-releasing peptide	PRRP	Prolactin-releasing peptide	51052	51052	PRLH
SeqId_6572_10	Brain	6572-10	Q86VH4	Leucine-rich repeat transmembrane neuronal protein 4	LRRT4	Leucine-rich repeat transmembrane neuronal protein 4	80059	80059	LRRTM4
SeqId_6586_19	Brain	6586-19	O75078	Disintegrin and metalloproteinase domain-containing protein 11	ADA11	Disintegrin and metalloproteinase domain-containing protein 11	4185	4185	ADAM11
SeqId_6609_22	Brain	6609-22	P09543	"2',3'-cyclic-nucleotide 3'-phosphodiesterase"	CN37	"2',3'-cyclic-nucleotide 3'-phosphodiesterase"	1267	1267	CNP
SeqId_6620_82	Brain	6620-82	Q96FE5	Leucine-rich repeat and immunoglobulin-like domain-containing nogo receptor-interacting protein 1	LIGO1	Leucine-rich repeat and immunoglobulin-like domain-containing nogo receptor-interacting protein 1	84894	84894	LINGO1
SeqId_6904_14	Brain	6904-14	O43300	Leucine-rich repeat transmembrane neuronal protein 2	LRRT2	Leucine-rich repeat transmembrane neuronal protein 2	26045	26045	LRRTM2
SeqId_6918_183	Brain	6918-183	P06307	Cholecystokinin	CCKN	Cholecystokinin	885	885	CCK
SeqId_6965_19	Brain	6965-19	Q9UHC6	Contactin-associated protein-like 2	CNTP2	Contactin-associated protein-like 2	26047	26047	CNTNAP2
SeqId_6966_144	Brain	6966-144	P61266	Syntaxin-1B	STX1B	Syntaxin-1B	112755	112755	STX1B
SeqId_7099_33	Brain	7099-33	Q8N475	Follistatin-related protein 5	FSTL5	Follistatin-related protein 5	56884	56884	FSTL5
SeqId_7104_71	Brain	7104-71	Q86V35	Calcium-binding protein 7	CABP7	Calcium-binding protein 7	164633	164633	CABP7
SeqId_7200_4	Brain	7200-4	Q9ULH4	Leucine-rich repeat and fibronectin type-III domain-containing protein 2	LRFN2	Leucine-rich repeat and fibronectin type-III domain-containing protein 2	57497	57497	LRFN2
SeqId_7210_25	Brain	7210-25	P51693	Amyloid-like protein 1	Amyloid-like protein 1	Amyloid-like protein 1	333	333	APLP1
SeqId_7218_87	Brain	7218-87	P14415	Sodium/potassium-transporting ATPase subunit beta-2	AT1B2	Sodium/potassium-transporting ATPase subunit beta-2	482	482	ATP1B2
SeqId_7736_28	Brain	7736-28	Q96PE5	Opalin	OPALI	Opalin	93377	93377	OPALIN
SeqId_7785_1	Brain	7785-1	Q15768	Ephrin-B3	Ephrin-B3	Ephrin-B3	1949	1949	EFNB3
SeqId_7826_1	Brain	7826-1	Q9C098	Serine/threonine-protein kinase DCLK3	DCLK3	Serine/threonine-protein kinase DCLK3	85443	85443	DCLK3
SeqId_7894_155	Brain	7894-155	P11487	Fibroblast growth factor 3	FGF-3	Fibroblast growth factor 3	2248	2248	FGF3
SeqId_7933_75	Brain	7933-75	Q9P0K1	Disintegrin and metalloproteinase domain-containing protein 22	ADA22	Disintegrin and metalloproteinase domain-containing protein 22	53616	53616	ADAM22
SeqId_7959_34	Brain	7959-34	Q9ULB5	Cadherin-7	CADH7	Cadherin-7	1005	1005	CDH7
SeqId_7968_15	Brain	7968-15	O95727	Cytotoxic and regulatory T-cell molecule	CRTAM	Cytotoxic and regulatory T-cell molecule	56253	56253	CRTAM
SeqId_7995_16	Brain	7995-16	B2RUY7	von Willebrand factor C domain-containing protein 2-like	VWC2L	von Willebrand factor C domain-containing protein 2-like	402117	402117	VWC2L
SeqId_8002_27	Brain	8002-27	Q9H3S3	Transmembrane protease serine 5	Spinesin	Transmembrane protease serine 5	80975	80975	TMPRSS5
SeqId_8003_57	Brain	8003-57	Q8N145	Leucine-rich repeat LGI family member 3	LGI3	Leucine-rich repeat LGI family member 3	203190	203190	LGI3
SeqId_8066_38	Brain	8066-38	Q86SS6	Synaptotagmin-9	SYT9	Synaptotagmin-9	143425	143425	SYT9
SeqId_8242_9	Brain	8242-9	P0C7M8	C-type lectin domain family 2 member L	CLC2L	C-type lectin domain family 2 member L	154790	154790	CLEC2L
SeqId_8285_64	Brain	8285-64	P18509	Pituitary adenylate cyclase-activating polypeptide	PACA	Pituitary adenylate cyclase-activating polypeptide	116	116	ADCYAP1
SeqId_8306_54	Brain	8306-54	O14668	Transmembrane gamma-carboxyglutamic acid protein 1	TMG1	Transmembrane gamma-carboxyglutamic acid protein 1	5638	5638	PRRG1
SeqId_8353_15	Brain	8353-15	O60939	Sodium channel subunit beta-2	SCN2B	Sodium channel subunit beta-2	6327	6327	SCN2B
SeqId_8356_88	Brain	8356-88	P01178	Oxytocin-neurophysin 1	NEU1	Oxytocin-neurophysin 1	5020	5020	OXT
SeqId_8357_43	Brain	8357-43	Q9BR01	Sulfotransferase 4A1	ST4A1	Sulfotransferase 4A1	25830	25830	SULT4A1
SeqId_8374_5	Brain	8374-5	P08138	Tumor necrosis factor receptor superfamily member 16	NGF R	Tumor necrosis factor receptor superfamily member 16	4804	4804	NGFR
SeqId_8428_102	Brain	8428-102	Q9P121	Neurotrimin	NTRI	Neurotrimin	50863	50863	NTM
SeqId_8446_4	Brain	8446-4	P18509	Pituitary adenylate cyclase-activating polypeptide	PACAP-27	Pituitary adenylate cyclase-activating polypeptide 27	116	116	ADCYAP1
SeqId_8450_36	Brain	8450-36	P18509	Pituitary adenylate cyclase-activating polypeptide	PACAP-38	Pituitary adenylate cyclase-activating polypeptide 38	116	116	ADCYAP1
SeqId_8646_61	Brain	8646-61	Q86VH4	Leucine-rich repeat transmembrane neuronal protein 4	LRRT4	Leucine-rich repeat transmembrane neuronal protein 4	80059	80059	LRRTM4
SeqId_8756_41	Brain	8756-41	Q9UJ90	Potassium voltage-gated channel subfamily E regulatory beta subunit 5	KCE1L	Potassium voltage-gated channel subfamily E regulatory beta subunit 5	23630	23630	KCNE5
SeqId_8810_26	Brain	8810-26	Q14CZ8	Hepatocyte cell adhesion molecule	HEPACAM	Hepatocyte cell adhesion molecule	220296	220296	HEPACAM
SeqId_8859_51	Brain	8859-51	O75493	Carbonic anhydrase-related protein 11	CAH11	Carbonic anhydrase-related protein 11	770	770	CA11
SeqId_8876_51	Brain	8876-51	P58401	Neurexin-2-beta	NRX2B	Neurexin-2-beta	9379	9379	NRXN2
SeqId_8890_9	Brain	8890-9	Q14DG7	Transmembrane protein 132B	T132B	Transmembrane protein 132B	114795	114795	TMEM132B
SeqId_8906_60	Brain	8906-60	Q8N967	Leucine-rich repeat and transmembrane domain-containing protein 2	LRTM2	Leucine-rich repeat and transmembrane domain-containing protein 2	654429	654429	LRTM2
SeqId_8908_14	Brain	8908-14	Q9UJ90	Potassium voltage-gated channel subfamily E regulatory beta subunit 5	KCE1L	Potassium voltage-gated channel subfamily E regulatory beta subunit 5	23630	23630	KCNE5
SeqId_8971_9	Brain	8971-9	Q9ULB1	Neurexin-1	NRX1A	Neurexin-1	9378	9378	NRXN1
SeqId_8976_13	Brain	8976-13	Q00973	"Beta-1,4 N-acetylgalactosaminyltransferase 1"	B4GN1	"Beta-1,4 N-acetylgalactosaminyltransferase 1"	2583	2583	B4GALNT1
SeqId_8998_15	Brain	8998-15	Q9Y661	Heparan sulfate glucosamine 3-O-sulfotransferase 4	HS3S4	Heparan sulfate glucosamine 3-O-sulfotransferase 4	9951	9951	HS3ST4
SeqId_9008_6	Brain	9008-6	O14668	Transmembrane gamma-carboxyglutamic acid protein 1	TMG1	Transmembrane gamma-carboxyglutamic acid protein 1	5638	5638	PRRG1
SeqId_9044_1	Brain	9044-1	Q8WYK1	Contactin-associated protein-like 5	CNTP5	Contactin-associated protein-like 5	129684	129684	CNTNAP5
SeqId_9059_14	Brain	9059-14	Q92565	Rap guanine nucleotide exchange factor 5	RPGF5	Rap guanine nucleotide exchange factor 5	9771	9771	RAPGEF5
SeqId_9089_77	Brain	9089-77	Q8WXH2	Junctophilin-3	JPH3	Junctophilin-3	57338	57338	JPH3
SeqId_9118_7	Brain	9118-7	Q9BQI7	PH and SEC7 domain-containing protein 2	PSD2	PH and SEC7 domain-containing protein 2	84249	84249	PSD2
SeqId_9256_78	Brain	9256-78	Q15818	Neuronal pentraxin-1	NPTX1	Neuronal pentraxin-1	4884	4884	NPTX1
SeqId_9313_27	Brain	9313-27	P23435	Cerebellin-1	CBLN1	Cerebellin-1	869	869	CBLN1
SeqId_9386_42	Brain	9386-42	Q8N6N2	Tetratricopeptide repeat protein 9B	TTC9B	Tetratricopeptide repeat protein 9B	148014	148014	TTC9B
SeqId_9487_60	Brain	9487-60	P01286	Somatoliberin	Growth hormone-releasing factor	Somatoliberin	2691	2691	GHRH
SeqId_9577_26	Brain	9577-26	Q8N9I0	Synaptotagmin-2	SYT2	Synaptotagmin-2	127833	127833	SYT2
SeqId_9599_6	Brain	9599-6	Q8IYJ0	PILR alpha-associated neural protein	PIANP	PILR alpha-associated neural protein	196500	196500	PIANP
SeqId_9876_20	Brain	9876-20	P09972	Fructose-bisphosphate aldolase C	aldolase C	Fructose-bisphosphate aldolase C	230	230	ALDOC
SeqId_9906_21	Brain	9906-21	Q9BQ16	Testican-3	TICN3	Testican-3	50859	50859	SPOCK3
SeqId_9930_48	Brain	9930-48	O75899	Gamma-aminobutyric acid type B receptor subunit 2	GABR2	Gamma-aminobutyric acid type B receptor subunit 2	9568	9568	GABBR2
SeqId_11324_3	Heart	11324-3	A1KZ92	Peroxidasin-like protein	PXDNL	Peroxidasin-like protein	137902	137902	PXDNL
SeqId_15361_37	Heart	15361-37	Q15327	Ankyrin repeat domain-containing protein 1	ANKR1	Ankyrin repeat domain-containing protein 1	27063	27063	ANKRD1
SeqId_16751_15	Heart	16751-15	P16860	Natriuretic peptides B	BNP	Natriuretic peptides B	4879	4879	NPPB
SeqId_19296_51	Heart	19296-51	Q01449	"Myosin regulatory light chain 2, atrial isoform"	MLRA	"Myosin regulatory light chain 2, atrial isoform"	58498	58498	MYL7
SeqId_3587_53	Heart	3587-53	O95393	Bone morphogenetic protein 10	BMP10	Bone morphogenetic protein 10	27302	27302	BMP10
SeqId_3723_1	Heart	3723-1	P16860	Natriuretic peptides B	BNP-32	Brain natriuretic peptide 32	4879	4879	NPPB
SeqId_5315_22	Heart	5315-22	P45379	"Troponin T, cardiac muscle"	Troponin T	"Troponin T, cardiac muscle"	7139	7139	TNNT2
SeqId_5441_67	Heart	5441-67	P19429	"Troponin I, cardiac muscle"	Troponin I	"Troponin I, cardiac muscle"	7137	7137	TNNI3
SeqId_5443_62	Heart	5443-62	P01160	Natriuretic peptides A	ANP	Atrial natriuretic factor	4878	4878	NPPA
SeqId_7655_11	Heart	7655-11	P16860	Natriuretic peptides B	N-terminal pro-BNP	N-terminal pro-BNP	4879	4879	NPPB
SeqId_10037_98	Immune	10037-98	Q96PQ1	Sialic acid-binding Ig-like lectin 12	SIG12	Sialic acid-binding Ig-like lectin 12	89858	89858	SIGLEC12
SeqId_10047_12	Immune	10047-12	P19878	Neutrophil cytosol factor 2	NCF-2	Neutrophil cytosol factor 2	4688	4688	NCF2
SeqId_10438_19	Immune	10438-19	P15509	Granulocyte-macrophage colony-stimulating factor receptor subunit alpha	CSF2R	Granulocyte-macrophage colony-stimulating factor receptor subunit alpha	1438	1438	CSF2RA
SeqId_10512_13	Immune	10512-13	P32927	Cytokine receptor common subunit beta	IL3RB	Cytokine receptor common subunit beta	1439	1439	CSF2RB
SeqId_10713_151	Immune	10713-151	A8K4G0	CMRF35-like molecule 7	CLM7	CMRF35-like molecule 7	124599	124599	CD300LB
SeqId_10754_113	Immune	10754-113	Q9HC23	Prokineticin-2	Prokineticin-2	Prokineticin-2	60675	60675	PROK2
SeqId_10816_150	Immune	10816-150	Q9UKJ1	Paired immunoglobulin-like type 2 receptor alpha	PILRA isoform FDF03-M14	Paired immunoglobulin-like type 2 receptor alpha isoform FDF03-M14			PILRA
SeqId_10910_6	Immune	10910-6	O75871	Carcinoembryonic antigen-related cell adhesion molecule 4	CEAM4	Carcinoembryonic antigen-related cell adhesion molecule 4	1089	1089	CEACAM4
SeqId_11089_7	Immune	11089-7	P01877|P01876	Immunoglobulin heavy constant alpha 1|Immunoglobulin heavy constant alpha 2	IgA	Immunoglobulin A	3493|3494	3493 3494	IGHA1 IGHA2
SeqId_11094_104	Immune	11094-104	Q05315	Galectin-10	LPPL	Galectin-10	1178	1178	CLC
SeqId_11137_43	Immune	11137-43	P32927	Cytokine receptor common subunit beta	IL3RB	Cytokine receptor common subunit beta	1439	1439	CSF2RB
SeqId_11147_17	Immune	11147-17	Q86YW5	Trem-like transcript 1 protein	TRML1	Trem-like transcript 1 protein	340205	340205	TREML1
SeqId_11149_3	Immune	11149-3	Q15399	Toll-like receptor 1	TLR1	Toll-like receptor 1	7096	7096	TLR1
SeqId_11187_11	Immune	11187-11	Q5QGZ9	C-type lectin domain family 12 member A	CL12A	C-type lectin domain family 12 member A			CLEC12A
SeqId_11266_8	Immune	11266-8	Q14242	P-selectin glycoprotein ligand 1	SELPL	P-selectin glycoprotein ligand 1	6404	6404	SELPLG
SeqId_11334_7	Immune	11334-7	O75022	Leukocyte immunoglobulin-like receptor subfamily B member 3	LIRB3	Leukocyte immunoglobulin-like receptor subfamily B member 3			LILRB3
SeqId_11441_11	Immune	11441-11	P06737	"Glycogen phosphorylase, liver form"	PYGL	"Glycogen phosphorylase, liver form"	5836	5836	PYGL
SeqId_11531_24	Immune	11531-24	Q9H7M9	V-type immunoglobulin domain-containing suppressor of T-cell activation	GI24	V-type immunoglobulin domain-containing suppressor of T-cell activation			C10orf54
SeqId_12008_3	Immune	12008-3	P09564	T-cell antigen CD7	CD7	T-cell antigen CD7	924	924	CD7
SeqId_12358_6	Immune	12358-6	P78318	Immunoglobulin-binding protein 1	IGBP1	Immunoglobulin-binding protein 1	3476	3476	IGBP1
SeqId_12394_53	Immune	12394-53	Q6UWD8	Transmembrane protein C16orf54	CP054	Transmembrane protein C16orf54	283897	283897	C16orf54
SeqId_12433_8	Immune	12433-8	Q969Q4	ADP-ribosylation factor-like protein 11	ARL11	ADP-ribosylation factor-like protein 11	115761	115761	ARL11
SeqId_12540_25	Immune	12540-25	P84095	Rho-related GTP-binding protein RhoG	RHOG	Rho-related GTP-binding protein RhoG			RHOG
SeqId_12594_5	Immune	12594-5	P28676	Grancalcin	GRAN	Grancalcin			GCA
SeqId_12599_10	Immune	12599-10	Q86UX7	Fermitin family homolog 3	URP2	Fermitin family homolog 3	83706	83706	FERMT3
SeqId_12713_365	Immune	12713-365	P49795	Regulator of G-protein signaling 19	RGS19	Regulator of G-protein signaling 19	10287	10287	RGS19
SeqId_12746_4	Immune	12746-4	Q9UIA0	Cytohesin-4	CYH4	Cytohesin-4			CYTH4
SeqId_12750_9	Immune	12750-9	P05107	Integrin beta-2	LFA-1 beta-2	Integrin beta-2	3689	3689	ITGB2
SeqId_12807_89	Immune	12807-89	Q7Z6I6	Rho GTPase-activating protein 30	RHG30	Rho GTPase-activating protein 30			ARHGAP30
SeqId_13062_4	Immune	13062-4	O60234	Glia maturation factor gamma	GMFG	Glia maturation factor gamma	9535	9535	GMFG
SeqId_13116_25	Immune	13116-25	Q8N6Q3	CD177 antigen	CD177	CD177 antigen	57126	57126	CD177
SeqId_13230_174	Immune	13230-174	P01859	Immunoglobulin heavy constant gamma 2	"IgG2, Kappa"	"Ig gamma-2, Kappa"			IGHG2
SeqId_13231_90	Immune	13231-90	P01861	Immunoglobulin heavy constant gamma 4	"IgG4, Kappa"	"Ig gamma-4, Kappa"			IGHG4
SeqId_13612_7	Immune	13612-7	O60759	Cytohesin-interacting protein	CYTIP	Cytohesin-interacting protein			CYTIP
SeqId_13671_40	Immune	13671-40	P08246	Neutrophil elastase	Elastase	Neutrophil elastase	1991	1991	ELANE
SeqId_13682_47	Immune	13682-47	P07333	Macrophage colony-stimulating factor 1 receptor	M-CSF R	Macrophage colony-stimulating factor 1 receptor	1436	1436	CSF1R
SeqId_13720_95	Immune	13720-95	P24158	Myeloblastin	Proteinase-3	Myeloblastin	5657	5657	PRTN3
SeqId_13982_33	Immune	13982-33	Q9NS28	Regulator of G-protein signaling 18	RGS18	Regulator of G-protein signaling 18	64407	64407	RGS18
SeqId_14063_17	Immune	14063-17	P13725	Oncostatin-M	OSM	Oncostatin-M	5008	5008	OSM
SeqId_14100_63	Immune	14100-63	P02747	Complement C1q subcomponent subunit C	C1QC	Complement C1q subcomponent subunit C	714	714	C1QC
SeqId_14123_34	Immune	14123-34	Q9H7M9	V-type immunoglobulin domain-containing suppressor of T-cell activation	GI24	V-type immunoglobulin domain-containing suppressor of T-cell activation			C10orf54
SeqId_14133_93	Immune	14133-93	P27930	Interleukin-1 receptor type 2	IL-1 sRII	Interleukin-1 receptor type 2	7850	7850	IL1R2
SeqId_14713_46	Immune	14713-46	P20160	Azurocidin	Azurocidin	Azurocidin	566	566	AZU1
SeqId_15306_20	Immune	15306-20	P01591	Immunoglobulin J chain	IgJ	Immunoglobulin J chain	3512	3512	IGJ
SeqId_15462_28	Immune	15462-28	P01732	T-cell surface glycoprotein CD8 alpha chain	CD8A	T-cell surface glycoprotein CD8 alpha chain	925	925	CD8A
SeqId_15480_2	Immune	15480-2	O95498	Vascular non-inflammatory molecule 2	VNN2	Vascular non-inflammatory molecule 2	8875	8875	VNN2
SeqId_15481_45	Immune	15481-45	P49913	Cathelicidin antimicrobial peptide	LL-37	Antibacterial protein LL-37	820	820	CAMP
SeqId_15495_9	Immune	15495-9	P41439	Folate receptor gamma	FOLR3	Folate receptor gamma	2352	2352	FOLR3
SeqId_15567_2	Immune	15567-2	P20963	T-cell surface glycoprotein CD3 zeta chain	CD3-zeta	T-cell surface glycoprotein CD3 zeta chain	919	919	CD247
SeqId_15576_158	Immune	15576-158	P12724	Eosinophil cationic protein	ECP	Eosinophil cationic protein	6037	6037	RNASE3
SeqId_15582_25	Immune	15582-25	O00602	Ficolin-1	FCN1	Ficolin-1	2219	2219	FCN1
SeqId_15614_168	Immune	15614-168	Q8N149	Leukocyte immunoglobulin-like receptor subfamily A member 2	LIRA2	Leukocyte immunoglobulin-like receptor subfamily A member 2	11027	11027	LILRA2
SeqId_15615_8	Immune	15615-8	O75022	Leukocyte immunoglobulin-like receptor subfamily B member 3	LIRB3	Leukocyte immunoglobulin-like receptor subfamily B member 3			LILRB3
SeqId_15617_8	Immune	15617-8	Q9UBD3	Cytokine SCM-1 beta	lymphotactin beta	Cytokine SCM-1 beta	6846	6846	XCL2
SeqId_16322_10	Immune	16322-10	Q8WU39	Marginal zone B- and B1-cell-specific protein	PACAP	Marginal zone B- and B1-cell-specific protein	51237	51237	PACAP
SeqId_16324_38	Immune	16324-38	Q15399	Toll-like receptor 1	TLR1	Toll-like receptor 1	7096	7096	TLR1
SeqId_16765_52	Immune	16765-52	P02775	Platelet basic protein	PBP	Platelet basic protein	5473	5473	PPBP
SeqId_16792_4	Immune	16792-4	O15389	Sialic acid-binding Ig-like lectin 5	Siglec-5	Sialic acid-binding Ig-like lectin 5	8778	8778	SIGLEC5
SeqId_16926_44	Immune	16926-44	P05186	"Alkaline phosphatase, tissue-nonspecific isozyme"	"Alkaline phosphatase, liver"	"Alkaline phosphatase, tissue-nonspecific isozyme"	249	249	ALPL
SeqId_17137_160	Immune	17137-160	P68871	Hemoglobin subunit beta	Beta-globin	Hemoglobin subunit beta	3043	3043	HBB
SeqId_17152_10	Immune	17152-10	P43632	Killer cell immunoglobulin-like receptor 2DS4	KI2S4	Killer cell immunoglobulin-like receptor 2DS4	3809	3809	KIR2DS4
SeqId_17153_46	Immune	17153-46	P43628	Killer cell immunoglobulin-like receptor 2DL3	KI2L3	Killer cell immunoglobulin-like receptor 2DL3	3804	3804	KIR2DL3
SeqId_17165_1	Immune	17165-1	P02775	Platelet basic protein	BTG	Beta-thromboglobulin	5473	5473	PPBP
SeqId_17200_50	Immune	17200-50	P43626	Killer cell immunoglobulin-like receptor 2DL1	KI2L1	Killer cell immunoglobulin-like receptor 2DL1	3802	3802	KIR2DL1
SeqId_17231_1	Immune	17231-1	P13796	Plastin-2	L-plastin	Plastin-2	3936	3936	LCP1
SeqId_17398_55	Immune	17398-55	P09601	Heme oxygenase 1	HO-1	Heme oxygenase 1	3162	3162	HMOX1
SeqId_17766_5	Immune	17766-5	P14598	Neutrophil cytosol factor 1	NCF-1	Neutrophil cytosol factor 1	653361	653361	NCF1
SeqId_18198_51	Immune	18198-51	P09105	Hemoglobin subunit theta-1	HBAT	Hemoglobin subunit theta-1	3049	3049	HBQ1
SeqId_18873_8	Immune	18873-8	P31997	Carcinoembryonic antigen-related cell adhesion molecule 8	CEAM8	Carcinoembryonic antigen-related cell adhesion molecule 8	1088	1088	CEACAM8
SeqId_18907_97	Immune	18907-97	P43629	Killer cell immunoglobulin-like receptor 3DL1	KI3L1	Killer cell immunoglobulin-like receptor 3DL1	3811	3811	KIR3DL1
SeqId_18928_10	Immune	18928-10	Q8WXG8	Protein S100-Z	S100Z	Protein S100-Z	170591	170591	S100Z
SeqId_18950_13	Immune	18950-13	P15153	Ras-related C3 botulinum toxin substrate 2	RAC2	Ras-related C3 botulinum toxin substrate 2	5880	5880	RAC2
SeqId_19168_71	Immune	19168-71	O43586	Proline-serine-threonine phosphatase-interacting protein 1	PPIP1	Proline-serine-threonine phosphatase-interacting protein 1	9051	9051	PSTPIP1
SeqId_19251_56	Immune	19251-56	P10124	Serglycin	Platelet proteoglycan	Serglycin	5552	5552	SRGN
SeqId_19518_12	Immune	19518-12	P52790	Hexokinase-3	HXK3	Hexokinase-3	3101	3101	HK3
SeqId_19556_12	Immune	19556-12	P17927	Complement receptor type 1	Complement receptor type 1	Complement receptor type 1	1378	1378	CR1
SeqId_19574_5	Immune	19574-5	P05106|P08514	Integrin alpha-IIb|Integrin beta-3	gpIIbIIIa	Integrin alpha-IIb: beta-3 complex	3674|3690	3674 3690	ITGA2B ITGB3
SeqId_19579_5	Immune	19579-5	P59665	Neutrophil defensin 1	HNP-1	Neutrophil defensin 1	1667	1667	DEFA1
SeqId_2579_17	Immune	2579-17	P14780	Matrix metalloproteinase-9	MMP-9	Matrix metalloproteinase-9	4318	4318	MMP9
SeqId_2580_83	Immune	2580-83	P05164	Myeloperoxidase	Myeloperoxidase	Myeloperoxidase	4353	4353	MPO
SeqId_2634_2	Immune	2634-2	P31785	Cytokine receptor common subunit gamma	IL-2 sRg	Cytokine receptor common subunit gamma	3561	3561	IL2RG
SeqId_2649_77	Immune	2649-77	P32942	Intercellular adhesion molecule 3	sICAM-3	Intercellular adhesion molecule 3	3385	3385	ICAM3
SeqId_2697_7	Immune	2697-7	P02776	Platelet factor 4	PF-4	Platelet factor 4	5196	5196	PF4
SeqId_2719_3	Immune	2719-3	Q99062	Granulocyte colony-stimulating factor receptor	G-CSF-R	Granulocyte colony-stimulating factor receptor	1441	1441	CSF3R
SeqId_2742_68	Immune	2742-68	Q9Y286	Sialic acid-binding Ig-like lectin 7	Siglec-7	Sialic acid-binding Ig-like lectin 7	27036	27036	SIGLEC7
SeqId_2790_54	Immune	2790-54	P02775	Platelet basic protein	NAP-2	Neutrophil-activating peptide 2	5473	5473	PPBP
SeqId_2849_49	Immune	2849-49	P55008	Allograft inflammatory factor 1	AIF1	Allograft inflammatory factor 1	199	199	AIF1
SeqId_2960_66	Immune	2960-66	P27918	Properdin	Properdin	Properdin	5199	5199	CFP
SeqId_2985_35	Immune	2985-35	P09341	Growth-regulated alpha protein	Gro-a	Growth-regulated alpha protein	2919	2919	CXCL1
SeqId_2992_59	Immune	2992-59	Q96F46	Interleukin-17 receptor A	IL-17 sR	Interleukin-17 receptor A	23765	23765	IL17RA
SeqId_2993_1	Immune	2993-1	O95256	Interleukin-18 receptor accessory protein	IL-18 Rb	Interleukin-18 receptor accessory protein	8807	8807	IL18RAP
SeqId_3007_7	Immune	3007-7	Q9Y336	Sialic acid-binding Ig-like lectin 9	Siglec-9	Sialic acid-binding Ig-like lectin 9	27180	27180	SIGLEC9
SeqId_3046_31	Immune	3046-31	Q9HD89	Resistin	resistin	Resistin	56729	56729	RETN
SeqId_3052_8	Immune	3052-8	P48023	Tumor necrosis factor ligand superfamily member 6	"Fas ligand, soluble"	"Tumor necrosis factor ligand superfamily member 6, soluble form"	356	356	FASLG
SeqId_3069_52	Immune	3069-52	P01871	Immunoglobulin heavy constant mu	IgM	Immunoglobulin M	3507|3512|50802|3535	3507 3512 50802 3535	IGHM IGJ IGK@ IGL@
SeqId_3152_57	Immune	3152-57	P20333	Tumor necrosis factor receptor superfamily member 1B	TNF sR-II	Tumor necrosis factor receptor superfamily member 1B	7133	7133	TNFRSF1B
SeqId_3195_50	Immune	3195-50	P22749	Granulysin	Granulysin	Granulysin	10578	10578	GNLY
SeqId_3293_2	Immune	3293-2	O43866	CD5 antigen-like	CD5L	CD5 antigen-like	922	922	CD5L
SeqId_3302_58	Immune	3302-58	O76096	Cystatin-F	CYTF	Cystatin-F	8530	8530	CST7
SeqId_3309_2	Immune	3309-2	P12318	Low affinity immunoglobulin gamma Fc region receptor II-a	FCG2A	Low affinity immunoglobulin gamma Fc region receptor II-a	2212	2212	FCGR2A
SeqId_3311_27	Immune	3311-27	O75015	Low affinity immunoglobulin gamma Fc region receptor III-B	FCG3B	Low affinity immunoglobulin gamma Fc region receptor III-B	2215	2215	FCGR3B
SeqId_3312_64	Immune	3312-64	P12314	High affinity immunoglobulin gamma Fc receptor I	FCGR1	High affinity immunoglobulin gamma Fc receptor I	2209	2209	FCGR1A
SeqId_3329_14	Immune	3329-14	O75594	Peptidoglycan recognition protein 1	PGRP-S	Peptidoglycan recognition protein 1	8993	8993	PGLYRP1
SeqId_3373_5	Immune	3373-5	P20718	Granzyme H	Granzyme H	Granzyme H	2999	2999	GZMH
SeqId_3374_49	Immune	3374-49	P08631	Tyrosine-protein kinase HCK	HCK	Tyrosine-protein kinase HCK	3055	3055	HCK
SeqId_3381_24	Immune	3381-24	P07948	Tyrosine-protein kinase Lyn	LYNB	"Tyrosine-protein kinase Lyn, isoform B"	4067	4067	LYN
SeqId_3440_7	Immune	3440-7	P12544	Granzyme A	granzyme A	Granzyme A	3001	3001	GZMA
SeqId_3453_87	Immune	3453-87	P07948	Tyrosine-protein kinase Lyn	LYN	Tyrosine-protein kinase Lyn	4067	4067	LYN
SeqId_3487_32	Immune	3487-32	O43927	C-X-C motif chemokine 13	BLC	C-X-C motif chemokine 13	10563	10563	CXCL13
SeqId_3495_15	Immune	3495-15	P80162	C-X-C motif chemokine 6	GCP-2	C-X-C motif chemokine 6	6372	6372	CXCL6
SeqId_3810_50	Immune	3810-50	P09769	Tyrosine-protein kinase Fgr	FGR	Tyrosine-protein kinase Fgr	2268	2268	FGR
SeqId_4133_54	Immune	4133-54	P10144	Granzyme B	Granzyme B	Granzyme B	3002	3002	GZMB
SeqId_4135_84	Immune	4135-84	P01854	Immunoglobulin heavy constant epsilon	IgE	Immunoglobulin E	3497|50802|3535	3497 50802 3535	IGHE IGK@ IGL@
SeqId_4535_50	Immune	4535-50	Q10588	ADP-ribosyl cyclase/cyclic ADP-ribose hydrolase 2	BST1	ADP-ribosyl cyclase/cyclic ADP-ribose hydrolase 2	683	683	BST1
SeqId_4544_4	Immune	4544-4	P02775	Platelet basic protein	CTAP-III	Connective tissue-activating peptide III	5473	5473	PPBP
SeqId_4546_27	Immune	4546-27	Q9UHX3	Adhesion G protein-coupled receptor E2	EMR2	Adhesion G protein-coupled receptor E2	30817	30817	ADGRE2
SeqId_4831_4	Immune	4831-4	P14151	L-selectin	sL-Selectin	L-Selectin	6402	6402	SELL
SeqId_4905_63	Immune	4905-63	Q14019	Coactosin-like protein	Coactosin-like protein	Coactosin-like protein	23406	23406	COTL1
SeqId_4915_64	Immune	4915-64	P68871|P69905	Hemoglobin subunit alpha|Hemoglobin subunit beta	Hemoglobin	Hemoglobin	3039|3043	3039 3043	HBA1 HBB
SeqId_4916_2	Immune	4916-2	P01880	Immunoglobulin heavy constant delta	IgD	Immunoglobulin D	3495|50802|3535	3495 50802 3535	IGHD IGK@ IGL@
SeqId_4987_17	Immune	4987-17	P24071	Immunoglobulin alpha Fc receptor	FCAR	Immunoglobulin alpha Fc receptor	2204	2204	FCAR
SeqId_5063_12	Immune	5063-12	Q9BZW8	Natural killer cell receptor 2B4	CD244	Natural killer cell receptor 2B4	51744	51744	CD244
SeqId_5090_49	Immune	5090-49	Q8NHL6	Leukocyte immunoglobulin-like receptor subfamily B member 1	ILT-2	Leukocyte immunoglobulin-like receptor subfamily B member 1	10859	10859	LILRB1
SeqId_5091_28	Immune	5091-28	Q8N423	Leukocyte immunoglobulin-like receptor subfamily B member 2	ILT-4	Leukocyte immunoglobulin-like receptor subfamily B member 2	10288	10288	LILRB2
SeqId_5094_62	Immune	5094-62	Q86YT9	Junctional adhesion molecule-like	JAML1	Junctional adhesion molecule-like	120425	120425	AMICA1
SeqId_5095_21	Immune	5095-21	Q99706	Killer cell immunoglobulin-like receptor 2DL4	KI2L4	Killer cell immunoglobulin-like receptor 2DL4	3805	3805	KIR2DL4
SeqId_5096_51	Immune	5096-51	P43630	Killer cell immunoglobulin-like receptor 3DL2	KI3L2	Killer cell immunoglobulin-like receptor 3DL2	3812	3812	KIR3DL2
SeqId_5098_79	Immune	5098-79	Q9NZS2	Killer cell lectin-like receptor subfamily F member 1	KLRF1	Killer cell lectin-like receptor subfamily F member 1	51348	51348	KLRF1
SeqId_5275_28	Immune	5275-28	P15498	Proto-oncogene vav	VAV	Proto-oncogene vav	7409	7409	VAV1
SeqId_5480_49	Immune	5480-49	P13501	C-C motif chemokine 5	RANTES	C-C motif chemokine 5	6352	6352	CCL5
SeqId_5613_75	Immune	5613-75	Q9GZY6	Linker for activation of T-cells family member 2	NTAL	Linker for activation of T-cells family member 2	7462	7462	LAT2
SeqId_5630_48	Immune	5630-48	Q9UGN4	CMRF35-like molecule 8	CM35H	CMRF35-like molecule 8	11314	11314	CD300A
SeqId_5663_18	Immune	5663-18	P10720	Platelet factor 4 variant	PF4V	Platelet factor 4 variant	5197	5197	PF4V1
SeqId_5669_26	Immune	5669-26	Q5JXA9	Signal-regulatory protein beta-2	SIRB2	Signal-regulatory protein beta-2	284759	284759	SIRPB2
SeqId_5704_74	Immune	5704-74	P51124	Granzyme M	Granzyme M	Granzyme M	3004	3004	GZMM
SeqId_5736_1	Immune	5736-1	Q5T2D2	Trem-like transcript 2 protein	TRML2	Trem-like transcript 2 protein	79865	79865	TREML2
SeqId_5852_6	Immune	5852-6	P80511	Protein S100-A12	S100A12	Protein S100-A12	6283	6283	S100A12
SeqId_6247_9	Immune	6247-9	O00241	Signal-regulatory protein beta-1	SIRB1	Signal-regulatory protein beta-1	10326	10326	SIRPB1
SeqId_6283_60	Immune	6283-60	Q8IX19	Mast cell-expressed membrane protein 1	MCEM1	Mast cell-expressed membrane protein 1	199675	199675	MCEMP1
SeqId_6315_58	Immune	6315-58	Q6P4A8	Phospholipase B-like 1	PLBL1	Phospholipase B-like 1	79887	79887	PLBD1
SeqId_6402_8	Immune	6402-8	Q9UKJ1	Paired immunoglobulin-like type 2 receptor alpha	PILRA isoform FDF03-deltaTM	Paired immunoglobulin-like type 2 receptor alpha isoform FDF03-deltaTM			PILRA
SeqId_6485_59	Immune	6485-59	P15814	Immunoglobulin lambda-like polypeptide 1	IGLL1	Immunoglobulin lambda-like polypeptide 1	3543	3543	IGLL1
SeqId_6617_12	Immune	6617-12	Q6DN72	Fc receptor-like protein 6	FCRL6	Fc receptor-like protein 6	343413	343413	FCRL6
SeqId_6896_3	Immune	6896-3	Q8NEQ5	Transmembrane protein C1orf162	CA162	Transmembrane protein C1orf162	128346	128346	C1orf162
SeqId_6992_67	Immune	6992-67	P02042	Hemoglobin subunit delta	HBD	Hemoglobin subunit delta	3045	3045	HBD
SeqId_7009_8	Immune	7009-8	P21854	B-cell differentiation antigen CD72	CD72	B-cell differentiation antigen CD72	971	971	CD72
SeqId_7059_14	Immune	7059-14	Q6PI73	Leukocyte immunoglobulin-like receptor subfamily A member 6	LIRA6	Leukocyte immunoglobulin-like receptor subfamily A member 6	11025	11025	LILRA6
SeqId_7204_1	Immune	7204-1	Q3KPI0	Carcinoembryonic antigen-related cell adhesion molecule 21	CEA21	Carcinoembryonic antigen-related cell adhesion molecule 21	90273	90273	CEACAM21
SeqId_7258_5	Immune	7258-5	P13727	Bone marrow proteoglycan	EMBP	Bone marrow proteoglycan	5553	5553	PRG2
SeqId_7752_31	Immune	7752-31	Q8WXI8	C-type lectin domain family 4 member D	CLC4D	C-type lectin domain family 4 member D	338339	338339	CLEC4D
SeqId_7787_25	Immune	7787-25	A6NI73	Leukocyte immunoglobulin-like receptor subfamily A member 5	LIRA5	Leukocyte immunoglobulin-like receptor subfamily A member 5	353514	353514	LILRA5
SeqId_7875_86	Immune	7875-86	P08567	Pleckstrin	PLEK	Pleckstrin	5341	5341	PLEK
SeqId_8098_37	Immune	8098-37	P24557	Thromboxane-A synthase	THAS	Thromboxane-A synthase	6916	6916	TBXAS1
SeqId_8248_222	Immune	8248-222	Q08ET2	Sialic acid-binding Ig-like lectin 14	SIG14	Sialic acid-binding Ig-like lectin 14	100049587	100049587	SIGLEC14
SeqId_8327_26	Immune	8327-26	Q9H4A9	Dipeptidase 2	DPEP2	Dipeptidase 2	64174	64174	DPEP2
SeqId_8351_17	Immune	8351-17	Q6UWY2	Serine protease 57	PRS57	Serine protease 57	400668	400668	PRSS57
SeqId_8352_26	Immune	8352-26	Q96PQ1	Sialic acid-binding Ig-like lectin 12	SIG12	Sialic acid-binding Ig-like lectin 12	89858	89858	SIGLEC12
SeqId_8360_169	Immune	8360-169	O76036	Natural cytotoxicity triggering receptor 1	NKp46	Natural cytotoxicity triggering receptor 1	9437	9437	NCR1
SeqId_8368_102	Immune	8368-102	P20333	Tumor necrosis factor receptor superfamily member 1B	TNF sR-II	Tumor necrosis factor receptor superfamily member 1B	7133	7133	TNFRSF1B
SeqId_8394_56	Immune	8394-56	P10153	Non-secretory ribonuclease	RNase 2	Non-secretory ribonuclease	6036	6036	RNASE2
SeqId_8766_29	Immune	8766-29	A6NI73	Leukocyte immunoglobulin-like receptor subfamily A member 5	LIRA5	Leukocyte immunoglobulin-like receptor subfamily A member 5	353514	353514	LILRA5
SeqId_8825_4	Immune	8825-4	Q9UKJ1	Paired immunoglobulin-like type 2 receptor alpha	PILRA	Paired immunoglobulin-like type 2 receptor alpha	29992	29992	PILRA
SeqId_8999_19	Immune	8999-19	P40198	Carcinoembryonic antigen-related cell adhesion molecule 3	CEAM3	Carcinoembryonic antigen-related cell adhesion molecule 3	1084	1084	CEACAM3
SeqId_9015_1	Immune	9015-1	Q9Y2Y8	Proteoglycan 3	PRG3	Proteoglycan 3	10394	10394	PRG3
SeqId_9172_69	Immune	9172-69	P22894	Neutrophil collagenase	MMP-8	Neutrophil collagenase	4317	4317	MMP8
SeqId_9266_1	Immune	9266-1	Q9NP99	Triggering receptor expressed on myeloid cells 1	sTREM-1	Triggering receptor expressed on myeloid cells 1	54210	54210	TREM1
SeqId_9275_2	Immune	9275-2			Siglec-5	Sialic acid-binding Ig-like lectin 5		8778	SIGLEC5
SeqId_9329_28	Immune	9329-28	Q86YW5	Trem-like transcript 1 protein	TRML1	Trem-like transcript 1 protein	340205	340205	TREML1
SeqId_9343_16	Immune	9343-16	P14784	Interleukin-2 receptor subunit beta	IL-2 sRb	Interleukin-2 receptor subunit beta	3560	3560	IL2RB
SeqId_9368_64	Immune	9368-64	Q9HBL6	Leucine-rich repeat and transmembrane domain-containing protein 1	LRTM1	Leucine-rich repeat and transmembrane domain-containing protein 1	57408	57408	LRTM1
SeqId_9384_17	Immune	9384-17	P49913	Cathelicidin antimicrobial peptide	Cathelicidin peptide	Cathelicidin antimicrobial peptide	820	820	CAMP
SeqId_9531_24	Immune	9531-24	O00453	Leukocyte-specific transcript 1 protein	LST1	Leukocyte-specific transcript 1 protein	7940	7940	LST1
SeqId_9846_32	Immune	9846-32	P52566	Rho GDP-dissociation inhibitor 2	Rho-GDI beta	Rho GDP-dissociation inhibitor 2	397	397	ARHGDIB
SeqId_10453_7	Intestine	10453-7	Q6UY09	Carcinoembryonic antigen-related cell adhesion molecule 20	CEA20	Carcinoembryonic antigen-related cell adhesion molecule 20	125931	125931	CEACAM20
SeqId_10462_14	Intestine	10462-14	Q9Y5Q6	Insulin-like peptide INSL5	INSL5	Insulin-like peptide INSL5	10022	10022	INSL5
SeqId_10496_11	Intestine	10496-11	A8K7I4	Calcium-activated chloride channel regulator 1	CaCC	Calcium-activated chloride channel regulator 1	1179	1179	CLCA1
SeqId_10848_137	Intestine	10848-137	Q6UXE8	Butyrophilin-like protein 3	BTNL3	Butyrophilin-like protein 3	10917	10917	BTNL3
SeqId_11102_22	Intestine	11102-22	Q9BYZ8	Regenerating islet-derived protein 4	REG4	Regenerating islet-derived protein 4	83998	83998	REG4
SeqId_12737_12	Intestine	12737-12	Q14651	Plastin-1	PLSI	Plastin-1	5357	5357	PLS1
SeqId_12975_11	Intestine	12975-11	P35900	"Keratin, type I cytoskeletal 20"	Keratin 20	"Keratin, type I cytoskeletal 20"	54474	54474	KRT20
SeqId_13724_27	Intestine	13724-27	O95750	Fibroblast growth factor 19	FGF-19	Fibroblast growth factor 19	9965	9965	FGF19
SeqId_14132_21	Intestine	14132-21	Q9UM44	HERV-H LTR-associating protein 2	HHLA2	HERV-H LTR-associating protein 2			HHLA2
SeqId_15385_116	Intestine	15385-116	P12104	"Fatty acid-binding protein, intestinal"	FABP2	"Fatty acid-binding protein, intestinal"	2169	2169	FABP2
SeqId_16613_3	Intestine	16613-3	Q12864	Cadherin-17	CAD17	Cadherin-17	1015	1015	CDH17
SeqId_16785_45	Intestine	16785-45	Q01523	Defensin-5	HD-5	Defensin-5	1670	1670	DEFA5
SeqId_17441_4	Intestine	17441-4	P09923	Intestinal-type alkaline phosphatase	"Alkaline phosphatase, intestine"	Intestinal-type alkaline phosphatase	248	248	ALPI
SeqId_17505_125	Intestine	17505-125	Q9UQQ1	Aminopeptidase NAALADL1	NALDL	N-acetylated-alpha-linked acidic dipeptidase-like protein			NAALADL1
SeqId_17685_9	Intestine	17685-9	P06727	Apolipoprotein A-IV	Apo A-IV	Apolipoprotein A-IV	337	337	APOA4
SeqId_17835_28	Intestine	17835-28	P27216	Annexin A13	ANX13	Annexin A13	312	312	ANXA13
SeqId_19213_1	Intestine	19213-1	O60575	Serine protease inhibitor Kazal-type 4	ISK4	Serine protease inhibitor Kazal-type 4	27290	27290	SPINK4
SeqId_2705_5	Intestine	2705-5	O15444	C-C motif chemokine 25	TECK	C-C motif chemokine 25	6370	6370	CCL25
SeqId_2982_82	Intestine	2982-82	P56470	Galectin-4	Galectin-4	Galectin-4	3960	3960	LGALS4
SeqId_3189_61	Intestine	3189-61	P98073	Enteropeptidase	Enterokinase	Enteropeptidase	5651	5651	TMPRSS15
SeqId_3356_50	Intestine	3356-50	P43166	Carbonic anhydrase 7	Carbonic anhydrase VII	Carbonic anhydrase 7	766	766	CA7
SeqId_3727_35	Intestine	3727-35	P10082	Peptide YY	PYY	Peptide YY	5697	5697	PYY
SeqId_5631_83	Intestine	5631-83	P12872	Promotilin	MOTI	Promotilin	4295	4295	MLN
SeqId_6223_5	Intestine	6223-5	Q16661	Guanylate cyclase activator 2B	GUC2B	Guanylate cyclase activator 2B	2981	2981	GUCA2B
SeqId_6450_8	Intestine	6450-8	P51161	Gastrotropin	FABP6	Gastrotropin	2172	2172	FABP6
SeqId_6571_75	Intestine	6571-75	Q8N4C9	Uncharacterized protein C17orf78	CQ078	Uncharacterized protein C17orf78	284099	284099	C17orf78
SeqId_7020_13	Intestine	7020-13	Q9GZS9	Carbohydrate sulfotransferase 5	CHST5	Carbohydrate sulfotransferase 5	23563	23563	CHST5
SeqId_7184_13	Intestine	7184-13	Q14002	Carcinoembryonic antigen-related cell adhesion molecule 7	CEAM7	Carcinoembryonic antigen-related cell adhesion molecule 7	1087	1087	CEACAM7
SeqId_8219_14	Intestine	8219-14	O60844	Zymogen granule membrane protein 16	ZG16	Zymogen granule membrane protein 16	653808	653808	ZG16
SeqId_8850_5	Intestine	8850-5	Q5R387	Putative inactive group IIC secretory phospholipase A2	PA2GC	Putative inactive group IIC secretory phospholipase A2	391013	391013	PLA2G2C
SeqId_9017_58	Intestine	9017-58	P09848	Lactase-phlorizin hydrolase	LPH	Lactase-phlorizin hydrolase	3938	3938	LCT
SeqId_9115_78	Intestine	9115-78	O15204	ADAM DEC1	ADEC1	ADAM DEC1	27299	27299	ADAMDEC1
SeqId_9962_1	Intestine	9962-1	Q9HBB8	Cadherin-related family member 5	MUCDL	Cadherin-related family member 5	53841	53841	CDHR5
SeqId_10087_10	Kidney	10087-10	P02489	Alpha-crystallin A chain	Alpha crystallin A chain	Alpha-crystallin A chain	102724652	102724652	CRYAA
SeqId_13470_43	Kidney	13470-43	Q03431	Parathyroid hormone/parathyroid hormone-related peptide receptor	PTH1R	Parathyroid hormone/parathyroid hormone-related peptide receptor	5745	5745	PTH1R
SeqId_13498_1	Kidney	13498-1	Q9UGB7	Inositol oxygenase	MIOX	Inositol oxygenase			MIOX
SeqId_14129_1	Kidney	14129-1	P01567	Interferon alpha-7	IFNA7	Interferon alpha-7			IFNA7
SeqId_15384_15	Kidney	15384-15	Q9UEF7	Klotho	KLOTHO	Klotho	9365	9365	KL
SeqId_16852_10	Kidney	16852-10	Q5T2W1	Na(+)/H(+) exchange regulatory cofactor NHE-RF3	NHRF3	Na(+)/H(+) exchange regulatory cofactor NHE-RF3			PDZK1
SeqId_19492_5	Kidney	19492-5	Q9UBP8	Kidney-associated antigen 1	KAAG1	Kidney-associated antigen 1	353219	353219	KAAG1
SeqId_3396_54	Kidney	3396-54	P00797	Renin	Renin	Renin	5972	5972	REN
SeqId_7737_76	Kidney	7737-76	P18564	Integrin beta-6	ITB6	Integrin beta-6	3694	3694	ITGB6
SeqId_8032_23	Kidney	8032-23	P59942	Mitochondrial coiled-coil domain protein 1	MCCD1	Mitochondrial coiled-coil domain protein 1	401250	401250	MCCD1
SeqId_9451_20	Kidney	9451-20	P07911	Uromodulin	Uromodulin	Uromodulin	7369	7369	UMOD
SeqId_9778_45	Kidney	9778-45	Q4KMG9	Transmembrane protein 52B	TM52B	Transmembrane protein 52B	120939	120939	TMEM52B
SeqId_10391_1	Liver	10391-1	Q9Y5C1	Angiopoietin-related protein 3	ANGL3	Angiopoietin-related protein 3	27329	27329	ANGPTL3
SeqId_10663_42	Liver	10663-42	O15503	Insulin-induced gene 1 protein	INSI1	Insulin-induced gene 1 protein	3638	3638	INSIG1
SeqId_11239_49	Liver	11239-49	Q8IU80	Transmembrane protease serine 6	TMPS6	Transmembrane protease serine 6			TMPRSS6
SeqId_11241_8	Liver	11241-8	P04424	Argininosuccinate lyase	ARLY	Argininosuccinate lyase	435	435	ASL
SeqId_11537_12	Liver	11537-12	Q9UP52	Transferrin receptor protein 2	TFR2	Transferrin receptor protein 2	7036	7036	TFR2
SeqId_12370_30	Liver	12370-30	Q13790	Apolipoprotein F	Apo F	Apolipoprotein F	319	319	APOF
SeqId_12423_38	Liver	12423-38	Q9NQ94	APOBEC1 complementation factor	A1CF	APOBEC1 complementation factor	29974	29974	A1CF
SeqId_12881_17	Liver	12881-17	O75452	Retinol dehydrogenase 16	RDH16	Retinol dehydrogenase 16			RDH16
SeqId_13119_26	Liver	13119-26	Q9UK55	Protein Z-dependent protease inhibitor	protein Z inhibitor	Protein Z-dependent protease inhibitor	51156	51156	SERPINA10
SeqId_13125_45	Liver	13125-45	P04004	Vitronectin	Vitronectin	Vitronectin	7448	7448	VTN
SeqId_14708_59	Liver	14708-59	P07360	Complement component C8 gamma chain	CO8G	Complement component C8 gamma chain	733	733	C8G
SeqId_15363_32	Liver	15363-32	Q6Q788	Apolipoprotein A-V	Apo A-V	Apolipoprotein A-V	116519	116519	APOA5
SeqId_15364_101	Liver	15364-101	P02654	Apolipoprotein C-I	Apo C-I	Apolipoprotein C-I	341	341	APOC1
SeqId_15453_3	Liver	15453-3	P02760	Protein AMBP	a1-Microglobulin	Alpha-1-microglobulin	259	259	AMBP
SeqId_15468_14	Liver	15468-14	Q03591	Complement factor H-related protein 1	FHR1	Complement factor H-related protein 1	100293069	100293069	CFHR1
SeqId_15515_2	Liver	15515-2	P0DJI8	Serum amyloid A-1 protein	SAA	Serum amyloid A-1 protein	6288	6288	SAA1
SeqId_15516_12	Liver	15516-12	P35542	Serum amyloid A-4 protein	SAA-4	Serum amyloid A-4 protein	6291	6291	SAA4
SeqId_15584_9	Liver	15584-9	P36980	Complement factor H-related protein 2	FHR2	Complement factor H-related protein 2	3080	3080	CFHR2
SeqId_15589_1	Liver	15589-1	P02774	Vitamin D-binding protein	"Gc-Globulin, Mixed Type"	Vitamin D-binding protein	2638	2638	GC
SeqId_15633_6	Liver	15633-6	P02753	Retinol-binding protein 4	RBP	Retinol-binding protein 4	5950	5950	RBP4
SeqId_15686_49	Liver	15686-49	P55103	Inhibin beta C chain	INHBC	Inhibin beta C chain	3626	3626	INHBC
SeqId_16055_3	Liver	16055-3	Q9BXR6	Complement factor H-related protein 5	complement factor H-related 5	Complement factor H-related protein 5	81494	81494	CFHR5
SeqId_16561_9	Liver	16561-9	P04217	Alpha-1B-glycoprotein	Alpha-1B-glycoprotein	Alpha-1B-glycoprotein	1	1	A1BG
SeqId_16763_11	Liver	16763-11	O14960	Leukocyte cell-derived chemotaxin-2	LECT2	Leukocyte cell-derived chemotaxin-2	3950	3950	LECT2
SeqId_16836_1	Liver	16836-1	Q02985	Complement factor H-related protein 3	FHR3	Complement factor H-related protein 3	10878	10878	CFHR3
SeqId_16927_9	Liver	16927-9	P00488|P05160	Coagulation factor XIII A chain|Coagulation factor XIII B chain	Coagulation factor XIII	Coagulation factor XIII	2162|2165	2162 2165	F13A1 F13B
SeqId_17396_23	Liver	17396-23	P07327	Alcohol dehydrogenase 1A	ADH1A	Alcohol dehydrogenase 1A	124	124	ADH1A
SeqId_17453_34	Liver	17453-34	P00450	Ceruloplasmin	Ceruloplasmin	Ceruloplasmin	1356	1356	CP
SeqId_17702_53	Liver	17702-53	P22309	UDP-glucuronosyltransferase 1-1	UGT 1A1	UDP-glucuronosyltransferase 1-1	54658	54658	UGT1A1
SeqId_17758_79	Liver	17758-79	Q7Z4W1	L-xylulose reductase	DCXR	L-xylulose reductase	51181	51181	DCXR
SeqId_17768_50	Liver	17768-50	Q9UJM8	Hydroxyacid oxidase 1	HAOX1	Hydroxyacid oxidase 1	54363	54363	HAO1
SeqId_18206_18	Liver	18206-18	P28332	Alcohol dehydrogenase 6	ADH6	Alcohol dehydrogenase 6	130	130	ADH6
SeqId_18380_78	Liver	18380-78	P02768	Serum albumin	Albumin	Serum albumin	213	213	ALB
SeqId_18397_5	Liver	18397-5	P17516	Aldo-keto reductase family 1 member C4	AK1C4	Aldo-keto reductase family 1 member C4	1109	1109	AKR1C4
SeqId_18398_1	Liver	18398-1	P51857	3-oxo-5-beta-steroid 4-dehydrogenase	AK1D1	3-oxo-5-beta-steroid 4-dehydrogenase	6718	6718	AKR1D1
SeqId_18814_21	Liver	18814-21	P08476|P55103	Inhibin beta A chain|Inhibin beta C chain	Activin AC	Inhibin beta A chain:Inhibin beta C chain heterodimer	3624	3624	INHBA INHBC
SeqId_18832_65	Liver	18832-65	P0DJI9	Serum amyloid A-2 protein	SAA2	Serum amyloid A-2 protein	6289	6289	SAA2
SeqId_18890_227	Liver	18890-227	P02675	Fibrinogen beta chain	Fibrinogen B	Fibrinogen beta chain	2244	2244	FGB
SeqId_2190_55	Liver	2190-55	P03951	Coagulation factor XI	Coagulation Factor XI	Coagulation Factor XI	2160	2160	F11
SeqId_2381_52	Liver	2381-52	P01031	Complement C5	C5	Complement C5	727	727	C5
SeqId_2474_54	Liver	2474-54	P02743	Serum amyloid P-component	SAP	Serum amyloid P-component	325	325	APCS
SeqId_2706_69	Liver	2706-69	P05543	Thyroxine-binding globulin	Thyroxine-Binding Globulin	Thyroxine-binding globulin	6906	6906	SERPINA7
SeqId_2750_3	Liver	2750-3	P02647	Apolipoprotein A-I	Apo A-I	Apolipoprotein A-I	335	335	APOA1
SeqId_2771_35	Liver	2771-35	P08833	Insulin-like growth factor-binding protein 1	IGFBP-1	Insulin-like growth factor-binding protein 1	3484	3484	IGFBP1
SeqId_2829_19	Liver	2829-19	Q8NEV9|Q14213	Interleukin-27 subunit beta|Interleukin-27 subunit alpha	IL-27	Interleukin-27	246778|10148	246778 10148	IL27 EBI3
SeqId_2851_63	Liver	2851-63	P01031	Complement C5	C5a	C5a anaphylatoxin	727	727	C5
SeqId_2961_1	Liver	2961-1	P04070	Vitamin K-dependent protein C	Protein C	Vitamin K-dependent protein C	5624	5624	PROC
SeqId_3000_66	Liver	3000-66	P11226	Mannose-binding protein C	MBL	Mannose-binding protein C	4153	4153	MBL2
SeqId_3024_18	Liver	3024-18	P08697	Alpha-2-antiplasmin	a2-Antiplasmin	Alpha-2-antiplasmin	5345	5345	SERPINF2
SeqId_3030_3	Liver	3030-3	Q9H2X3	C-type lectin domain family 4 member M	DC-SIGNR	C-type lectin domain family 4 member M	10332	10332	CLEC4M
SeqId_3054_3	Liver	3054-3	P00738	Haptoglobin	"Haptoglobin, Mixed Type"	Haptoglobin	3240	3240	HP
SeqId_3060_43	Liver	3060-43	P02748	Complement component C9	C9	Complement component C9	735	735	C9
SeqId_3184_25	Liver	3184-25	P08709	Coagulation factor VII	Coagulation Factor VII	Coagulation factor VII	2155	2155	F7
SeqId_3186_2	Liver	3186-2	P06681	Complement C2	C2	Complement C2	717	717	C2
SeqId_3316_58	Liver	3316-58	P05546	Heparin cofactor 2	Heparin cofactor II	Heparin cofactor 2	3053	3053	SERPIND1
SeqId_3344_60	Liver	3344-60	P01008	Antithrombin-III	Antithrombin III	Antithrombin-III	462	462	SERPINC1
SeqId_3367_8	Liver	3367-8	Q9UGM5	Fetuin-B	FETUB	Fetuin-B	26998	26998	FETUB
SeqId_3484_60	Liver	3484-60	P01019	Angiotensinogen	Angiotensinogen	Angiotensinogen	183	183	AGT
SeqId_3518_54	Liver	3518-54	Q96IY4	Carboxypeptidase B2	TAFI	Carboxypeptidase B2	1361	1361	CPB2
SeqId_3580_25	Liver	3580-25	P01009	Alpha-1-antitrypsin	a1-Antitrypsin	Alpha-1-antitrypsin	5265	5265	SERPINA1
SeqId_3581_53	Liver	3581-53	P02765	Alpha-2-HS-glycoprotein	a2-HS-Glycoprotein	Alpha-2-HS-glycoprotein	197	197	AHSG
SeqId_3617_80	Liver	3617-80	Q04756	Hepatocyte growth factor activator	HGFA	Hepatocyte growth factor activator	3083	3083	HGFAC
SeqId_3710_49	Liver	3710-49	P00747	Plasminogen	Angiostatin	Angiostatin	5340	5340	PLG
SeqId_3758_68	Liver	3758-68	P04070	Vitamin K-dependent protein C	Activated Protein C	Activated Protein C	5624	5624	PROC
SeqId_4129_72	Liver	4129-72	P00751	Complement factor B	Factor B	Complement factor B	629	629	CFB
SeqId_4150_75	Liver	4150-75	P00747	Plasminogen	Plasmin	Plasmin	5340	5340	PLG
SeqId_4151_6	Liver	4151-6	P00747	Plasminogen	Plasminogen	Plasminogen	5340	5340	PLG
SeqId_4152_58	Liver	4152-58	P03952	Plasma kallikrein	Prekallikrein	Plasma kallikrein	3818	3818	KLKB1
SeqId_4157_2	Liver	4157-2	P00734	Prothrombin	Thrombin	Thrombin	2147	2147	F2
SeqId_4261_55	Liver	4261-55	P27169	Serum paraoxonase/arylesterase 1	paraoxonase 1	Serum paraoxonase/arylesterase 1	5444	5444	PON1
SeqId_4337_49	Liver	4337-49	P02741	C-reactive protein	CRP	C-reactive protein	1401	1401	CRP
SeqId_4407_10	Liver	4407-10	P26927	Hepatocyte growth factor-like protein	MSP	Hepatocyte growth factor-like protein	4485	4485	MST1
SeqId_4482_66	Liver	4482-66	P01031|P13671	Complement C5|Complement component C6	"C5b, 6 Complex"	Complement C5b-C6 complex	727|729	727 729	C5 C6
SeqId_4763_31	Liver	4763-31	P43652	Afamin	Afamin	Afamin	173	173	AFM
SeqId_4785_30	Liver	4785-30	P08185	Corticosteroid-binding globulin	CBG	Corticosteroid-binding globulin	866	866	SERPINA6
SeqId_4811_33	Liver	4811-33	Q14624	Inter-alpha-trypsin inhibitor heavy chain H4	ITI heavy chain H4	Inter-alpha-trypsin inhibitor heavy chain H4	3700	3700	ITIH4
SeqId_4874_3	Liver	4874-3	P03950	Angiogenin	Angiogenin	Angiogenin	283	283	ANG
SeqId_4876_32	Liver	4876-32	P00740	Coagulation factor IX	Coagulation Factor IX	Coagulation factor IX	2158	2158	F9
SeqId_4880_21	Liver	4880-21	Q9UK05	Growth/differentiation factor 2	GDF2	Growth/differentiation factor 2	2658	2658	GDF2
SeqId_4913_78	Liver	4913-78	O15467	C-C motif chemokine 16	HCC-4	C-C motif chemokine 16	6360	6360	CCL16
SeqId_4996_66	Liver	4996-66	P04196	Histidine-rich glycoprotein	HRG	Histidine-rich glycoprotein	3273	3273	HRG
SeqId_5223_59	Liver	5223-59	Q14397	Glucokinase regulatory protein	GCKR	Glucokinase regulatory protein	2646	2646	GCKR
SeqId_5307_12	Liver	5307-12	P00740	Coagulation factor IX	Coagulation Factor IXab	Coagulation factor IXab	2158	2158	F9
SeqId_5452_71	Liver	5452-71	P07306	Asialoglycoprotein receptor 1	ASGR1	Asialoglycoprotein receptor 1	432	432	ASGR1
SeqId_5581_28	Liver	5581-28	Q08830	Fibrinogen-like protein 1	FGL1	Fibrinogen-like protein 1	2267	2267	FGL1
SeqId_5601_2	Liver	5601-2	Q96PD5	N-acetylmuramoyl-L-alanine amidase	PGRP-L	N-acetylmuramoyl-L-alanine amidase	114770	114770	PGLYRP2
SeqId_5658_64	Liver	5658-64	P05160	Coagulation factor XIII B chain	coagulation factor XIII B	Coagulation factor XIII B chain	2165	2165	F13B
SeqId_5708_1	Liver	5708-1	Q969E1	Liver-expressed antimicrobial peptide 2	LEAP2	Liver-expressed antimicrobial peptide 2	116842	116842	LEAP2
SeqId_5813_58	Liver	5813-58	P01588	Erythropoietin	Epo	Erythropoietin	2056	2056	EPO
SeqId_5861_78	Liver	5861-78	P46952	"3-hydroxyanthranilate 3,4-dioxygenase"	3HAO	"3-hydroxyanthranilate 3,4-dioxygenase"	23498	23498	HAAO
SeqId_6350_43	Liver	6350-43	P02655	Apolipoprotein C-II	Apo C-II	Apolipoprotein C-II	344	344	APOC2
SeqId_6408_2	Liver	6408-2	P55103	Inhibin beta C chain	INHBC	Inhibin beta C chain	3626	3626	INHBC
SeqId_6415_90	Liver	6415-90	P22792	Carboxypeptidase N subunit 2	CPN2	Carboxypeptidase N subunit 2	1585	1585	CPN2
SeqId_6461_54	Liver	6461-54	P02656	Apolipoprotein C-III	Apo C-III	Apolipoprotein C-III	345	345	APOC3
SeqId_6471_53	Liver	6471-53	Q92496	Complement factor H-related protein 4	FHR4	Complement factor H-related protein 4	10877	10877	CFHR4
SeqId_6558_5	Liver	6558-5	Q9Y6Z7	Collectin-10	COL10	Collectin-10	10584	10584	COLEC10
SeqId_6580_29	Liver	6580-29	P20742	Pregnancy zone protein	Pregnancy zone protein	Pregnancy zone protein	5858	5858	PZP
SeqId_6605_17	Liver	6605-17	P35858	Insulin-like growth factor-binding protein complex acid labile subunit	IGFALS	Insulin-like growth factor-binding protein complex acid labile subunit	3483	3483	IGFALS
SeqId_7127_3	Liver	7127-3	P02652	Apolipoprotein A-II	Apo A-II	Apolipoprotein A-II	336	336	APOA2
SeqId_7142_5	Liver	7142-5	P15169	Carboxypeptidase N catalytic chain	CBPN	Carboxypeptidase N catalytic chain	1584	1584	CPN1
SeqId_7145_1	Liver	7145-1	Q06033	Inter-alpha-trypsin inhibitor heavy chain H3	ITIH3	Inter-alpha-trypsin inhibitor heavy chain H3	3699	3699	ITIH3
SeqId_7155_46	Liver	7155-46	P20851	C4b-binding protein beta chain	C4b-binding protein beta chain	C4b-binding protein beta chain	725	725	C4BPB
SeqId_7183_102	Liver	7183-102	Q6UXH0	Angiopoietin-like protein 8	TD26	Angiopoietin-like protein 8	55908	55908	C19orf80
SeqId_7905_30	Liver	7905-30	P00738	Haptoglobin	HPT	Haptoglobin	3240	3240	HP
SeqId_7955_195	Liver	7955-195	P19827	Inter-alpha-trypsin inhibitor heavy chain H1	ITI heavy chain H1	Inter-alpha-trypsin inhibitor heavy chain H1	3697	3697	ITIH1
SeqId_8325_37	Liver	8325-37	P08319	Alcohol dehydrogenase 4	ADH4	Alcohol dehydrogenase 4	127	127	ADH4
SeqId_8791_151	Liver	8791-151	P35218	"Carbonic anhydrase 5A, mitochondrial"	Carbonic Anhydrase VA	"Carbonic anhydrase 5A, mitochondrial"	763	763	CA5A
SeqId_8935_22	Liver	8935-22	O95255	Multidrug resistance-associated protein 6	MRP6	Multidrug resistance-associated protein 6	368	368	ABCC6
SeqId_9002_36	Liver	9002-36	Q86U17	Serpin A11	SPA11	Serpin A11	256394	256394	SERPINA11
SeqId_9326_33	Liver	9326-33	P19823	Inter-alpha-trypsin inhibitor heavy chain H2	ITI heavy chain H2	Inter-alpha-trypsin inhibitor heavy chain H2	3698	3698	ITIH2
SeqId_9449_150	Liver	9449-150	P04003	C4b-binding protein alpha chain	C4b-binding protein alpha chain	C4b-binding protein alpha chain	722	722	C4BPA
SeqId_9474_22	Liver	9474-22	P07307	Asialoglycoprotein receptor 2	ASGR2	Asialoglycoprotein receptor 2	433	433	ASGR2
SeqId_9880_33	Liver	9880-33	P48775	"Tryptophan 2,3-dioxygenase"	T23O	"Tryptophan 2,3-dioxygenase"	6999	6999	TDO2
SeqId_10580_14	Lung	10580-14	Q6UW10	Surfactant-associated protein 2	SFTA2	Surfactant-associated protein 2	389376	389376	SFTA2
SeqId_10672_75	Lung	10672-75	P07988	Pulmonary surfactant-associated protein B	SP-B	Pulmonary surfactant-associated protein B	6439	6439	SFTPB
SeqId_19590_46	Lung	19590-46	P35247	Pulmonary surfactant-associated protein D	SP-D	Pulmonary surfactant-associated protein D	6441	6441	SFTPD
SeqId_3044_3	Lung	3044-3	P55774	C-C motif chemokine 18	PARC	C-C motif chemokine 18	6362	6362	CCL18
SeqId_4125_52	Lung	4125-52	Q15109	Advanced glycosylation end product-specific receptor	sRAGE	"Advanced glycosylation end product-specific receptor, soluble"	177	177	AGER
SeqId_4697_59	Lung	4697-59	P04141	Granulocyte-macrophage colony-stimulating factor	GM-CSF	Granulocyte-macrophage colony-stimulating factor	1437	1437	CSF2
SeqId_5462_62	Lung	5462-62	O75636	Ficolin-3	Ficolin-3	Ficolin-3	8547	8547	FCN3
SeqId_7813_6	Lung	7813-6	P05187	"Alkaline phosphatase, placental type"	"Alkaline phosphatase, placental"	"Alkaline phosphatase, placental type"	250	250	ALPP
SeqId_9032_30	Lung	9032-30	P08922	Proto-oncogene tyrosine-protein kinase ROS	ROS1	Proto-oncogene tyrosine-protein kinase ROS	6098	6098	ROS1
SeqId_10058_1	Muscle	10058-1	P54725	UV excision repair protein RAD23 homolog A	RD23A	UV excision repair protein RAD23 homolog A	5886	5886	RAD23A
SeqId_11263_57	Muscle	11263-57	P31415	Calsequestrin-1	CASQ1	Calsequestrin-1			CASQ1
SeqId_11352_42	Muscle	11352-42	Q8WZ42	Titin	TITIN	Titin	7273	7273	TTN
SeqId_13998_26	Muscle	13998-26	Q8N142	Adenylosuccinate synthetase isozyme 1	PURA1	Adenylosuccinate synthetase isozyme 1			ADSSL1
SeqId_16616_137	Muscle	16616-137	P13929	Beta-enolase	ENOB	Beta-enolase	2027	2027	ENO3
SeqId_16807_35	Muscle	16807-35	P45378	"Troponin T, fast skeletal muscle"	TNNT3	"Troponin T, fast skeletal muscle"	7140	7140	TNNT3
SeqId_17832_12	Muscle	17832-12	Q9BXS1	Isopentenyl-diphosphate delta-isomerase 2	IDI2	Isopentenyl-diphosphate delta-isomerase 2	91734	91734	IDI2
SeqId_3714_49	Muscle	3714-49	P06732|P12277	Creatine kinase B-type|Creatine kinase M-type	CK-MB	Creatine kinase M-type:Creatine kinase B-type heterodimer	1152|1158	1152 1158	CKB CKM
SeqId_3799_11	Muscle	3799-11	P07451	Carbonic anhydrase 3	Carbonic anhydrase III	Carbonic anhydrase 3	761	761	CA3
SeqId_4130_71	Muscle	4130-71	P10767	Fibroblast growth factor 6	FGF-6	Fibroblast growth factor 6	2251	2251	FGF6
SeqId_5008_51	Muscle	5008-51	P04179	"Superoxide dismutase [Mn], mitochondrial"	Mn SOD	"Superoxide dismutase [Mn], mitochondrial"	6648	6648	SOD2
SeqId_5440_26	Muscle	5440-26	P48788	"Troponin I, fast skeletal muscle"	"Troponin I, skeletal, fast twitch"	"Troponin I, fast skeletal muscle"	7136	7136	TNNI2
SeqId_6940_18	Muscle	6940-18	Q9HDC5	Junctophilin-1	JPH1	Junctophilin-1	56704	56704	JPH1
SeqId_7648_9	Muscle	7648-9	Q00872	"Myosin-binding protein C, slow-type"	MYPC1	"Myosin-binding protein C, slow-type"	4604	4604	MYBPC1
SeqId_9173_21	Muscle	9173-21	P36871	Phosphoglucomutase-1	PGM1	Phosphoglucomutase-1	5236	5236	PGM1
SeqId_9574_11	Muscle	9574-11	O00499	Myc box-dependent-interacting protein 1	BIN1	Myc box-dependent-interacting protein 1	274	274	BIN1
SeqId_9867_23	Muscle	9867-23	O00757	"Fructose-1,6-bisphosphatase isozyme 2"	F16P2	"Fructose-1,6-bisphosphatase isozyme 2"	8570	8570	FBP2
SeqId_9901_28	Muscle	9901-28	Q9GZT9	Egl nine homolog 1	EGLN1	Egl nine homolog 1	54583	54583	EGLN1
SeqId_9933_49	Muscle	9933-49	Q9UN42	Protein ATP1B4	AT1B4	Protein ATP1B4	23439	23439	ATP1B4
SeqId_13095_51	Pancreas	13095-51	P05451	Lithostathine-1-alpha	PSP	Lithostathine-1-alpha	5967	5967	REG1A
SeqId_15375_49	Pancreas	15375-49	P15086	Carboxypeptidase B	Carboxypeptidase B1	Carboxypeptidase B	1360	1360	CPB1
SeqId_15471_29	Pancreas	15471-29	P54317	Pancreatic lipase-related protein 2	LIPR2	Pancreatic lipase-related protein 2	5408	5408	PNLIPRP2
SeqId_15476_6	Pancreas	15476-6	Q6UW15	Regenerating islet-derived protein 3-gamma	REG3G	Regenerating islet-derived protein 3-gamma	130120	130120	REG3G
SeqId_15556_49	Pancreas	15556-49	P19961	Alpha-amylase 2B	Alpha-amylase 2B	Alpha-amylase 2B	280	280	AMY2B
SeqId_15613_16	Pancreas	15613-16	P16233	Pancreatic triacylglycerol lipase	LIPP	Pancreatic triacylglycerol lipase	5406	5406	PNLIP
SeqId_16609_106	Pancreas	16609-106	Q6UWL6	Kin of IRRE-like protein 2	KIRR2	Kin of IRRE-like protein 2	84063	84063	KIRREL2
SeqId_16770_3	Pancreas	16770-3	P48304	Lithostathine-1-beta	REG1B	Lithostathine-1-beta	5968	5968	REG1B
SeqId_18864_7	Pancreas	18864-7	P35030	Trypsin-3	TRY3	Trypsin-3	5646	5646	PRSS3
SeqId_18917_53	Pancreas	18917-53	P04746	Pancreatic alpha-amylase	Pancreatic alpha-amylase	Pancreatic alpha-amylase	279	279	AMY2A
SeqId_19639_53	Pancreas	19639-53	P10997	Islet amyloid polypeptide	IAPP	Islet amyloid polypeptide	3375	3375	IAPP
SeqId_3049_61	Pancreas	3049-61	P07477	Trypsin-1	Trypsin	Trypsin-1	5644	5644	PRSS1
SeqId_4588_1	Pancreas	4588-1	P01298	Pancreatic prohormone	PH	Pancreatic hormone	5539	5539	PPY
SeqId_4883_56	Pancreas	4883-56	P01308	Insulin	Insulin	Insulin	3630	3630	INS
SeqId_4891_50	Pancreas	4891-50	P01275	Glucagon	Glucagon	Glucagon	2641	2641	GCG
SeqId_4910_21	Pancreas	4910-21	P04054	Phospholipase A2	GIB	Phospholipase A2	5319	5319	PLA2G1B
SeqId_5034_79	Pancreas	5034-79	P07478	Trypsin-2	Trypsin 2	Trypsin-2	5645	5645	PRSS2
SeqId_5626_20	Pancreas	5626-20	Q99895	Chymotrypsin-C	CTRC	Chymotrypsin-C	11330	11330	CTRC
SeqId_5648_28	Pancreas	5648-28	Q6GPI1	Chymotrypsinogen B2	CTRB2	Chymotrypsinogen B2	440387	440387	CTRB2
SeqId_5671_1	Pancreas	5671-1	P17538	Chymotrypsinogen B	Chymotrypsin	Chymotrypsinogen B	1504	1504	CTRB1
SeqId_5749_53	Pancreas	5749-53	P04118	Colipase	COL	Colipase	1208	1208	CLPS
SeqId_6357_83	Pancreas	6357-83	P08861	Chymotrypsin-like elastase family member 3B	ELA3B	Chymotrypsin-like elastase family member 3B	23436	23436	CELA3B
SeqId_6627_25	Pancreas	6627-25	P54315	Inactive pancreatic lipase-related protein 1	LIPR1	Inactive pancreatic lipase-related protein 1	5407	5407	PNLIPRP1
SeqId_7117_21	Pancreas	7117-21	O75830	Serpin I2	SPI2	Serpin I2	5276	5276	SERPINI2
SeqId_7140_1	Pancreas	7140-1	P08217	Chymotrypsin-like elastase family member 2A	ELA2A	Chymotrypsin-like elastase family member 2A	63036	63036	CELA2A
SeqId_7717_95	Pancreas	7717-95	P13569	Cystic fibrosis transmembrane conductance regulator	CFTR	Cystic fibrosis transmembrane conductance regulator	1080	1080	CFTR
SeqId_7767_1	Pancreas	7767-1	Q6UWE3	Colipase-like protein 2	CF126	Colipase-like protein 2	389383	389383	CLPSL2
SeqId_7918_114	Pancreas	7918-114	P04745	Alpha-amylase 1	"Amylase, alpha 1A"	Alpha-amylase 1	276	276	AMY1A
SeqId_7943_16	Pancreas	7943-16	Q86UP6	CUB and zona pellucida-like domain-containing protein 1	CUZD1	CUB and zona pellucida-like domain-containing protein 1	50624	50624	CUZD1
SeqId_8243_55	Pancreas	8243-55	P00995	Serine protease inhibitor Kazal-type 1	TATI	Serine protease inhibitor Kazal-type 1	6690	6690	SPINK1
SeqId_9276_7	Pancreas	9276-7	P48052	Carboxypeptidase A2	CBPA2	Carboxypeptidase A2	1358	1358	CPA2
SeqId_9333_59	Pancreas	9333-59	Q96DN0	Endoplasmic reticulum resident protein 27	ERP27	Endoplasmic reticulum resident protein 27	121506	121506	ERP27
SeqId_9526_3	Pancreas	9526-3	A2RUU4	Colipase-like protein 1	COLL1	Colipase-like protein 1	340204	340204	CLPSL1
SeqId_9796_4	Pancreas	9796-4	P19835	Bile salt-activated lipase	CEL	Bile salt-activated lipase	1056	1056	CEL

## Sheet: Supplemental Table 2
Infection	Codes
Upper respiratory tract infections	A360 A361 A362 A368 A369 B002 B085 B442 J00 J010 J011 J012 J013 J014 J018 J019 J020 J028 J029 J030 J038 J039 J040 J051 J060 J068 J069 J340 J390 J391 0320 0321 0323 03282 03289 03284 03281 0322 03283 0329 0542 0740 1173 460 4610 4611 4612 4613 4618 4619 0340 462 463 46400 46430 46431 4650 4658 4659 47819 47822 47824 47821 460* 461* 462* 463* 464* 465* 466*
Lower respiratory tract infections	A065 A202 A212 A221 A310 A37 A420 A430 A481 B012 B052 B250 B334 B371 B380 B382 B392 B402 B410 B420 B440 B441 B450 B460 B481 B960 J041 J042 J09 J10 J100 J101 J108 J11 J110 J111 J118 J12 J120 J121 J122 J128 J129 J13 J14 J15 J151 J152 J153 J154 J155 J156 J157 J158 J159 J16 J160 J168 J17 J18 J181 J182 J188 J189 J200 J201 J202 J203 J204 J205 J206 J207 J208 J209 J210 J218 J219 J22 J40 J440 J47 J850 J85…
Gastro-intestinal tract infections	A000 A001 A009 A010 A011 A012 A013 A014 A020 A030 A031 A032 A033 A038 A039 A040 A041 A042 A043 A044 A045 A046 A047 A048 A049 A050 A051 A052 A053 A054 A058 A059 A060 A062 A063 A064 A070 A071 A072 A073 A078 A079 A080 A081 A082 A083 A084 A085 A090 A099 A213 A222 A421 B054 B150 B159 B160 B161 B162 B169 B170 B171 B172 B178 B179 B190 B199 B251 B258 B462 K350 K351 K359 K36 K37 K570 K572 K574 K578 K610 K…
Urinary tract infections	N10 N12 N136 N151 N300 N303 N308 N309 N340 N341 N342 N390 59010 59011 59080 5902 5950 5953 59589 5954 59581 5959 5970 09940 59780 59789 5990 590*
Genital infections	N410 N411 N412 N413 N45 N70 N71 N72 N73 N74 N751 N76 N77 6010 6011 6012 6013 60490 60499 6040 6140 6141 6142 6150 6151 6159 6160 6143 6144 6145 6147 6149 6146 6148 6169 6163 61610 6164 61689 61650 61681 61651 61611
Skin and soft tissues infections	A067 A201 A220 A260 A268 A269 A311 A320 A363 A431 A441 A46 A480 B000 B001 B029 B07 B088 B09 B350 B351 B352 B353 B354 B355 B356 B358 B359 B360 B361 B362 B363 B368 B369 B372 B383 B403 B421 B430 B432 B452 B463 B480 L00 L010 L011 L020 L021 L022 L023 L024 L028 L029 L030 L031 L032 L033 L038 L039 L040 L041 L042 L043 L048 L049 L050 L080 L081 L088 L089 L303 L700 L702 R02 0066 0201 0220 0271 0311 0270 0328…
Nervous system infections	A066 A171 A178 A203 A321 A390 A83 A830 A84 A85 A86 A87 A870 A871 A872 A878 A879 A888 A89 B003 B004 B010 B011 B020 B021 B022 B050 B051 B060 B100 B258 B261 B262 B375 B384 B431 B451 B461 G000 G001 G002 G003 G008 G009 G01 G02 G040 G042 G060 G061 G062 G039 0065 01310 01320 01330 01340 01350 01360 01362 01790 01380 0208 0270 0360 0620 0621 0622 0623 0624 0625 0628 0629 0630 0632 0631 0638 0639 0498 064…
Sepsis	A021 A207 A227 A267 A327 A391 A392 A394 A400 A401 A402 A403 A408 A409 A410 A411 A412 A413 A414 A415 A418 A419 A427 A483 B007 B377 R651 R650 R652 0031 99591 0202 0223 0271 0270 0363 0362 0380 0382 03811 03812 03819 03810 03841 0383 03840 03842 03843 03844 03849 0388 0389 04082 0545 1125 99593 99594 99592 78552 038* 0545*
Musculoskeletal system infections	M000 M001 M002 M008 M009 M462 M463 M465 M600 M650 M651 M710 M711 M860 M861 M862 M868 M869 04110 71100 71101 71102 71103 71104 71105 71106 71107 71108 71109 0412 04109 04189 73028 73098 72089 7280 04081 72789 72709 7273 73000 73001 73002 73003 73004 73005 73006 73007 73008 73009 73019 73011 73012 73013 73014 73015 73016 73017 73018 73010 73020 73030 73090 711* 730*
Cardio-vascular system infections	A395 B332 B376 I010 I011 I012 I018 I019 I301 I330 I400 I410 I411 I412 03640 03642 03643 03641 07420 07422 07423 07421 07889 11281 3910 3911 3912 3918 3919 42090 4210 42291 42292
Overall infection	Any specific infection listed above
Coronary Heart Disease	410% 411.8% 414% 411.0 412 I2% & NOT I20%
Stroke	43% I6% V12.54
Heart Failure	428% I50%
Head and Neck	14 C00 C30 C31 C32
Colon	153 C18
Rectum	154 C19 C20
Liver	155 C22
Pancreas	157 C25
Stomach	151 C16
Lung	162 C33 C34
Melanoma	172 C43
Cervix	180 C53
Ovary	183.0 C56
Prostate	185* C61
Bladder	188* C67
Thyroid	193* C73
Multiple Myeloma	203.0 *C90.0
Breast	174 175 C50
Brain	191 192 C70 C71 C72
Urological	188 189.0 189.2 C67 C64 66
Hematologic Malignancies	200-208 C81-C86 C88 C90-C96
Overall Cancer	14-210 C- NOT C44* NOT 173* (basal and squamous cell carcinoma)
