# Supplementary material for: Biological organ ages associate with risk of chronic diseases in a community-based population
Source: JCI Insight. 2025 Dec 8;10(23):e197304. doi: 10.1172/jci.insight.197304 (PMC12890491; doi:10.1172/jci.insight.197304)
Supplement: Supplemental tables 3-5 [file jciinsight-10-197304-s236.xlsx]

## Sheet: Index
Index
Supplemental Table 1	Proteins differentially expressed in patient cluster 1 and corresponding pathways
Supplemental Table 2	Proteins differentially expressed in patient cluster 3 and corresponding pathways
Supplemental Table 3	Proteins included in each organ age score
Supplemental Table 4	ICD codes for clinical outcomes
Supplemental Table 5	Missingness in study variables

## Sheet: Supplemental Table 1
Supplemental Table 1	Proteins differentially expressed in patient cluster 1 and corresponding pathways
seqid_in_sample	entrezgenesymbol	target	targetfullname	b	se	p				pathway	pval	padj	es	nes	nmoreextreme	size	leadingedges	library
SeqId_10000_28	CRYBB2	CRBB2	Beta-crystallin B2	0.0310431	0.00997584	0.00185934				Arginine biosynthesis	0.0340478	0.464288	0.807347	1.45044	1829	9	ACY1 ASL OTC GPT	KEGG_2021_Human
SeqId_10040_63	TP63	P73L	Tumor protein 63	-0.0472547	0.0103748	5.24457e-06				Axon guidance	1.93652e-05	0.00580956	-0.612856	-1.75787	0	117	UNC5B EPHB4 EFNB2 EFNA5 EPHA2 EFNA2 EFNA4 UNC5D ROBO1 SEMA6B CFL2 BMP7 UNC5C PPP3R1 SEMA6A EPHB6 SEMA7A EPHA5 SLIT2 CXCL12 PLXNA1 NRP1 EPHB2 EPHB1 NTNG1 NTN4 L1CAM NTN1 PLXNC1 LRRC4C PTPN11 BOC NRAS SEMA5A EPHA7 EPHA4	KEGG_2021_Human
SeqId_10081_17	SATB2	SATB2	DNA-binding protein SATB2	0.0777972	0.00519075	8.84229e-51				Citrate cycle (TCA cycle)	0.048292	0.491276	0.775508	1.42548	2586	10	IDH1 PCK1	KEGG_2021_Human
SeqId_10339_48	ENO2	NSE	Gamma-enolase	0.119117	0.0126963	6.4739e-21				Colorectal cancer	0.0182888	0.342914	0.575422	1.47798	910	50	EGF JUN BIRC5 SMAD3 EGFR RPS6KB1 MAPK10 CDKN1A CTNNB1 RAC3 RAC2 HRAS AXIN2 BRAF AKT2 TGFBR2 TGFB1 RAC1	KEGG_2021_Human
SeqId_10362_35	MYC	c-Myc	Myc proto-oncogene protein	0.0185486	0.00749857	0.0133752				Cushing syndrome	0.00891352	0.222838	0.606945	1.54777	443	48	WNT3A WNT10A RB1 EGFR AIP CDKN1A WNT5A KMT2D STAR ARMC5 CTNNB1 AXIN2 GNAS BRAF WNT11 ATF6B DVL2 PDE11A CAMK2D	KEGG_2021_Human
SeqId_10424_31	NPDC1	NPDC1	Neural proliferation differentiation and control protein 1	-0.0132274	0.00584029	0.0235219				Cytokine-cytokine receptor interaction	0.000521318	0.0390989	-0.480156	-1.49125	27	239	TNFRSF1A GDF15 IL15RA TNFRSF1B TNFRSF11B IL16 FAS INHBB TNFRSF21 BMP4 TNFSF15 IL13RA1 IL18 BMP7 TNFRSF19 IL1R1 CCL23 CCL14 BMP6 IL21R IL17RC CCL22 IL2RB CXCL12 IL21 IFNGR1 IL27RA IL12B EPOR CXCL10 GDF2 TNFRSF4 EBI3 CCL11 IL2 INHBA IL18R1 CXCL13 ACVRL1 IFNAR1 CXCL9 CCL7 THPO IL20RA CCL8 IL3RA EPO CCL15 IFNLR1 IFNL3 CSF1 IL9 IL1RN CCL18 BMP10 CCL3 CCL2 IL17RA TGFB3 CSF3 IL15 TNFRSF17 IFNL1	KEGG_2021_Human
SeqId_10507_166	ACRV1	sperm protein 10	Acrosomal protein SP-10	0.0454772	0.0116805	9.88344e-05				Epithelial cell signaling in Helicobacter pylori infection	0.0134556	0.288334	0.655689	1.54797	680	32	PLCG1 JUN SRC EGFR MAPK10 CDC42 ADAM10 MAP2K4 PLCG2	KEGG_2021_Human
SeqId_10527_22	DHX9	DHX9	ATP-dependent RNA helicase A	0.0726358	0.00519718	2.18408e-44				Glycolysis / Gluconeogenesis	0.000420741	0.0390989	0.698915	1.75302	20	44	PFKM ALDOC HK1 BPGM ENO1 PKM LDHA ADH4 ALDOB ADH1C ADH1A PCK1 GCK ADH6 FBP1	KEGG_2021_Human
SeqId_10530_8	PSMB6	PSB6	Proteasome subunit beta type-6	0.0142033	0.00530331	0.0074018				Histidine metabolism	0.00611021	0.206927	0.881363	1.54424	329	8	CNDP1 CNDP2 FTCD	KEGG_2021_Human
SeqId_10552_88	KLRC4	NKG2F	NKG2-F type II integral membrane protein	0.0403152	0.0086754	3.36689e-06				Lysosome	0.00640911	0.206927	-0.611808	-1.5751	322	55	GM2A CTSS CTSO PSAP CTSB ARSA GNPTG CTSZ ACP2 CTSH CD68 MANBA IDS	KEGG_2021_Human
SeqId_10558_26	PCDH9	PCDH9	Protocadherin-9	-0.0887746	0.00673505	1.12897e-39				MAPK signaling pathway	0.00482083	0.206927	-0.47778	-1.43145	253	169	TNFRSF1A VEGFA EFNA5 EPHA2 EFNA2 EFNA4 FAS VEGFD ANGPT2 FGFR3 IL1R1 IGF1R MAP2K2 PPP3R1 HSPA1A HSPA1B CRK FGF7 PPM1A HSPA8 TEK INSR VEGFC CD14 MAPK9 LAMTOR3 NTRK2 NTF3 FGFR1 ELK1 JUND NRAS CSF1	KEGG_2021_Human
SeqId_10560_1	ITM2C	ITM2C	Integral membrane protein 2C	0.0280442	0.00745644	0.000169187				Retinol metabolism	0.00753979	0.206927	0.778206	1.58932	396	16	ALDH1A3 ALDH1A1 ADH4 ADH1C ADH1A UGT2A1 ADH6 CYP3A4	KEGG_2021_Human
SeqId_10589_7	RAET1L	RET1L	Retinoic acid early transcript 1L protein	-0.0487478	0.012142	5.94988e-05				Starch and sucrose metabolism	0.00718721	0.206927	0.809207	1.57855	381	13	HK1 PYGL GCK GAA	KEGG_2021_Human
SeqId_10600_24	CLGN	CLGN	Calmegin	0.0841514	0.0103732	4.96396e-16				Synaptic vesicle cycle	0.0573156	0.491276	-0.70074	-1.43991	2720	17	CPLX2 CPLX1 AP2A2 STX1A	KEGG_2021_Human
SeqId_10605_22	APMAP	APMAP	Adipocyte plasma membrane-associated protein	-0.0271079	0.00599329	6.09588e-06				Thermogenesis	0.000481792	0.0390989	0.679958	1.75308	23	51	NDUFB11 RPS6KA1 ATP5MF COA3 COX4I2 RPS6KB1 ATP5F1B NDUFB4 PPARGC1A PRKG1 KLB COX7A1 HRAS GNAS CPT1B BMP8B MAP2K3 COX6C	KEGG_2021_Human
SeqId_10616_67	PODXL2	PDXL2	Podocalyxin-like protein 2	-0.0858324	0.012429	4.99145e-12				Ubiquitin mediated proteolysis	0.00758731	0.206927	0.599872	1.55194	377	52	SKP1 HERC4 PRKN PIAS4 SOCS3 UBE3A UBE2D2 WWP1 UBB PPIL2 UBE2A UBE2D3 UBE2G2 UBE2L6 PIAS3 SMURF2 UBE2D1	KEGG_2021_Human
SeqId_10667_78	C1orf185	CA185	Uncharacterized protein C1orf185	-0.0031177	0.00533315	0.558824				DNA Catabolic Process (GO:0006308)	0.0213493	0.390186	-0.922594	-1.48085	986	5	DNASE1L2	GO_Biological_Process_2023
SeqId_10710_23	ZPBP2	ZPBP2	Zona pellucida-binding protein 2	-0.0283607	0.00665695	2.04143e-05				DNA Recombination (GO:0006310)	0.0163007	0.3865	0.782783	1.52844	866	13	HMGB1 MRE11 RMI1 RAG1 HMGB3 RAD51	GO_Biological_Process_2023
SeqId_10731_10	HS3ST5	HS3S5	Heparan sulfate glucosamine 3-O-sulfotransferase 5	0.0833727	0.00751907	1.43206e-28				DNA-templated Transcription (GO:0006351)	0.000732412	0.187009	0.707389	1.73078	36	38	DEAF1 DTX1 THRA COPS2 TCEA2 MLF1 CRCP YBX2 POLR1C TAF10	GO_Biological_Process_2023
SeqId_10752_8	CDYL2	CDYL2	Chromodomain Y-like protein 2	0.143005	0.0161693	9.21707e-19				RNA Metabolic Process (GO:0016070)	0.0422315	0.462639	-0.604749	-1.43169	2077	34	RNASE1 RNASET2 RNASE6 RNASE3 RBM3 PABPC3 RBM39 ANG RBFOX2 PABPC4	GO_Biological_Process_2023
SeqId_10756_34	UCN3	UCN3	Urocortin-3	-0.0771055	0.00988877	6.32544e-15				T Cell Activation Involved In Immune Response (GO:0002286)	0.0266865	0.403205	0.699596	1.50503	1395	20	LCP1 TNFSF18 IFNA5 IFNA16 IFNA6 IFNA2 ITGAL CD74	GO_Biological_Process_2023
SeqId_10815_2	HABP4	HABP4	Intracellular hyaluronan-binding protein 4	-0.0328398	0.00454149	4.79215e-13				Wnt Signaling Pathway (GO:0016055)	0.0051394	0.383615	0.736439	1.62999	265	23	WNT3A WNT10A SFRP2 DIXDC1 WNT5A CPE CTNNB1 LRRK2 PLCG2 RAC3	GO_Biological_Process_2023
SeqId_10816_150	PILRA	PILRA isoform FDF03-M14	Paired immunoglobulin-like type 2 receptor alpha isoform FDF03-M14	-0.138252	0.0298421	3.60749e-06				acetyl-CoA Metabolic Process (GO:0006084)	0.0126469	0.383615	0.830029	1.52893	676	10	HMGCS1 MVK ACAT1 PMVK	GO_Biological_Process_2023
SeqId_10835_25	A4GNT	A4GCT	Alpha-1,4-N-acetylglucosaminyltransferase	-0.0515315	0.0165969	0.00190352				Adaptive Immune Response Based On Somatic Recombination Of Immune Receptors Built From Immunoglobulin Superfamily Domains (GO:0002460)	0.00014886	0.108541	-0.898302	-1.80532	6	15	IL18BP BTN3A3 CD46 IL18 JAG1 IL12B CD8A EBI3	GO_Biological_Process_2023
SeqId_10890_135	LCTL	LCTL	Lactase-like protein	0.0405896	0.0057974	2.53518e-12				Alpha-Amino Acid Catabolic Process (GO:1901606)	0.0174663	0.3865	0.779997	1.52301	928	13	KYNU IVD OTC ACAT1 HOGA1	GO_Biological_Process_2023
SeqId_10981_56	NRG3	NRG3	Pro-neuregulin-3, membrane-bound isoform	-0.0546122	0.00930282	4.34475e-09				Antimicrobial Humoral Response (GO:0019730)	0.0186383	0.3865	-0.54522	-1.44849	947	67	WFDC2 F3 RNASE6 LYZ SLPI REG1A REG1B REG3A RNASE3 PI3 CXCL10 S100A12 S100A9 CXCL13 CXCL9 PLA2G1B DEFB4A	GO_Biological_Process_2023
SeqId_11122_97	SPG21	SPG21	Maspardin	0.0397265	0.0062535	2.11595e-10				Axon Guidance (GO:0007411)	1.93874e-05	0.0594029	-0.671361	-1.87292	0	94	UNC5B EFNB2 VEGFA EFNA5 EFNA2 EFNA4 NRXN3 SEMA6B UNC5C SEMA6A EPHA10 EPHB6 SEMA7A EPHA5 SLIT2 CXCL12 PLXNA1 EPHB2 EPHB1 LRTM1 L1CAM NTN1 PLXNC1 BOC SEMA5A EPHA7 EPHA4	GO_Biological_Process_2023
SeqId_11145_72	KIAA1549L	K154L	UPF0606 protein KIAA1549L	-0.00231314	0.00487931	0.635449				Cardiac Muscle Cell Action Potential Involved In Contraction (GO:0086002)	0.00420317	0.383615	0.862231	1.58825	224	10	KCNE5 GPD1L SCN4B	GO_Biological_Process_2023
SeqId_11162_37	EQTN	EQTN	Equatorin	0.0253578	0.0117366	0.0307282				Cell Migration Involved In Sprouting Angiogenesis (GO:0002042)	0.00358261	0.383615	-0.868279	-1.66413	166	12	EPHB4 EFNB2 VEGFA ROBO1 SLIT2	GO_Biological_Process_2023
SeqId_11163_7	FAM162B	F162B	Protein FAM162B	0.0457187	0.0044532	9.97651e-25				Cell-Cell Adhesion Mediated By Cadherin (GO:0044331)	0.0124693	0.383615	0.780151	1.54919	660	14	CDH3 CDH15 CDH6 CDH11 CDH7	GO_Biological_Process_2023
SeqId_11208_15	NAGPA	NAGPA	N-acetylglucosamine-1-phosphodiester alpha-N-acetylglucosaminidase	-0.0229477	0.0047214	1.17169e-06				Cellular Response To Estradiol Stimulus (GO:0071392)	0.00695542	0.383615	0.934676	1.48628	373	5	EGFR	GO_Biological_Process_2023
SeqId_11228_37	RIC3	RIC3	Protein RIC-3	0.0443541	0.00367245	1.38826e-33				Cellular Response To Starvation (GO:0009267)	0.00418873	0.383615	-0.672965	-1.64232	207	40	FAS INHBB HSPA5 MAP1LC3A GABARAP GABARAPL1 IFI16 EHMT2 HSPA8	GO_Biological_Process_2023
SeqId_11248_43	UROS	HEM4	Uroporphyrinogen-III synthase	0.0175473	0.00506745	0.000534693				Cellular Response To Vascular Endothelial Growth Factor Stimulus (GO:0035924)	0.00700342	0.383615	-0.766665	-1.63462	333	20	VEGFA GAS1 VEGFD DLL4 SEMA6A	GO_Biological_Process_2023
SeqId_11254_13	PAPLN	PPN	Papilin	0.040463	0.00437734	2.3801e-20				Chaperone Cofactor-Dependent Protein Refolding (GO:0051085)	0.00750221	0.383615	-0.772841	-1.63086	356	19	DNAJB12 HSPA5 HSPA13 HSPA1A ST13 SDF2L1 HSPA1B HSPA8	GO_Biological_Process_2023
SeqId_11278_4	COL11A2	COL11A2	Collagen alpha-2(XI) chain	-0.0328146	0.00912446	0.00032273				Double-Strand Break Repair (GO:0006302)	0.00804138	0.383615	0.681033	1.5925	411	30	HMGB1 RNF8 PIAS4 MRE11 RMI1 RAD51	GO_Biological_Process_2023
SeqId_11279_42	GABBR1	GABR1	Gamma-aminobutyric acid type B receptor subunit 1	-0.0191107	0.00748879	0.0107134				Endosome Organization (GO:0007032)	0.00727775	0.383615	0.861724	1.55036	389	9	TMEM9 SNX3 EEA1 ANXA8 CHMP2B RAB22A	GO_Biological_Process_2023
SeqId_11288_26	NT5C2	5NTC	Cytosolic purine 5'-nucleotidase	-0.0338692	0.0088554	0.000130936				Ephrin Receptor Signaling Pathway (GO:0048013)	0.00134697	0.259231	-0.740061	-1.73247	65	32	EPHB4 EFNB2 EFNA5 EPHA2 EFNA2 EFNA4 EPHA10 EPHB6 EPHA5 CRK EPHB2 EPHB1	GO_Biological_Process_2023
SeqId_11324_3	PXDNL	PXDNL	Peroxidasin-like protein	0.0413094	0.00656954	3.21563e-10				Epithelial Structure Maintenance (GO:0010669)	0.0393772	0.462639	-0.860881	-1.4715	1815	7	TFF2 TFF3 SERPINA3	GO_Biological_Process_2023
SeqId_11351_233	NHEJ1	NHEJ1	Non-homologous end-joining factor 1	-0.0166785	0.00705315	0.0180454				Ganglioside Metabolic Process (GO:0001573)	0.00988973	0.383615	-0.836753	-1.60371	460	12	GM2A ST6GALNAC6 ST8SIA4	GO_Biological_Process_2023
SeqId_11358_15	GRB10	GRB10	Growth factor receptor-bound protein 10	0.141302	0.0103216	1.16639e-42				Glucose 6-Phosphate Metabolic Process (GO:0051156)	0.00340901	0.383615	0.843001	1.61784	181	12	PGD HK1 GCK RPIA	GO_Biological_Process_2023
SeqId_11370_20	INPP5E	INP5E	72 kDa inositol polyphosphate 5-phosphatase	0.0283933	0.0034117	8.62335e-17				Glycolytic Process (GO:0006096)	0.00271629	0.383615	0.759914	1.6664	140	22	PFKM ALDOC HK1 ENO1 PKM LDHA ALDOB	GO_Biological_Process_2023
SeqId_11372_2	ZNF18	ZNF18	Zinc finger protein 18	0.0540743	0.00470649	1.4932e-30				Heart Morphogenesis (GO:0003007)	0.00198984	0.320888	-0.779916	-1.71263	95	23	EPHB4 VEGFA FLRT2 TGFBR3 ENG INSR ACVRL1 OLFM1 TTN	GO_Biological_Process_2023
SeqId_11396_39	DNAI1	DNAI1	Dynein intermediate chain 1, axonemal	0.0863855	0.00430757	1.84871e-89				Heme Catabolic Process (GO:0042167)	0.0407469	0.462639	0.879889	1.39916	2190	5	BLVRA	GO_Biological_Process_2023
SeqId_11430_49	DTX1	DTX1	E3 ubiquitin-protein ligase DTX1	0.122577	0.00534864	3.12074e-116				Heterochromatin Formation (GO:0031507)	0.00827901	0.383615	0.817228	1.56838	441	12	RB1 HMGB1 KMT2D PPM1D	GO_Biological_Process_2023
SeqId_11438_6	DNAJB2	DNJB2	DnaJ homolog subfamily B member 2	-0.00244043	0.00553343	0.659189				Homophilic Cell Adhesion Via Plasma Membrane Adhesion Molecules (GO:0007156)	0.0231573	0.390186	-0.637897	-1.50198	1136	33	ESAM CADM2 ROBO1 CADM1 DSG2 NPTN CDH1 PTK7 L1CAM	GO_Biological_Process_2023
SeqId_11551_16	HMG20B	HM20B	SWI/SNF-related matrix-associated actin-dependent regulator of chromatin subfamily E member 1-related	-0.001611	0.00550984	0.769991				Induction Of Positive Chemotaxis (GO:0050930)	0.00751912	0.383615	-0.885891	-1.59681	348	9	VEGFA IL16 VEGFD CXCL12 VEGFC NTF3	GO_Biological_Process_2023
SeqId_11556_19	ARFGAP1	ARFG1	ADP-ribosylation factor GTPase-activating protein 1	0.0974292	0.00455447	1.58735e-101				Inorganic Cation Transmembrane Transport (GO:0098662)	0.00113012	0.259231	0.745478	1.71798	57	28	ATP1B1 ATP5MF ATP5F1B KCNN1 KCNG4 SLC6A14 SCN4B SLC4A8 SLC30A3 ASIC4 SLC41A2	GO_Biological_Process_2023
SeqId_11593_21	CXCL9	MIG	C-X-C motif chemokine 9	-0.00292423	0.00328477	0.373337				Intracellular Cholesterol Transport (GO:0032367)	0.0112428	0.383615	0.901364	1.48781	605	6	SERAC1	GO_Biological_Process_2023
SeqId_11636_33	TAGLN2	Transgelin-2	Transgelin-2	-0.0290391	0.0134662	0.0310492				Kynurenine Metabolic Process (GO:0070189)	0.0178163	0.3865	0.909339	1.44599	957	5	KYNU KYAT1	GO_Biological_Process_2023
SeqId_11654_77	NRSN1	NRSN1	Neurensin-1	0.0558747	0.00632116	9.6311e-19				Learning (GO:0007612)	0.0116965	0.383615	-0.775771	-1.6002	552	17	NRXN3 TLR2 PTN SHANK3 INSR EPHB2 NTRK2	GO_Biological_Process_2023
SeqId_11678_105	GJD2	CXD2	Gap junction delta-2 protein	0.041444	0.00762182	5.40196e-08				Maintenance Of Protein Location In Nucleus (GO:0051457)	0.00280821	0.383615	0.952516	1.51464	150	5	SKP1 PARK7	GO_Biological_Process_2023
SeqId_11708_2	LCN1	LCN1	Lipocalin-1	-0.0272883	0.00534777	3.34768e-07				Metaphase Plate Congression (GO:0051310)	0.00149321	0.259231	0.825876	1.68903	78	16	VPS4B NDC80 GEM PDCD6IP CHMP2B	GO_Biological_Process_2023
SeqId_11715_1	POU2F1	PO2F1	POU domain, class 2, transcription factor 1	-0.0180872	0.00441108	4.12436e-05				Mitotic Sister Chromatid Segregation (GO:0000070)	0.000643852	0.186368	0.750903	1.74376	32	29	ARHGEF10 VPS4B NDC80 PRC1 PDCD6IP BCCIP CHMP2B	GO_Biological_Process_2023
SeqId_11825_27	PPARGC1A	PRGC1	Peroxisome proliferator-activated receptor gamma coactivator 1-alpha	0.077998	0.0055731	1.66167e-44				Negative Regulation Of MAPK Cascade (GO:0043409)	0.00604248	0.383615	-0.632768	-1.59397	302	48	CD300A BMP4 BMP7 IGF1R SEMA6A GSTP1 EPHB2 UCHL1 ADIPOQ EPHA4 DUSP13 GBP1	GO_Biological_Process_2023
SeqId_11926_23	AAGAB	P34	Alpha- and gamma-adaptin-binding protein p34	-0.0170236	0.00948166	0.0725857				Negative Regulation Of Cell-Substrate Junction Organization (GO:0150118)	0.016085	0.3865	0.891242	1.47111	866	6	APOD SRC	GO_Biological_Process_2023
SeqId_12332_7	EEF2K	EF2K	Eukaryotic elongation factor 2 kinase	-0.0112526	0.0130807	0.389655				Negative Regulation Of Chemotaxis (GO:0050922)	0.00807784	0.383615	-0.724971	-1.61891	390	25	ROBO1 SEMA6B ANGPT2 SEMA6A SEMA7A SLIT2	GO_Biological_Process_2023
SeqId_12357_41	SNAP29	SNP29	Synaptosomal-associated protein 29	0.056461	0.00628356	2.57525e-19				Negative Regulation Of Complement Activation (GO:0045916)	0.00465367	0.383615	-0.898459	-1.61947	215	9	CD59 CD46 CD55	GO_Biological_Process_2023
SeqId_12427_8	CDC25B	MPIP2	M-phase inducer phosphatase 2	0.0893092	0.00489549	2.34601e-74				Negative Regulation Of Extracellular Matrix Organization (GO:1903054)	0.000195152	0.108541	-0.969405	-1.65699	8	7	TNFRSF1A CST3 TNFRSF1B	GO_Biological_Process_2023
SeqId_12454_105	NTMT1	NTM1A	N-terminal Xaa-Pro-Lys N-methyltransferase 1	-0.0137094	0.00677811	0.0431149				Negative Regulation Of Insulin Receptor Signaling Pathway (GO:0046627)	0.0106837	0.383615	0.775161	1.56324	565	15	RPS6KB1 GRB14 GRB7 GSK3A GRB10	GO_Biological_Process_2023
SeqId_12462_20	SETMAR	SETMR	Histone-lysine N-methyltransferase SETMAR	0.00732153	0.00705728	0.299529				Negative Regulation Of Nucleic Acid-Templated Transcription (GO:1903507)	0.0162057	0.3865	0.471052	1.37992	776	118	DEAF1 NAB1 SET NR1H2 RB1 JUN BIRC5 THRA CBX5 ENO1 SFRP2 PIAS4 IFNG WNT5A LANCL2 WWP1 SAP18	GO_Biological_Process_2023
SeqId_12494_99	GABARAPL2	GBRL2	Gamma-aminobutyric acid receptor-associated protein-like 2	-0.00260177	0.0090658	0.774122				Negative Regulation Of Plasminogen Activation (GO:0010757)	0.032838	0.442065	0.86478	1.42743	1769	6	SERPINF2 SERPINE2	GO_Biological_Process_2023
SeqId_12531_5	ERVV-1	ERVV1	Endogenous retrovirus group V member 1 Env polyprotein	0.084848	0.00750448	1.22099e-29				Negative Regulation Of Transport (GO:0051051)	0.00826084	0.383615	0.750759	1.5965	432	19	EGF NR1H2 SNX3 PRKN SCAMP5	GO_Biological_Process_2023
SeqId_12560_9	NT5C	NT5C	5'(3')-deoxyribonucleotidase, cytosolic type	-0.0153423	0.00669303	0.0218895				Negative Regulation Of Trophoblast Cell Migration (GO:1901164)	0.018148	0.3865	-0.927756	-1.48913	838	5	TIMP1	GO_Biological_Process_2023
SeqId_12568_14	KEAP1	KEAP1	Kelch-like ECH-associated protein 1	-0.0258732	0.00556349	3.31082e-06				Neuron Apoptotic Process (GO:0051402)	0.00995409	0.383615	-0.836445	-1.60312	463	12	FAS TNFRSF21	GO_Biological_Process_2023
SeqId_12572_236	EFS	EFS	Embryonal Fyn-associated substrate	0.0439696	0.00526704	6.93938e-17				Organelle Organization (GO:0006996)	0.0206119	0.390186	0.483074	1.38297	994	100	VPS4B RB1 PARK7 CENPW GEM PITPNB STOML2 CDC42BPB PRKN CFL1 PDCD6IP CDC42 ARHGEF7 MTX2 RAB1B CHMP2B PPARGC1A APOE HAT1 LRRK2 PPID NEDD9 BIN1	GO_Biological_Process_2023
SeqId_12597_68	ATG5	Autophagy protein 5	Autophagy protein 5	-0.00964856	0.0140906	0.4935				Oxidative Phosphorylation (GO:0006119)	0.0103207	0.383615	0.811025	1.55647	550	12	NDUFB11 ATP5MF ATP5F1B NDUFB4	GO_Biological_Process_2023
SeqId_12635_9	TRDMT1	TRDMT	tRNA (cytosine(38)-C(5))-methyltransferase	-0.0248316	0.00433752	1.03523e-08				Phosphatidylinositol Biosynthetic Process (GO:0006661)	0.040874	0.462639	0.703832	1.45938	2154	17	MTMR1 PIK3CG SOCS3 ITPKA PLCG2	GO_Biological_Process_2023
SeqId_12636_113	SMYD2	SMYD2	N-lysine methyltransferase SMYD2	-0.0212755	0.00579679	0.000242346				Positive Regulation Of Axonogenesis (GO:0050772)	0.004104	0.383615	-0.776923	-1.67413	196	21	ROBO1 SLITRK1 SEMA7A SLIT2 PLXNA1 NTRK2 ISLR2 L1CAM NTN1 PLXNC1	GO_Biological_Process_2023
SeqId_12665_16	ILF2	ILF2	Interleukin enhancer-binding factor 2	-0.057488	0.00682888	3.81776e-17				Positive Regulation Of Cell Activation (GO:0050867)	0.0236807	0.392703	0.821424	1.47786	1268	9	RPS6KA1	GO_Biological_Process_2023
SeqId_12678_66	SNRPA	SNRPA	U1 small nuclear ribonucleoprotein A	-0.0146808	0.00683347	0.0316842				Positive Regulation Of Cell Junction Assembly (GO:1901890)	0.00485054	0.383615	-0.67961	-1.63506	239	37	VEGFA EPHA2 SLITRK4 CLSTN3 SLITRK1 PTPRD SLITRK5 TEK EPHB2 EPHB1	GO_Biological_Process_2023
SeqId_12681_63	USP21	UBP21	Ubiquitin carboxyl-terminal hydrolase 21	0.094197	0.00645524	3.14228e-48				Positive Regulation Of Cellular Biosynthetic Process (GO:0031328)	0.0186375	0.3865	0.514041	1.42291	910	79	CDH3 NR1H2 PARK7 SMAD3 RPS6KB1 NPM1 IFNG HNRNPD PPARGC1A GCK CTNNB1 CLU HBB NR1H4 AKT2 IGF1 HIF1A PXYLP1 ELAVL1 ADSL ASIP	GO_Biological_Process_2023
SeqId_12688_115	RPS6KA6	KS6A6	Ribosomal protein S6 kinase alpha-6	-0.0119627	0.00636344	0.0601196				Positive Regulation Of Epithelial Cell Proliferation Involved In Wound Healing (GO:0060054)	0.0195972	0.390186	-0.92554	-1.48557	905	5	MMP12	GO_Biological_Process_2023
SeqId_12691_44	SHMT2	GLYM	Serine hydroxymethyltransferase, mitochondrial	0.0480854	0.0155648	0.00200591				Positive Regulation Of Innate Immune Response (GO:0045089)	0.029988	0.427363	0.757896	1.47985	1594	13	RPS19 FADD WNT5A DHX9 CD1D	GO_Biological_Process_2023
SeqId_12692_56	DOT1L	DOT1L	Histone-lysine N-methyltransferase, H3 lysine-79 specific	-0.0122264	0.00857749	0.154039				Positive Regulation Of Mitotic Sister Chromatid Separation (GO:1901970)	0.0241925	0.398526	0.8764	1.44661	1303	6	RB1 BIRC5 AURKB	GO_Biological_Process_2023
SeqId_12701_1	EIF1B	EIF1B	Eukaryotic translation initiation factor 1b	0.211325	0.0129704	1.10875e-59				Positive Regulation Of Type II Interferon Production (GO:0032729)	0.0130068	0.383615	-0.659347	-1.56095	639	34	IL18 IL1R1 SLAMF1 IL21 IL12B EBI3 IL18R1 CD14 ISG15 CD244 IFNL1 CRTAM MYDGF CD2	GO_Biological_Process_2023
SeqId_12711_19	GJA8	CXA8	Gap junction alpha-8 protein	0.0114397	0.00691369	0.0979971				Positive Regulation Of Vascular Endothelial Cell Proliferation (GO:1905564)	0.0152435	0.3865	0.823482	1.51687	815	10	PLCG1 HMGB1 APLN	GO_Biological_Process_2023
SeqId_12714_38	AP1G2	AP1G2	AP-1 complex subunit gamma-like 2	-0.0311629	0.0091503	0.000660029				Protein Autoubiquitination (GO:0051865)	0.000669075	0.186368	0.810362	1.74332	34	20	RNF122 PRKN RNF8 UBE2T UBE3A UBE2D2 RAG1 UBE2A RAD51 UBE2D3	GO_Biological_Process_2023
SeqId_12751_26	ZHX1	ZHX1	Zinc fingers and homeoboxes protein 1	0.0222173	0.00544919	4.5586e-05				Protein Insertion Into ER Membrane (GO:0045048)	0.0229006	0.390186	0.858114	1.46203	1233	7	EMC4 SGTA	GO_Biological_Process_2023
SeqId_12753_6	APBB2	APBB2	Amyloid beta A4 precursor protein-binding family B member 2	0.0184076	0.00430897	1.93791e-05				Protein Methylation (GO:0006479)	0.0351305	0.44388	0.885335	1.40782	1888	5	SNRPD3	GO_Biological_Process_2023
SeqId_12760_34	ZNF774	ZN774	Zinc finger protein 774	0.042746	0.00435817	1.03759e-22				Protein Targeting (GO:0006605)	0.0210522	0.390186	-0.723464	-1.54251	1003	20	GABARAP FUT10 SDCBP APEX1 NLGN1 FIS1 SEC61G ATG3	GO_Biological_Process_2023
SeqId_12766_33	GPR142	GP142	Probable G-protein coupled receptor 142	-0.0320785	0.00956245	0.000794702				Protein Ubiquitination (GO:0016567)	0.000206198	0.108541	0.599427	1.69111	9	90	SKP1 DTX1 SPSB1 RNF122 HERC4 HERC5 PRKN RNF8 UBE2T UBD CHFR KLHL7 UBE3A UBE2D2 RAG1 WWP1 UBB CTNNB1 PPIL2 UBE2A RAD51 UBE2D3 CAND1 UBE2L6 TNFSF13B RNF43 ARRB1	GO_Biological_Process_2023
SeqId_12768_3	PPP1R3B	PPR3B	Protein phosphatase 1 regulatory subunit 3B	0.0755941	0.0129954	5.99178e-09				protein-DNA Complex Organization (GO:0071824)	0.0108077	0.383615	0.809337	1.55323	576	12	CBX5 SATB1 HDAC8	GO_Biological_Process_2023
SeqId_12774_12	HCN1	HCN1	Potassium/sodium hyperpolarization-activated cyclic nucleotide-gated channel 1	0.00249345	0.00976575	0.798472				Purine Nucleotide Metabolic Process (GO:0006163)	0.00686813	0.383615	0.756648	1.60903	359	19	IDH1 HPRT1 DNPH1 GPD1L PRPSAP2	GO_Biological_Process_2023
SeqId_12808_103	CARHSP1	CHSP1	Calcium-regulated heat-stable protein 1	-0.0528891	0.0054326	2.12741e-22				Regulated Exocytosis (GO:0045055)	0.0318509	0.435674	-0.703366	-1.49966	1518	20	CPLX2 TMED10 CPLX1 STX1A	GO_Biological_Process_2023
SeqId_12811_55	ZNF415	ZN415	Zinc finger protein 415	0.0638096	0.00695512	4.53754e-20				Regulation Of BMP Signaling Pathway (GO:0030510)	0.00457136	0.383615	-0.669221	-1.63318	226	40	NBL1 VWC2 FSTL3 BMP4 TWSG1 FSTL1 ENG TNFAIP6 BMPER BAMBI SOST	GO_Biological_Process_2023
SeqId_12845_18	SNX17	SNX17	Sorting nexin-17	0.184691	0.00608592	2.7383e-202				Regulation Of Activation Of Janus Kinase Activity (GO:0010533)	0.0394551	0.462639	-0.880196	-1.4605	1818	6	CD300A IL12B	GO_Biological_Process_2023
SeqId_12885_42	NR1D2	NR1D2	Nuclear receptor subfamily 1 group D member 2	-0.0436762	0.00601722	3.91308e-13				Regulation Of Cellular Response To Growth Factor Stimulus (GO:0090287)	0.01091	0.383615	-0.860628	-1.58708	506	10	FSTL3 TWSG1 FSTL1 SLIT2	GO_Biological_Process_2023
SeqId_12933_17	ENOX1	ENOX1	Ecto-NOX disulfide-thiol exchanger 1	0.0861067	0.00820257	8.86705e-26				Regulation Of Extrinsic Apoptotic Signaling Pathway In Absence Of Ligand (GO:2001239)	0.0217221	0.390186	-0.751173	-1.54946	1026	17	UNC5B HSPA1A HTRA2 MCL1 HSPA1B INHBA FGFR1	GO_Biological_Process_2023
SeqId_12940_35	ALDH3B1	AL3B1	Aldehyde dehydrogenase family 3 member B1	0.0220676	0.0044925	9.01048e-07				Regulation Of Immunoglobulin Production (GO:0002637)	0.0132406	0.383615	-0.770752	-1.58985	625	17	DNAJB9 MZB1 IL21 STX4 TNFRSF4 EPHB2 IL2	GO_Biological_Process_2023
SeqId_13068_139	CCS	CCS	Copper chaperone for superoxide dismutase	0.0913465	0.00895174	1.89618e-24				Regulation Of Monoatomic Cation Transmembrane Transport (GO:1904062)	0.0109102	0.383615	0.774362	1.56163	577	15	KCNE5 BPIFA1 PDZK1 KCNIP1	GO_Biological_Process_2023
SeqId_13078_3	CETN2	CETN2	Centrin-2	0.0335669	0.0050296	2.49154e-11				Regulation Of Natural Killer Cell Mediated Cytotoxicity (GO:0042269)	0.0223317	0.390186	-0.704176	-1.53258	1073	22	CADM1 IL21 NCR1 MICA HLA-G NCR3 CRTAM KIR2DL4 KLRC3	GO_Biological_Process_2023
SeqId_13085_18	GLP1R	GLP1R	Glucagon-like peptide 1 receptor	0.0770462	0.00519898	1.09646e-49				Regulation Of Nitrogen Compound Metabolic Process (GO:0051171)	0.0223569	0.390186	0.840002	1.4728	1202	8	CNDP1 SELENOS IFNG APOE	GO_Biological_Process_2023
SeqId_13101_60	SOST	SOST	Sclerostin	-0.066115	0.00493662	6.66384e-41				Regulation Of Pathway-Restricted SMAD Protein Phosphorylation (GO:0060393)	0.00952553	0.383615	-0.63232	-1.56272	474	43	GDF15 INHBB LEFTY2 BMP4 BMP7 TWSG1 ENG BMP6 GDF2 BMPER INHBA SDCBP ACVRL1	GO_Biological_Process_2023
SeqId_13129_40	LDLR	LDLR	Low-density lipoprotein receptor	-0.0103382	0.00520587	0.047047				Regulation Of Peptidase Activity (GO:0052547)	0.00615201	0.383615	-0.840617	-1.64031	287	13	CST3 CTSS FURIN CTSB CTSH PRSS22	GO_Biological_Process_2023
SeqId_13133_73	LTBP4	LTBP4	Latent-transforming growth factor beta-binding protein 4	-0.1605	0.00531125	1.34064e-200				Regulation Of Receptor Recycling (GO:0001919)	0.01416	0.383615	0.826235	1.52194	757	10	KIF16B ECE1 PCSK9	GO_Biological_Process_2023
SeqId_13375_48	SYNGR3	SNG3	Synaptogyrin-3	0.0509329	0.00626493	4.2984e-16				Regulation Of Telomere Maintenance Via Telomerase (GO:0032210)	0.0167851	0.3865	0.732774	1.53831	880	18	SRC CCT5 CCT8 AURKB NEK7 CTNNB1 TCP1 CCT7 HNRNPC PRKCQ MAPKAPK5	GO_Biological_Process_2023
SeqId_13388_57	PCSK1	NEC1	Neuroendocrine convertase 1	-0.0346637	0.00521881	3.09339e-11				Ribosome Biogenesis (GO:0042254)	0.00518055	0.383615	0.759161	1.63318	270	20	RPS19 FBL NPM1 LTO1	GO_Biological_Process_2023
SeqId_13405_61	SPINK2	ISK2	Serine protease inhibitor Kazal-type 2	-0.0287186	0.00941713	0.00229135				Sprouting Angiogenesis (GO:0002040)	0.000365816	0.140108	-0.768577	-1.81955	17	34	EPHB4 EFNB2 VEGFA ROBO1 VEGFD BMP4 ENG ESM1 PARVA SLIT2 TEK VEGFC BMPER RSPO3 DLL1	GO_Biological_Process_2023
SeqId_13411_21	RNF41	RNF41	E3 ubiquitin-protein ligase NRDP1	0.0114116	0.00512785	0.0260531				Translation (GO:0006412)	0.0307019	0.431139	0.593336	1.45173	1550	38	MRPL21 RPS19 MRRF MRPL52 MRPL58 SARS1 RPS10 VARS1 RPS5 DARS1 RPL30	GO_Biological_Process_2023
SeqId_13447_42	SPRN	SPRN	Shadow of prion protein	-0.14936	0.00670419	5.95139e-110				Transmembrane Receptor Protein Tyrosine Kinase Signaling Pathway (GO:0007169)	0.000262827	0.115043	-0.51988	-1.57605	13	188	EPHB4 EFNB2 VEGFA GDF15 EFNA5 FLRT2 ROR2 EPHA2 ROR1 EFNA2 EFNA4 VEGFD ANGPT2 DDR2 FGFR3 IGF1R FLRT3 EPHA10 EPHB6 EPHA5 CRK FGF7 CD7 SHC1 TEK CD8A CASS4 INSR EPHB2 EPHB1 VEGFC ALKAL2 NTRK3 NTRK2 LCK NTF3 FGFR1	GO_Biological_Process_2023
SeqId_13464_8	NRAC	NRAC	Nutritionally-regulated adipose and cardiac enriched protein homolog	0.0699306	0.00637835	5.70849e-28				Ubiquitin-Dependent Protein Catabolic Process (GO:0006511)	0.000622058	0.186368	0.563272	1.62582	29	106	VPS4B SKP1 SPSB1 RNF122 HERC4 HERC5 PRKN PSMA1 RNF8 KCTD5 PSMB5 UBD CHFR UBE2D2 PSMA5 RNF128 CHMP2B WWP1 GSK3A LNX1 CTNNB1 UBE2A UBE2D3 UBE2G2 AXIN2 UBE2L6 TNFSF13B AGAP3 RNF43 VPS28 ARRB1	GO_Biological_Process_2023
SeqId_13473_55	ITPKA	IP3KA	Inositol-trisphosphate 3-kinase A	0.0593454	0.00377396	1.02013e-55				COPII-coated ER To Golgi Transport Vesicle (GO:0030134)	0.0108079	0.207819	-0.715756	-1.59291	523	25	CD59 LMAN2 B2M TMED10 CTSZ F8 SERPINA1 HLA-G HLA-DQA2 VTI1B LMAN2L	GO_Cellular_Component_2023
SeqId_13474_40	GSTK1	GSTK1	Glutathione S-transferase kappa 1	0.0128701	0.00732463	0.0789013				SCF Ubiquitin Ligase Complex (GO:0019005)	0.00526729	0.158162	0.886828	1.5525	281	8	SKP1 SPSB1 PRKN	GO_Cellular_Component_2023
SeqId_13539_131	KCNN1	KCNN1	Small conductance calcium-activated potassium channel protein 1	0.0809866	0.00403731	1.66592e-89				U2-type Catalytic Step 2 Spliceosome (GO:0071007)	0.00450155	0.158162	0.859725	1.58146	239	10	SNRPD3 SNRPD2	GO_Cellular_Component_2023
SeqId_13553_4	DCUN1D3	DCNL3	DCN1-like protein 3	-0.0368959	0.00681229	6.09211e-08				Azurophil Granule (GO:0042582)	0.00050817	0.0645376	-0.615223	-1.68577	25	83	RNASET2 DDOST GM2A RETN LYZ B4GALT1 PSAP TXNDC5 RNASE3 ACP3 ANXA2 ARSA CD68 SDCBP MANBA CEACAM8 SERPINA3 STX7 C3 AGA	GO_Cellular_Component_2023
SeqId_13557_3	NECTIN3	Nectin 3	Nectin-3	0.102601	0.00499651	1.05888e-93				Catenin Complex (GO:0016342)	0.028459	0.278023	0.73982	1.48924	1489	15	CDH3 CDH15 CDH6 CDH11 CDH7 CTNNB1	GO_Cellular_Component_2023
SeqId_13589_10	APBB3	APBB3	Amyloid beta A4 precursor protein-binding family B member 3	-0.0961874	0.0104745	4.1918e-20				Cell-Substrate Junction (GO:0030055)	0.0109418	0.207819	-0.447953	-1.36126	580	192	EFNB2 CD59 FLRT2 EPHA2 IL16 HSPA5 AIF1L CD46 DDR2 FGFR3 B2M PLAUR MAP2K2 ENG HSPA1A HSPA1B PARVA ANXA1 CAPN2 ADGRE5 ACTN2 HSPA8 PTK7 CASS4	GO_Cellular_Component_2023
SeqId_13612_7	CYTIP	CYTIP	Cytohesin-interacting protein	0.00140373	0.00828889	0.865521				Chromosome (GO:0005694)	0.0298738	0.281035	0.636258	1.47664	1528	29	JUN BIRC5 HMGB1 HDAC8 ZNF276 RAD51	GO_Cellular_Component_2023
SeqId_13632_10	ZYX	Zyxin	Zyxin	0.0484082	0.0124129	9.62606e-05				Collagen-Containing Extracellular Matrix (GO:0062023)	0.000796577	0.0674435	-0.46634	-1.45601	42	251	GDF15 LTBP4 LEFTY2 EFEMP1 COL28A1 VIT CTSS COL18A1 ANGPT2 OGN SLPI MXRA7 LAMC2 TPSAB1 FGG COL6A3 TINAGL1 PSAP COL15A1 MATN3 THBS2 SEMA7A ANXA1 KRT1 FGFBP3 CXCL12 CILP CTSB HDGF FMOD S100A9 ANXA2 CTSZ SMOC2 CTSH BGN MATN2 SPON1 SOST L1CAM SERPINA3 PCOLCE A2M FGFR1 ADIPOQ ANGPTL3 COCH FCN1 MYOC ANG ANGPTL7 MFAP2 NID2 S100A4 PRG2 SERPINA1 EDIL3 HNRNPM SERPINF1 POSTN DPT TGFB3 VWF RARRES2 ANGPT1 SERP…	GO_Cellular_Component_2023
SeqId_13657_2	PNKP	PNKP	Bifunctional polynucleotide phosphatase/kinase	0.0191754	0.00839006	0.0222842				cullin-RING Ubiquitin Ligase Complex (GO:0031461)	0.00450688	0.158162	0.708074	1.63151	230	28	SKP1 SPSB1 PRKN KCTD5 DCAF5 KLHL7 PDCD6 CAND1 TNFSF13B	GO_Cellular_Component_2023
SeqId_13665_35	PPP2R3A	PP2A, subunit B	Serine/threonine-protein phosphatase 2A regulatory subunit B'' subunit alpha	0.002018	0.00506849	0.690522				Endoplasmic Reticulum Lumen (GO:0005788)	0.00024646	0.0626007	-0.53155	-1.59868	12	175	SELENOM CST3 ADAMTSL1 RNASET2 TIMP1 FSTL3 PRKCSH HSPA5 COL28A1 BMP4 COL18A1 F3 B2M PLAUR DNAJB11 GOLM1 MZB1 FSTL1 FGG COL6A3 SUMF2 COL15A1 MATN3 TXNDC5 ERLEC1 IGFBP1 TXNDC12 IL12B AFP APOA2 ARSA CTSZ DNAJC10 FKBP14 EBI3	GO_Cellular_Component_2023
SeqId_13745_10	PKD2	PKD2	Polycystin-2	-0.0123285	0.00479342	0.0101124				Intracellular Membrane-Bounded Organelle (GO:0043231)	0.0201863	0.268891	0.319048	1.13086	792	1206	PGD SNX17 PFKM VPS4B DEAF1 TMEM9 NAB1 EHD4 TOR1AIP1 SET EDF1 NDC80 NR1H2 RB1 SKP1 JUN MYRF OTUD5 PARK7 TENM2 BIRC5 RERG SMAD3 RUFY1 THRA FBL PRNP CBX5 STK17B EGFR ENO1 PKM YARS1 IL37 NISCH COPS2 MAGEB10 ZPBP ATP5F1B LDHA GOSR1 SATB1 NFATC1 HMGB1 PRKN TCEA2 PSMA1 OLFM2 CMA1 CAMK1D CFL1 HDAC8 MLF1 RNF8 STIP1 HSPA6 UBE2T APOBEC3G GRB14 CDC25B MAPK10 PIAS4 DNPH1 SPDEF CDKN1A RAPGEF5 PSMB5 SGTA UBD PR…	GO_Cellular_Component_2023
SeqId_13933_276	NAB1	NAB1	NGFI-A-binding protein 1	0.312858	0.0120427	8.53921e-149				Membrane Raft (GO:0045121)	0.0455439	0.329942	-0.494873	-1.34293	2317	78	TNFRSF1A CD48 TNFRSF1B FAS TREM2 CD55 FURIN SELPLG STX12 TLR2 CAPN2 ANXA2 TEK CD8A CD14 DLL1 SDCBP LCK	GO_Cellular_Component_2023
SeqId_13937_75	CAND1	CAND1	Cullin-associated NEDD8-dissociated protein 1	0.0941237	0.00831308	1.01693e-29				Microtubule Cytoskeleton (GO:0015630)	0.0122639	0.207819	0.528565	1.46489	601	79	TMEM9 BIRC5 KIF16B CCT5 NISCH ARHGEF2 CCT8 PRC1 AURKB DCUN1D5 LRRC25 ARL2 CKAP2 CCNB2 SPAST NEDD9 AURKA KIF3A CENPV CLIC4 TCP1 ZNF415 CCT7	GO_Cellular_Component_2023
SeqId_13941_82	FARS2	SYFM	Phenylalanine--tRNA ligase, mitochondrial	0.0209631	0.00374862	2.24207e-08				Organelle Inner Membrane (GO:0019866)	0.00330542	0.158162	0.595838	1.59421	162	63	MRPL21 NDUFB11 ATP5MF COA3 SMAD3 SRC MRPL52 ATP5F1B STOML2	GO_Cellular_Component_2023
SeqId_13944_3	SULT1A3	SULT 1A3	Sulfotransferase 1A3	0.054469	0.00716267	2.85882e-14				Small-Subunit Processome (GO:0032040)	0.0312687	0.283652	0.811917	1.45902	1669	9	RPS19 FBL	GO_Cellular_Component_2023
SeqId_13954_9	GNPNAT1	GNA1	Glucosamine 6-phosphate N-acetyltransferase	0.0507542	0.0128215	7.54136e-05				Voltage-Gated Potassium Channel Complex (GO:0008076)	0.0221847	0.268891	0.772568	1.50786	1169	13	KCNE5 KCNN1 KCNG4 KCNMB3 KCNF1 KCNIP1	GO_Cellular_Component_2023
SeqId_13959_7	LAP3	LAP	Cytosol aminopeptidase	0.0254374	0.0144863	0.0790942				ATPase Binding (GO:0051117)	0.00659631	0.182101	0.665649	1.60059	334	35	ATP1B1 TOR1AIP1 NR1H2 SELENOS FBL SRC EGFR ALDOB	GO_Molecular_Function_2023
SeqId_14021_81	MED4	MED4	Mediator of RNA polymerase II transcription subunit 4	-0.00541706	0.00560726	0.334005				BMP Binding (GO:0036122)	0.0209641	0.280884	-0.786056	-1.55126	984	14	NBL1 ENG GREM2 SOST CHRDL1 CHRDL2	GO_Molecular_Function_2023
SeqId_14025_18	TNFRSF9	4-1BB	Tumor necrosis factor receptor superfamily member 9	-0.0129574	0.00451917	0.00414119				DNA-binding Transcription Repressor Activity, RNA Polymerase II-specific (GO:0001227)	0.000850122	0.0512198	0.700833	1.72077	42	39	DEAF1 ZNF175 JUN ENO1 SATB1 BACH1 CEBPB ZNF566	GO_Molecular_Function_2023
SeqId_14047_78	BDNF	BDNF	Brain-derived neurotrophic factor	0.103985	0.0159479	7.01678e-11				Hsp90 Protein Binding (GO:0051879)	0.0251008	0.302464	0.734852	1.50378	1319	16	HDAC8 STIP1 FKBP6 KDR PPID PTGES3 AHSA1 UNC45A HIF1A	GO_Molecular_Function_2023
SeqId_14063_17	OSM	OSM	Oncostatin-M	0.0674834	0.00621007	1.65982e-27				RNA Nuclease Activity (GO:0004540)	0.0163862	0.246818	-0.74372	-1.56916	782	19	RNASE1 RNASET2 RNASE6 RNASE3	GO_Molecular_Function_2023
SeqId_14120_2	RNF43	RNF43	E3 ubiquitin-protein ligase RNF43	0.078261	0.00730425	8.70747e-27				RNA Polymerase II Transcription Regulatory Region Sequence-Specific DNA Binding (GO:0000977)	0.000650209	0.0512198	0.532071	1.58392	30	134	DEAF1 ZNF175 NR1H2 RB1 JUN SMAD3 THRA ENO1 SATB1 NFATC1 ZNF264 PRDM4 BACH1 CEBPB SATB2 DHX9 SARS1 MYB MUC1 ZNF18 PRDM1 SKIL HNF4A ZNF41 NR1H4 ZNF774 RELB TBX5 HIF1A PPARA ATF6B ZNF415	GO_Molecular_Function_2023
SeqId_14128_121	IFNA10	IFN10	Interferon alpha-10	-0.03024	0.00734945	3.87857e-05				WW Domain Binding (GO:0050699)	0.0244034	0.301601	-0.897897	-1.491	1131	6	DDOST	GO_Molecular_Function_2023
SeqId_14133_93	IL1R2	IL-1 sRII	Interleukin-1 receptor type 2	0.0721638	0.00526717	1.00578e-42				Aldehyde Dehydrogenase (NAD+) Activity (GO:0004029)	0.00507681	0.152939	0.941424	1.50037	270	5	ALDH1A3 ALDH1A1	GO_Molecular_Function_2023
SeqId_14143_8	H2BC21	H2B2E	Histone H2B type 2-E	-0.0672357	0.0118569	1.42296e-08				Cysteine-Type Endopeptidase Inhibitor Activity Involved In Apoptotic Process (GO:0043027)	0.0278092	0.311721	0.762001	1.4908	1476	13	TNFSF14 RPS6KA1	GO_Molecular_Function_2023
SeqId_14150_7	IL36A	IL-1F6	Interleukin-36 alpha	0.097041	0.0125396	1.00413e-14				Ephrin Receptor Activity (GO:0005003)	0.0143741	0.246818	-0.81294	-1.58037	673	13	EPHB4 EFNA4 EPHA10 EPHB6 EPHA5 EPHB2 EPHB1 EPHA7 EPHA4 EPHA1	GO_Molecular_Function_2023
SeqId_14175_78	SCP2D1	SCP2D	SCP2 sterol-binding domain-containing protein 1	-0.115246	0.0102337	2.03455e-29				Ephrin Receptor Binding (GO:0046875)	0.0313777	0.328783	-0.733284	-1.51049	1489	17	EFNB2 EFNA5 EFNA2 EFNA4 CRK SHC1	GO_Molecular_Function_2023
SeqId_14197_2	PRDM1	PRDM1	PR domain zinc finger protein 1	0.0675738	0.00606583	8.0062e-29				Guanyl-Nucleotide Exchange Factor Activity (GO:0005085)	0.00470602	0.152939	0.674002	1.62067	238	35	ARHGEF10 EGF VAV3 ARHGEF2 LAMTOR2 RAPGEF5 PSD ARHGEF7 TRIO MCF2L ANKRD27	GO_Molecular_Function_2023
SeqId_14203_3	ANXA7	ANXA7	Annexin A7	-0.0462114	0.0159281	0.00371683				Kinesin Binding (GO:0019894)	0.024349	0.301601	0.855138	1.45937	1308	7	ARHGEF10 PRC1 KLC1	GO_Molecular_Function_2023
SeqId_14271_23	RAB6B	RAB6B	Ras-related protein Rab-6B	0.0395316	0.0169512	0.0196965				Non-Membrane Spanning Protein Tyrosine Kinase Activity (GO:0004715)	0.0162048	0.246818	0.691786	1.54364	834	24	PKDCC SRC ZAP70 PTK2B TEC	GO_Molecular_Function_2023
SeqId_14286_2	NFATC1	NF-ATc1	Nuclear factor of activated T-cells, cytoplasmic 1	0.109938	0.00552586	4.47615e-88				Nuclear Receptor Binding (GO:0016922)	0.0209789	0.280884	0.681681	1.52109	1080	24	PARK7 RERG SMAD3 PPARGC1A CTNNB1 TAF10 PPID NR1H4 HIF1A	GO_Molecular_Function_2023
SeqId_14618_26	VOPP1	ECOP	Vesicular, overexpressed in cancer, prosurvival protein 1	-0.0539706	0.00653081	1.40866e-16				Nuclease Activity (GO:0004518)	0.0517956	0.4299	-0.686719	-1.4489	2474	19	RNASE1 RNASET2 RNASE6 RNASE3	GO_Molecular_Function_2023
SeqId_14623_26	SUMO3	SUMO3	Small ubiquitin-related modifier 3	-0.0738293	0.0112296	4.88009e-11				Oxidoreductase Activity, Acting On The CH-OH Group Of Donors, NAD Or NADP As Acceptor (GO:0016616)	0.00985428	0.197907	0.603588	1.53906	492	48	PGD AKR1C1 LDHA ADH4 ADH1C UGDH ADH1A DCXR HSD17B8 ADH6 AKR1B10	GO_Molecular_Function_2023
SeqId_14663_44	RNF8	RNF8	E3 ubiquitin-protein ligase RNF8	0.0814085	0.00434522	2.55763e-78				Peptidase Inhibitor Activity (GO:0030414)	0.0148859	0.246818	-0.678486	-1.55875	726	29	WFDC2 CST3 TIMP1 SLPI SPINT2 PI3 PCSK1N ITIH3	GO_Molecular_Function_2023
SeqId_14670_1	SKIL	SKIL	Ski-like protein	0.0423202	0.00388578	1.27198e-27				Phosphatidylinositol-3,4-Bisphosphate Binding (GO:0043325)	0.0162635	0.246818	0.83639	1.50656	873	9	KIF16B ANXA8	GO_Molecular_Function_2023
SeqId_14674_63	PACSIN3	PACN3	Protein kinase C and casein kinase substrate in neurons protein 3	0.0126911	0.00635891	0.0459563				Platelet-Derived Growth Factor Receptor Binding (GO:0005161)	0.00985222	0.197907	-0.848999	-1.59386	459	11	VEGFA VEGFD IL1R1	GO_Molecular_Function_2023
SeqId_14689_3	SEC13	SEC13	Protein SEC13 homolog	-0.0297732	0.00618437	1.47744e-06				Potassium Channel Activity (GO:0005267)	0.019037	0.269877	0.814908	1.50356	1019	10	KCNE5 KCNN1 KCNMB3 KCNF1	GO_Molecular_Function_2023
SeqId_14705_1	VEGFD	VEGF-D	Vascular endothelial growth factor D	-0.0710973	0.00852543	7.46437e-17				Protein Kinase C Binding (GO:0005080)	0.0322981	0.331228	-0.803208	-1.5079	1507	11	PRKCSH HINT1 YWHAG	GO_Molecular_Function_2023
SeqId_15300_66	CCDC134	CC134	Coiled-coil domain-containing protein 134	-0.070531	0.0063115	5.40446e-29				Protein Serine/Threonine Kinase Activity (GO:0004674)	0.00717827	0.182101	0.506377	1.46541	345	107	RPS6KA1 CAMK1 STK17B EGFR RPS6KB1 CDC42BPB CAMK1D PPM1D PTK2B CLK2 CSNK2A2 STK16 AURKB BMPR1B PAK3 NEK7 GSK3A BRSK2 NRBP1 LRRK2 CHEK1 AURKA ACVR2A BRAF PBK AKT2 STK24 TGFBR2 CSNK2B VRK1	GO_Molecular_Function_2023
SeqId_15310_61	PRC1	PRC1	Protein regulator of cytokinesis 1	0.0743274	0.00423673	6.66207e-69				Receptor Ligand Activity (GO:0048018)	0.00122513	0.0656123	-0.465688	-1.44986	65	245	VEGFA GDF15 TIMP1 NBL1 IL16 INHBB LEFTY2 VEGFD SEMA6B FAM3B BMP4 DLL4 IL18 BMP7 JAG1 REG1A HSPA1A BMP6 SEMA6A SEMA7A PTN REG3A GREM2 NMB FGF7 NTS IL12B CXCL10 GDF2 CCL11 FAM3D VEGFC IL2 INHBA PYY DLL1 ALKAL2 CXCL13 CXCL9 THPO NTF3 DEFB4A ANGPTL3 EPO CCL15 CSF1 SEMA5A IL9 EPHA7 S100A4 PPY FGF19 BMP10 CCL3 CRLF1 TGFB3 CD80 TAFA5 CSF3 IL15 FGF4	GO_Molecular_Function_2023
SeqId_15313_28	MAD2L1	MD2L1	Mitotic spindle assembly checkpoint protein MAD2A	0.0544332	0.00565133	5.86122e-22				Ribonucleoside Triphosphate Phosphatase Activity (GO:0017111)	0.000310058	0.037362	0.588923	1.68166	14	97	RERG GEM ENTPD3 RGS3 GNG11 GBP6 CDC42 RGS8 RAB17 RAB1B MRAS ARL2 DHX9 RAB39B RGS19 RAB21 RAB22A LRRK2 RAC3 RAC2 RAB4A HRAS GNAS RGS5 GCH1 AGAP3 RAB3C RGS4 SAR1A RRAS RGS1 ARF6 RAC1 RGS7 RAB27B RAB3A ARL8B	GO_Molecular_Function_2023
SeqId_15322_35	CRADD	CRADD	Death domain-containing protein CRADD	-0.03592	0.00747451	1.54232e-06				Transferrin Receptor Binding (GO:1990459)	0.016987	0.248113	-0.929532	-1.49287	791	5	F3	GO_Molecular_Function_2023
SeqId_15323_112	AGO3	AGO3	Protein argonaute-3	-0.0322549	0.00828276	9.85129e-05				Transforming Growth Factor Beta Binding (GO:0050431)	0.00887517	0.197907	-0.816594	-1.61153	416	14	LTBP4 LRRC32 TWSG1 TGFBR3 ENG WFIKKN2 VASN ACVRL1	GO_Molecular_Function_2023
SeqId_15361_37	ANKRD1	ANKR1	Ankyrin repeat domain-containing protein 1	0.0265801	0.00448363	3.06175e-09				Transmembrane Receptor Protein Tyrosine Kinase Activity (GO:0004714)	0.00870923	0.197907	-0.622806	-1.5617	434	47	EPHB4 ROR2 EPHA2 ROR1 EFEMP1 DDR2 FGFR3 IGF1R EPHB6 EPHA5 TEK INSR NTRK3 NTRK2 FGFR1	GO_Molecular_Function_2023
SeqId_15375_49	CPB1	Carboxypeptidase B1	Carboxypeptidase B	0.00410553	0.0116932	0.72551				Tumor Necrosis Factor Receptor Activity (GO:0005031)	0.00961476	0.197907	-0.92538	-1.53663	445	6	TNFRSF1A TNFRSF1B FAS TNFRSF19	GO_Molecular_Function_2023
SeqId_15416_54	LYG2	LYG2	Lysozyme g-like protein 2	-0.0226083	0.00723828	0.0017875				Ubiquitin-Like Protein Ligase Activity (GO:0061659)	2.00104e-05	0.00328226	0.722619	1.86199	0	51	DTX1 RNF122 HERC4 HERC5 NEURL4 PRKN RNF8 PIAS4 UBE3A CDC42 UBE2D2 RNF128 RAG1 WWP1 PPIL2 UBE2D3 RNF43 PIAS3 SMURF2 UBE2D1 RNF149 RNF34 ZNRF3 RNF215 RNF146	GO_Molecular_Function_2023
SeqId_15431_31	OTC	OTCase	Ornithine carbamoyltransferase, mitochondrial	0.238638	0.017144	4.81703e-44				Ubiquitin-Protein Transferase Activator Activity (GO:0097027)	0.0373198	0.352709	-0.902789	-1.44992	1739	5	HAVCR2	GO_Molecular_Function_2023
SeqId_15446_25	NRG1	SMDF	Neuregulin-1, sensory and motor neuron-derived factor isoform	0.054763	0.00845422	9.31962e-11				Voltage-Gated Potassium Channel Activity (GO:0005249)	0.0270758	0.310727	0.834375	1.46348	1454	8	KCNE5 KCNN1 KCNG4	GO_Molecular_Function_2023
SeqId_15452_5	NT5E	5'-Nucleotidase	5'-Nucleotidase	-0.0173953	0.00666509	0.00905642				Antigen Processing: Ubiquitination And Proteasome Degradation R-HSA-983168	0.0487127	0.576695	0.477635	1.32343	2366	79	SKP1 SPSB1 HERC4 HERC5 PRKN PSMA1 PSMB5 SOCS3 UBE3A UBE2D2 PSMA5 WWP1 LNX1 UBB UBE2A UBE2D3 UBE2G2 UBE2L6	Reactome_2022
SeqId_15482_12	A2ML1	A2ML1	Alpha-2-macroglobulin-like protein 1	-0.000977026	0.011462	0.93207				Asparagine N-linked Glycosylation R-HSA-446203	0.0587907	0.576695	-0.459061	-1.29317	3057	101	CD59 DDOST PRKCSH LMAN2 SLPI CD55 B4GALT1 ASGR1 MANEA ST6GALNAC6 ST6GAL1 FOLR2 CTSZ ST8SIA4 MAN1B1 ST3GAL2 RPN1 CAPZA1 F8	Reactome_2022
SeqId_15509_2	NAGLU	NAG	Alpha-N-acetylglucosaminidase	-0.0817468	0.00992505	1.77448e-16				Biological Oxidations R-HSA-211859	0.0114043	0.419694	0.537951	1.47497	553	74	ALDH1A1 ACY1 PRNP ESD CNDP2 ADH1C UGDH ADH1A UGT2A1 TPST2 CES1 DPEP2 ADH6 GCLM COMT CYP3A4 PAPSS1 PTGES3 GSTA4	Reactome_2022
SeqId_15516_12	SAA4	SAA-4	Serum amyloid A-4 protein	0.0378163	0.00820963	4.09827e-06				Caspase Activation Via Dependence Receptors In Absence Of Ligand R-HSA-418889	0.0114962	0.419694	-0.921758	-1.52708	536	6	UNC5B	Reactome_2022
SeqId_15553_22	ACHE	ACES	Acetylcholinesterase	-0.0109321	0.00528631	0.0386396				Cell Cycle R-HSA-1640170	0.000255303	0.114461	0.515461	1.57845	11	170	SET NDC80 RB1 SKP1 BIRC5 SRC CENPW PSMA1 HDAC8 RNF8 CDC25B PIAS4 CDKN1A PSMB5 ZWILCH NPM1 FKBP6 MRE11 RMI1 PSMA5 CSNK2A2 RAB1B CHMP2B IST1 AURKB NEK7 UBB CCNB2 SPAST RAD51 CHEK1 AURKA TK1 POLE3 AKT2 PSME2 ZWINT MAD2L1 UBE2D1 CSNK2B VRK1	Reactome_2022
SeqId_15583_18	FCRLB	FCRLB	Fc receptor-like B	-0.0493425	0.0106214	3.39112e-06				Collagen Chain Trimerization R-HSA-8948216	0.00837291	0.402199	-0.779211	-1.62128	401	18	COL28A1 COL18A1 COL6A3 COL15A1	Reactome_2022
SeqId_15584_9	CFHR2	FHR2	Complement factor H-related protein 2	-0.0673228	0.0107296	3.50754e-10				DNA Damage/Telomere Stress Induced Senescence R-HSA-2559586	0.00379419	0.300336	0.785541	1.62676	197	17	RB1 CDKN1A MRE11	Reactome_2022
SeqId_15613_16	PNLIP	LIPP	Pancreatic triacylglycerol lipase	0.0313765	0.0114936	0.00633495				EGFR Interacts With Phospholipase C-gamma R-HSA-212718	0.000206259	0.114461	0.96153	1.63697	10	7	PLCG1 EGF EGFR	Reactome_2022
SeqId_15635_4	SMOC2	SMOC2	SPARC-related modular calcium-binding protein 2	-0.0778098	0.00556883	2.29814e-44				EPH-ephrin Mediated Repulsion Of Cells R-HSA-3928665	0.00121381	0.206858	-0.743029	-1.73675	59	32	EPHB4 EFNB2 EFNA5 RNASE1 EPHA2 EFNA2 EFNA4 EPHA10 EPHB6 EPHA5 AP2A2 EPHB2 EPHB1	Reactome_2022
SeqId_15636_49	SORCS1	SORC1	VPS10 domain-containing receptor SorCS1	-0.0530015	0.00456243	3.38009e-31				Elastic Fibre Formation R-HSA-1566948	0.00417485	0.300336	-0.769295	-1.66868	201	22	LTBP4 EFEMP1 BMP4 BMP7 FURIN	Reactome_2022
SeqId_15653_9	COL10A1	COAA1	Collagen alpha-1(X) chain	-0.0410289	0.00927275	9.65875e-06				G Alpha (12/13) Signaling Events R-HSA-416482	0.00600115	0.336315	0.76567	1.60581	311	18	ARHGEF10 VAV3 ARHGEF2 GNG11 ARHGEF7 TRIO MCF2L	Reactome_2022
SeqId_15667_39	BMP4	BMP-4	Bone morphogenetic protein 4	-0.175167	0.00683126	5.19415e-145				Glucose Metabolism R-HSA-70326	0.00166246	0.209105	0.740762	1.69479	84	27	PFKM ALDOC BPGM ENO1 PKM PROC TAC4 ALDOB PCK1 PGP PFKFB3 FBP1	Reactome_2022
SeqId_15669_7	BRAF	BRAF1	Serine/threonine-protein kinase B-raf	0.062184	0.00576577	4.0509e-27				Interleukin-10 Signaling R-HSA-6783783	0.00224597	0.22971	-0.701896	-1.68612	111	37	TNFRSF1A TNFRSF1B TIMP1 IL18 IL1R1 CCL22 IL12B CXCL10 CSF1 IL1RN CCL3 CCL2 CD80 CSF3 CD86 TNF	Reactome_2022
SeqId_15698_6	TXLNA	TXLNA	Alpha-taxilin	0.01309	0.00706095	0.0637589				Interleukin-2 Family Signaling R-HSA-451927	0.00425799	0.300336	-0.711645	-1.65351	209	31	IL15RA HAVCR2 IL21R IL2RB IL21 SHC1 IL2 LCK IL3RA IL9 IL15 IL5RA STAT1 PTPN6 IL3	Reactome_2022
SeqId_16015_19	GPT	ALT	Alanine aminotransferase 1	0.101358	0.00745653	4.39413e-42				Intra-Golgi And Retrograde Golgi-to-ER Traffic R-HSA-6811442	0.00586978	0.336315	0.611254	1.57697	290	51	KIF16B ARFGAP1 GOSR1 GOSR2 NAPG RAB1B KLC1 MAN1C1 AKR1B10 PAFAH1B3 MAN1A2 PTGES2 KIF3A IGF2R SNAP29 CYTH2 RABEPK	Reactome_2022
SeqId_16043_30	SHC1	SHC1	SHC-transforming protein 1	0.0225534	0.00702789	0.00133141				Metabolism R-HSA-1430728	0.0022664	0.22971	0.36293	1.24913	95	691	IDH1 PFKM GALE ALDOC HMGCS1 NDUFB11 PLCG1 ATP5MF NR1H2 ALDH1A1 ACY1 ASL BPGM MTMR1 GDA RUFY1 RPS19 SDC3 PRNP ESD KYNU AKR1C1 ENO1 PKM PROC ATP5F1B LDHA PITPNB FAH PSMA1 VDR BLVRA TAC4 ALDOB HPRT1 PPA2 PIAS4 DNPH1 SH2D3C CNDP2 ENTPD3 PSMB5 ADH1C B3GNT4 PYGL PIK3CG UGDH GPD1L FTCD STAB2 PARP16 ADH1A GNG11 PYCR2 UGT2A1 PECR NDUFB4 ECI2 ITPKA KYAT1 PSMA5 CSNK2A2 PCK1 IVD PNPO AK1 TPST2 HSCB HAAO CES1…	Reactome_2022
SeqId_16074_12	GRAP2	GRB2-related adapter protein 2	GRB2-related adapter protein 2	0.0400586	0.00461142	3.72677e-18				NR1H3 And NR1H2 Regulate Gene Expression Linked To Cholesterol Transport And Efflux R-HSA-9029569	0.03357	0.548655	0.807736	1.45423	1791	9	APOD NR1H2 APOE	Reactome_2022
SeqId_16292_288	GIP	GIP	Gastric inhibitory polypeptide	0.126078	0.00852626	1.77638e-49				Neutrophil Degranulation R-HSA-6798695	5.57227e-05	0.0749471	-0.518297	-1.61355	2	248	CD59 RNASE1 CST3 TNFRSF1B RNASET2 DDOST CD300A PRKCSH GM2A RETN CTSS LYZ MMP12 B2M SLPI PLAUR CD55 B4GALT1 CD93 HSPA1A TINAGL1 HSPA1B GSTP1 TXNDC5 ANPEP TLR2 PGRMC1 KRT1 TNFAIP6 RNASE3 CTSB AP2A2 ACP3 S100A12 S100A9 ANXA2 ARSA ADGRE5 PSMB1 HSPA8 S100A11 CTSZ LCN2 TCN1 CTSH SIRPB1 CD68 S100P SDCBP LAMTOR3 MANBA CEACAM8 PDXK SERPINA3 CD33	Reactome_2022
SeqId_16300_4	TREM2	TREM2	Triggering receptor expressed on myeloid cells 2	-0.245277	0.0105598	2.40898e-119				Nonhomologous End-Joining (NHEJ) R-HSA-5693571	0.0162178	0.464104	0.760441	1.53353	851	15	RNF8 PIAS4 MRE11	Reactome_2022
SeqId_16308_14	BTLA	BTLA	B- and T-lymphocyte attenuator	0.0789939	0.0063388	1.20372e-35				Post-translational Modification: Synthesis Of GPI-anchored Proteins R-HSA-163125	0.0102541	0.419694	-0.691871	-1.58711	503	29	OPCML PLAUR SPRN NTM FOLR2 NEGR1 ART3 ALPL	Reactome_2022
SeqId_16312_45	CDH6	Cadherin-6	Cadherin-6	0.166396	0.00792998	9.34964e-98				Protein Localization R-HSA-9609507	0.00239104	0.22971	0.623985	1.63555	117	56	IDH1 PRNP ATP5F1B SGTA PECR ECI2 UBE2D2 MTX2 HSCB OTC UBB UBE2D3	Reactome_2022
SeqId_16317_20	DSG3	Desmoglein-3	Desmoglein-3	0.0704684	0.0125003	1.72717e-08				RA Biosynthesis Pathway R-HSA-5365859	0.0196887	0.51924	0.829695	1.49377	1050	9	ALDH1A3 ALDH1A1 ADH1C ADH1A	Reactome_2022
SeqId_16606_85	AKR1B1	Aldose reductase	Aldose reductase	-0.0902474	0.00725328	1.54046e-35				RNA Polymerase III Transcription Initiation From Type 3 Promoter R-HSA-76071	0.0292539	0.548655	0.871216	1.43409	1558	6	BDP1 CRCP	Reactome_2022
SeqId_16617_14	CASP14	Caspase-14	Caspase-14	0.052975	0.00791188	2.14744e-11				RSK Activation R-HSA-444257	0.00446596	0.300336	0.927505	1.52675	237	6	RPS6KA1	Reactome_2022
SeqId_16818_200	CDCP1	CDCP1	CUB domain-containing protein 1	-0.15426	0.0104032	9.63995e-50				RUNX3 Regulates BCL2L11 (BIM) Transcription R-HSA-8952158	0.0261782	0.548655	0.898239	1.42819	1391	5	SMAD3	Reactome_2022
SeqId_16823_75	APOL3	APOL3	Apolipoprotein L3	-0.0134018	0.00911044	0.141282				Receptor-type Tyrosine-Protein Phosphatases R-HSA-388844	0.0282309	0.548655	-0.797306	-1.52378	1328	12	SLITRK4 SLITRK1 PTPRD SLITRK5 NTRK3 SLITRK6	Reactome_2022
SeqId_16867_76	CDK16	PCTK1	Cyclin-dependent kinase 16	0.0154363	0.0053437	0.00386861				Regulation Of HSF1-mediated Heat Shock Response R-HSA-3371453	0.0110476	0.419694	-0.688804	-1.58008	542	29	HSPA5 TNFRSF21 HSPA13 HSPA1A ST13 HSPA1B HSPH1 HSPA8	Reactome_2022
SeqId_16908_5	OMG	OMGP	Oligodendrocyte-myelin glycoprotein	-0.0331216	0.0100601	0.000993415				Respiratory Electron Transport, ATP Synthesis By Chemiosmotic Coupling, Heat Production By Uncoupling Proteins R-HSA-163200	0.0137528	0.450487	0.716993	1.5562	709	21	NDUFB11 ATP5MF ATP5F1B NDUFB4 SURF1	Reactome_2022
SeqId_17148_7	BLVRB	BLVRB	Flavin reductase (NADPH)	0.0143674	0.0101308	0.156136				SLC-mediated Transmembrane Transport R-HSA-425407	0.00157542	0.209105	0.753104	1.6971	80	25	APOD SLC22A16 SLC14A1 SLC6A14 SLC4A8 SLC30A3 ARL2 SLC41A2	Reactome_2022
SeqId_17170_15	CALCB	CALCB	Calcitonin gene-related peptide 2	-0.042432	0.00555606	2.22235e-14				SUMOylation R-HSA-2990846	0.0140604	0.450487	0.59328	1.50859	698	47	NR1H2 PARK7 BIRC5 THRA CBX5 SATB1 VDR PIAS4 MBD1 NPM1 SATB2 AURKB PPARGC1A	Reactome_2022
SeqId_17172_19	STATH	STAT	Statherin	-0.0218309	0.0260596	0.402183				TNF Receptor Superfamily (TNFSF) Members Mediating Non-Canonical NF-kB Pathway R-HSA-5676594	0.0184031	0.505145	0.789989	1.5153	973	12	TNFRSF13C TNFSF14 LTBR	Reactome_2022
SeqId_17449_23	CD9	CD9	CD9 antigen	0.0344205	0.00444204	9.27564e-15				TNFs Bind Their Physiological Receptors R-HSA-5669034	0.0339511	0.548655	-0.660387	-1.4812	1655	26	TNFRSF1A TNFRSF1B TNFRSF11B TNFSF15	Reactome_2022
SeqId_17451_13	BCL2L11	BIM	Bcl-2-like protein 11	0.0335975	0.00824817	4.63462e-05				NLRP3 Inflammasome R-HSA-844456	0.0270762	0.548655	0.851939	1.4504	1443	7	TXNIP	Reactome_2022
SeqId_17456_53	GOLM1	GOLM1	Golgi membrane protein 1	-0.170216	0.00841806	6.48619e-91				Tryptophan Catabolism R-HSA-71240	0.0245261	0.548655	0.856223	1.45769	1307	7	KYNU KYAT1 HAAO	Reactome_2022
SeqId_17514_48	RAB21	RAB21	Ras-related protein Rab-21	0.252574	0.0197406	1.75542e-37
SeqId_17696_1	TICAM2	TIRP	TIR domain-containing adapter molecule 2	-0.010468	0.00792391	0.18648
SeqId_17706_4	PPP1R1A	PPR1A	Protein phosphatase 1 regulatory subunit 1A	0.052553	0.00705914	9.71797e-14
SeqId_17729_20	UBE2S	UBE2S	Ubiquitin-conjugating enzyme E2 S	-0.0107714	0.00663291	0.104391
SeqId_17755_5	UGDH	UGDH	UDP-glucose 6-dehydrogenase	0.239452	0.0139109	2.11066e-66
SeqId_17772_7	UBD	UBD	Ubiquitin D	0.0757476	0.00430646	2.97596e-69
SeqId_17774_38	SNRPD3	SMD3	Small nuclear ribonucleoprotein Sm D3	0.110842	0.00659956	2.63666e-63
SeqId_17805_35	SMNDC1	SPF30	Survival of motor neuron-related-splicing factor 30	-0.0485055	0.00593818	3.12468e-16
SeqId_17827_53	DYNLRB2	DLRB2	Dynein light chain roadblock-type 2	0.00993845	0.00766097	0.194534
SeqId_18181_2	TSSC4	TSSC4	Protein TSSC4	0.0418255	0.00974838	1.78267e-05
SeqId_18187_16	ASPA	ACY2	Aspartoacylase	0.0106813	0.00623257	0.0865685
SeqId_18202_22	CD37	CD37	Leukocyte antigen CD37	0.0432553	0.00482244	2.97599e-19
SeqId_18205_123	MAGEA6	MAGE-6	Melanoma-associated antigen 6	0.0148807	0.00368126	5.29312e-05
SeqId_18210_12	SPIN1	SPIN1	Spindlin-1	0.0482816	0.00491964	9.79635e-23
SeqId_18222_34	SH3GLB2	SHLB2	Endophilin-B2	-0.0367511	0.0111065	0.00093633
SeqId_18227_3	CDK2AP2	CDKA2	Cyclin-dependent kinase 2-associated protein 2	-0.020713	0.00603007	0.000592645
SeqId_18235_16	PGP	PGP	Glycerol-3-phosphate phosphatase	0.118786	0.00824936	5.21901e-47
SeqId_18236_3	LGALSL	LEGL	Galectin-related protein	0.00769491	0.0169299	0.649458
SeqId_18242_8	SPA17	Sperm protein 17	Sperm surface protein Sp17	-0.0303337	0.00675795	7.16954e-06
SeqId_18257_64	SRP19	SRP19	Signal recognition particle 19 kDa protein	0.0698811	0.0181593	0.000118977
SeqId_18302_204	ZWILCH	ZWILC	Protein zwilch homolog	0.123575	0.00710226	8.33228e-68
SeqId_18303_39	NRGN	NEUG	Neurogranin	0.0968759	0.0172866	2.09351e-08
SeqId_18312_68	NDRG3	NDRG3	Protein NDRG3	0.00665275	0.00909143	0.464315
SeqId_18399_1	AKAP7	AKA7A	A-kinase anchor protein 7 isoforms alpha and beta	0.114052	0.00539381	3.0714e-99
SeqId_18405_117	AP1S2	AP1S2	AP-1 complex subunit sigma-2	-0.0334422	0.00694423	1.46592e-06
SeqId_18408_26	ARF4	ARF4	ADP-ribosylation factor 4	0.0440422	0.0122722	0.000332239
SeqId_18409_61	ARF5	ARF5	ADP-ribosylation factor 5	-0.00473549	0.00873692	0.587812
SeqId_18819_21	PPIC	PPIC	Peptidyl-prolyl cis-trans isomerase C	-0.0749515	0.00512545	1.99224e-48
SeqId_18870_1	CD3E	CD3E	T-cell surface glycoprotein CD3 epsilon chain	0.0328653	0.00557635	3.77672e-09
SeqId_18886_28	DSCAML1	DSCL1	Down syndrome cell adhesion molecule-like protein 1	-0.0335528	0.00634328	1.22648e-07
SeqId_18887_7	ENTPD2	ENTP2	Ectonucleoside triphosphate diphosphohydrolase 2	0.0108882	0.0120902	0.36781
SeqId_18892_48	GPC4	GPC4	Glypican-4	-0.0360652	0.00621182	6.4022e-09
SeqId_18893_26	ADGRG1	GPR56	Adhesion G-protein coupled receptor G1	0.00273744	0.00639557	0.668636
SeqId_18909_11	EXOSC8	EXOS8	Exosome complex component RRP43	-0.060327	0.00729322	1.32112e-16
SeqId_19111_10	UBE2M	UBC12	NEDD8-conjugating enzyme Ubc12	-0.0663091	0.00767299	5.52883e-18
SeqId_19124_9	UBLCP1	UBCP1	Ubiquitin-like domain-containing CTD phosphatase 1	-0.0828101	0.0105516	4.22329e-15
SeqId_19131_184	TIAL1	TIAR	Nucleolysin TIAR	0.0487277	0.00858763	1.39364e-08
SeqId_19134_66	POLR2K	RPAB4	DNA-directed RNA polymerases I, II, and III subunit RPABC4	0.0296415	0.00688537	1.66989e-05
SeqId_19136_22	ALDH6A1	MMSA	Methylmalonate-semialdehyde dehydrogenase [acylating], mitochondrial	0.0876902	0.0112631	6.93874e-15
SeqId_19169_88	FIBP	FIBP	Acidic fibroblast growth factor intracellular-binding protein	-0.0941059	0.0134724	2.84664e-12
SeqId_19175_18	MARCKSL1	MARCKSL1	MARCKS-related protein	0.154705	0.0105449	9.88443e-49
SeqId_19222_124	RAB5B	RAB5B	Ras-related protein Rab-5B	-0.093163	0.0136194	7.89244e-12
SeqId_19230_12	GSTT1	GSTT1	Glutathione S-transferase theta-1	-0.089137	0.00844357	4.72542e-26
SeqId_19265_9	TCP1	TCPA	T-complex protein 1 subunit alpha	0.107922	0.0114263	3.55279e-21
SeqId_19279_42	RBP1	CRBP	Retinol-binding protein 1	0.0127391	0.00428746	0.00296604
SeqId_19302_7	GIMAP6	GIMA6	GTPase IMAP family member 6	-0.00855398	0.00423694	0.043497
SeqId_19327_31	HAT1	Hat1	Histone acetyltransferase type B catalytic subunit	0.0845464	0.00635354	2.10826e-40
SeqId_19328_51	CHEK2	Chk2	Serine/threonine-protein kinase Chk2	-0.00203375	0.00271807	0.454319
SeqId_19376_74	NNMT	NNMT	Nicotinamide N-methyltransferase	-0.109066	0.00797024	1.26352e-42
SeqId_19482_11	HDHD3	HDHD3	Haloacid dehalogenase-like hydrolase domain-containing protein 3	0.0154384	0.00582827	0.00807596
SeqId_19492_5	KAAG1	KAAG1	Kidney-associated antigen 1	-0.0191855	0.00533693	0.000324572
SeqId_19496_1	NPL	NPL	N-acetylneuraminate lyase	0.0251815	0.00603575	3.01871e-05
SeqId_19545_145	PARK7	Oxidized PARK7	Oxidized Protein deglycase DJ-1	0.147217	0.00621342	4.21249e-124
SeqId_19558_10	LRP4	LRP4	Low-density lipoprotein receptor-related protein 4	-0.0741466	0.00696357	1.7856e-26
SeqId_19564_61	IRF4	IRF4	Interferon regulatory factor 4	0.0113481	0.00852706	0.183242
SeqId_19574_5	ITGA2B|ITGB3	gpIIbIIIa	Integrin alpha-IIb: beta-3 complex	0.0998485	0.0131011	2.50993e-14
SeqId_19579_5	DEFA1	HNP-1	Neutrophil defensin 1	0.0193656	0.00411734	2.55824e-06
SeqId_19596_18	BRF1	BRF-1	Transcription factor IIIB 90 kDa subunit	0.0475492	0.00556223	1.24606e-17
SeqId_2429_27	C8A|C8B|C8G	C8	Complement component C8	0.183899	0.00910734	1.14226e-90
SeqId_2558_51	POMC	b-Endorphin	Beta-endorphin	-0.0237309	0.00497412	1.83428e-06
SeqId_2567_5	CFI	Factor I	Complement factor I	0.0173383	0.00288092	1.76231e-09
SeqId_2579_17	MMP9	MMP-9	Matrix metalloproteinase-9	-0.03465	0.00848145	4.40046e-05
SeqId_2652_15	PLAUR	suPAR	Urokinase plasminogen activator surface receptor	-0.165947	0.0074305	1.75605e-110
SeqId_2732_58	NANOG	NANOG	Homeobox protein NANOG	-0.0252684	0.00491266	2.69615e-07
SeqId_2742_68	SIGLEC7	Siglec-7	Sialic acid-binding Ig-like lectin 7	0.0107668	0.00503261	0.0324031
SeqId_2750_3	APOA1	Apo A-I	Apolipoprotein A-I	0.0243881	0.00677946	0.000321475
SeqId_2773_50	IL10	IL-10	Interleukin-10	-0.016359	0.00727045	0.0244446
SeqId_2816_50	BCAM	BCAM	Basal Cell Adhesion Molecule	-0.087193	0.00569986	7.95966e-53
SeqId_2833_20	KLK4	Kallikrein 4	Kallikrein-4	-0.0188385	0.00455183	3.49343e-05
SeqId_2859_69	HDAC8	HDAC8	Histone deacetylase 8	0.118005	0.00613195	1.57578e-82
SeqId_2871_73	RAD51	RAD51	DNA repair protein RAD51 homolog 1	0.145859	0.01136	9.82978e-38
SeqId_2900_53	CCL14	HCC-1	C-C motif chemokine 14	-0.163038	0.00841013	1.01596e-83
SeqId_2974_61	CNTN1	contactin-1	Contactin-1	0.0536649	0.00433106	2.93447e-35
SeqId_2985_35	CXCL1	Gro-a	Growth-regulated alpha protein	0.0305814	0.00899168	0.000671217
SeqId_2994_71	IL1RL2	IL-1Rrp2	Interleukin-1 receptor-like 2	0.00500974	0.00421145	0.234223
SeqId_3010_53	TSLP	TSLP	Thymic stromal lymphopoietin	0.0180977	0.00384144	2.46284e-06
SeqId_3049_61	PRSS1	Trypsin	Trypsin-1	-0.0245737	0.00942015	0.00909051
SeqId_3077_66	F10	Coagulation Factor Xa	Coagulation factor Xa	0.0288067	0.00472987	1.12654e-09
SeqId_3078_1	PGF	PlGF	Placenta growth factor	0.0210481	0.00386317	5.08249e-08
SeqId_3234_23	CCDC80	URB	Coiled-coil domain-containing protein 80	-0.031824	0.00415029	1.74841e-14
SeqId_3283_21	TGFBI	BGH3	Transforming growth factor-beta-induced protein ig-h3	0.0333242	0.00676762	8.47655e-07
SeqId_3291_30	FCER2	CD23	Low affinity immunoglobulin epsilon Fc receptor	-0.0718732	0.00914865	3.96113e-15
SeqId_3310_62	FCGR2B	FCG2B	Low affinity immunoglobulin gamma Fc region receptor II-b	-0.116618	0.0153308	2.8102e-14
SeqId_3316_58	SERPIND1	Heparin cofactor II	Heparin cofactor 2	0.0197496	0.00515839	0.000128858
SeqId_3324_51	LY9	LY9	T-lymphocyte surface antigen Ly-9	-0.13875	0.00663526	4.24716e-97
SeqId_3326_58	CADM1	Nectin-like protein 2	Cell adhesion molecule 1	-0.133375	0.00512057	1.46093e-149
SeqId_3336_50	TFPI	TFPI	Tissue factor pathway inhibitor	0.0206677	0.00602321	0.000600604
SeqId_3415_61	IBSP	BSP	Bone sialoprotein 2	0.0376902	0.0104652	0.000316397
SeqId_3422_4	CDK1|CCNB1	CDK1/cyclin B	Cyclin-dependent kinase 1:G2/mitotic-specific cyclin-B1 complex	0.0364505	0.00296645	1.05638e-34
SeqId_3427_63	CSNK2A1	CSK21	Casein kinase II subunit alpha	-0.00281329	0.00473529	0.552439
SeqId_3461_58	BCAN	PGCB	Brevican core protein	-0.0482192	0.00712104	1.27569e-11
SeqId_3469_74	RPS6KA3	RPS6KA3	Ribosomal protein S6 kinase alpha-3	-0.0158016	0.00935324	0.0911371
SeqId_3477_63	NTRK1	TrkA	High affinity nerve growth factor receptor	0.0425487	0.00676699	3.2222e-10
SeqId_3480_7	DUSP3	DUS3	Dual specificity protein phosphatase 3	-0.0114427	0.0102509	0.264313
SeqId_3489_9	CNTF	CNTF	Ciliary neurotrophic factor	-0.0177104	0.00345505	2.96064e-07
SeqId_3535_84	DKK1	DKK1	Dickkopf-related protein 1	-0.0253491	0.00801089	0.00155441
SeqId_3728_52	SCT	Secretin	Secretin	-0.0319404	0.00514359	5.30658e-10
SeqId_3798_71	CA9	Carbonic anhydrase 9	Carbonic anhydrase 9	-0.0132532	0.00696499	0.0570619
SeqId_3822_54	MAPKAPK3	MAPKAPK3	MAP kinase-activated protein kinase 3	0.07152	0.0122741	5.64578e-09
SeqId_3827_22	PAK6	PAK6	Serine/threonine-protein kinase PAK 6	0.0954677	0.0166065	8.98638e-09
SeqId_3832_51	PTK6	PTK6	Protein-tyrosine kinase 6	-0.0505181	0.00728694	4.12916e-12
SeqId_3844_2	PPIA	Cyclophilin A	Peptidyl-prolyl cis-trans isomerase A	0.0119741	0.010625	0.259754
SeqId_3852_19	DNAJB1	HSP 40	DnaJ homolog subfamily B member 1	0.00569275	0.00608033	0.349141
SeqId_3868_8	SGTA	SGTA	Small glutamine-rich tetratricopeptide repeat-containing protein alpha	0.270897	0.0153819	2.01143e-69
SeqId_3894_15	NAGK	NAGK	N-acetyl-D-glucosamine kinase	0.0328638	0.00742265	9.53284e-06
SeqId_4128_27	CCL24	Eotaxin-2	C-C motif chemokine 24	0.0201828	0.00561941	0.000328619
SeqId_4135_84	IGHE	IgE	Immunoglobulin E	-0.0424703	0.0388447	0.274246
SeqId_4141_79	CXCL10	IP-10	C-X-C motif chemokine 10	-0.149525	0.0100163	2.16053e-50
SeqId_4148_49	PAPPA	PAPP-A	Pappalysin-1	-0.158203	0.0113622	4.55425e-44
SeqId_4157_2	F2	Thrombin	Thrombin	-0.199013	0.026687	8.83224e-14
SeqId_4261_55	PON1	paraoxonase 1	Serum paraoxonase/arylesterase 1	-0.00731922	0.00361115	0.042679
SeqId_4297_62	SPON1	Spondin-1	Spondin-1	-0.059843	0.00446503	5.8402e-41
SeqId_4309_59	TPI1	Triosephosphate isomerase	Triosephosphate isomerase	0.0528759	0.0120001	1.05148e-05
SeqId_4374_45	GDF15	MIC-1	Growth/differentiation factor 15	-0.318838	0.00883914	6.43771e-285
SeqId_4459_68	PCSK7	PCSK7	Proprotein convertase subtilisin/kexin type 7	0.0933416	0.00747198	8.2329e-36
SeqId_4472_5	TPM2	Tropomyosin 2	Tropomyosin beta chain	0.22791	0.0142933	3.07348e-57
SeqId_4549_78	FUT5	FUT5	Alpha-(1,3)-fucosyltransferase 5	-0.160012	0.0087247	3.96185e-75
SeqId_4562_1	NXPH1	NXPH1	Neurexophilin-1	-0.00486221	0.00792603	0.53958
SeqId_4673_13	IL6	IL-6	Interleukin-6	-0.0576377	0.0074565	1.07666e-14
SeqId_4708_3	HSD17B1	17-beta-HSD 1	Estradiol 17-beta-dehydrogenase 1	0.0396984	0.00596552	2.83987e-11
SeqId_4718_5	PPIB	PPIB	Peptidyl-prolyl cis-trans isomerase B	0.0483083	0.00558698	5.3062e-18
SeqId_4840_73	CSF3	G-CSF	Granulocyte colony-stimulating factor	-0.106145	0.011181	2.2388e-21
SeqId_4851_25	IL1A	IL-1a	Interleukin-1 alpha	-0.0166204	0.00775212	0.0320346
SeqId_4867_15	VEGFA	VEGF121	Vascular endothelial growth factor A, isoform 121	0.00354241	0.00730113	0.627544
SeqId_4891_50	GCG	Glucagon	Glucagon	0.0384029	0.0128005	0.00269891
SeqId_4912_17	GOT1	GOT1	Aspartate aminotransferase, cytoplasmic	-0.0809142	0.00840805	6.36802e-22
SeqId_4931_59	F3	TF	Tissue Factor	-0.206047	0.00832017	2.15171e-135
SeqId_4956_2	EREG	EPI	Epiregulin	-0.0449662	0.0104673	1.73991e-05
SeqId_4962_52	CDNF	ARMEL	Cerebral dopamine neurotrophic factor	-0.0891631	0.00469938	2.82968e-80
SeqId_4979_34	DPT	DERM	Dermatopontin	-0.0548754	0.00552592	3.06593e-23
SeqId_5029_3	FAP	SEPR	Prolyl endopeptidase FAP	0.0847174	0.00477143	1.57227e-70
SeqId_5062_60	CD226	CD226	CD226 antigen	0.00786517	0.00459657	0.0870637
SeqId_5070_76	TNFRSF6B	DcR3	Tumor necrosis factor receptor superfamily member 6B	-0.0246251	0.0040942	1.80289e-09
SeqId_5088_175	IL23R	IL-23 R	Interleukin-23 receptor	0.00642988	0.00433247	0.137779
SeqId_5103_30	CD200R1	MO2R1	Cell surface glycoprotein CD200 receptor 1	-0.0129101	0.00439014	0.00327475
SeqId_5110_84	NRXN1	NRX1B	Neurexin-1-beta	-0.046286	0.00551108	4.51395e-17
SeqId_5116_62	ROBO2	ROBO2	Roundabout homolog 2	0.00923499	0.00342835	0.00706606
SeqId_5117_14	ROBO3	ROBO3	Roundabout homolog 3	0.0049414	0.00400145	0.216867
SeqId_5204_13	PSME3	PSME3	Proteasome activator complex subunit 3	-0.0232216	0.00516847	7.02451e-06
SeqId_5231_79	PCSK9	PCSK9	Proprotein convertase subtilisin/kexin type 9	0.0839837	0.00575016	2.592e-48
SeqId_5256_86	PDE5A	PDE5A	cGMP-specific 3',5'-cyclic phosphodiesterase	0.0948957	0.0138588	7.52553e-12
SeqId_5315_22	TNNT2	Troponin T	Troponin T, cardiac muscle	-0.0627415	0.0066422	3.52412e-21
SeqId_5335_73	ANXA6	annexin VI	Annexin A6	0.0377003	0.0103335	0.000263942
SeqId_5345_51	CKAP2	CKAP2	Cytoskeleton-associated protein 2	0.0610815	0.00438673	4.51935e-44
SeqId_5346_24	CPNE1	CPNE1	Copine-1	0.0828988	0.0188347	1.07559e-05
SeqId_5353_89	IL1RN	IL-1Ra	Interleukin-1 receptor antagonist protein	-0.0921762	0.00872029	4.09127e-26
SeqId_5354_11	KRT18	Keratin 18	Keratin, type I cytoskeletal 18	-0.0201235	0.00639823	0.0016599
SeqId_5412_53	CD27	CD27	CD27 antigen	0.0347742	0.0047488	2.42975e-13
SeqId_5459_33	CST1	CYTN	Cystatin-SN	-0.0335168	0.00966397	0.000523914
SeqId_5462_62	FCN3	Ficolin-3	Ficolin-3	0.076811	0.00633373	7.57146e-34
SeqId_5465_32	HS6ST1	H6ST1	Heparan-sulfate 6-O-sulfotransferase 1	0.0134399	0.00337621	6.86959e-05
SeqId_5468_67	IL17RC	IL-17 RC	Interleukin-17 receptor C	-0.143702	0.00831253	5.84904e-67
SeqId_5534_49	TNFRSF10B	TRAIL R2	Tumor necrosis factor receptor superfamily member 10B	0.0138117	0.00418475	0.000965151
SeqId_5583_62	RYK	RYK	Tyrosine-protein kinase RYK	-0.0544878	0.00678026	9.26285e-16
SeqId_5604_30	HPSE	HPSE	Heparanase	0.000575217	0.00420974	0.891316
SeqId_5649_83	PSG4	PSG4	Pregnancy-specific beta-1-glycoprotein 4	-0.0260373	0.00690855	0.000163999
SeqId_5653_23	PRSS37	PRS37	Probable inactive serine protease 37	-0.00321644	0.00833409	0.699543
SeqId_5676_54	ASIP	ASIP	Agouti-signaling protein	0.0444729	0.00523478	1.96804e-17
SeqId_5677_15	C2orf66	CB066	Uncharacterized protein C2orf66	0.072571	0.00634277	2.59259e-30
SeqId_5690_49	TUFT1	TUFT1	Tuftelin	0.0259371	0.00671566	0.000112377
SeqId_5691_2	CRISPLD2	CRLD2	Cysteine-rich secretory protein LCCL domain-containing 2	-0.0235852	0.0109434	0.031146
SeqId_5704_74	GZMM	Granzyme M	Granzyme M	0.0313277	0.0045847	8.30966e-12
SeqId_5707_55	ELK3	ELK3	ETS domain-containing protein Elk-3	-0.042667	0.00954086	7.74819e-06
SeqId_5708_1	LEAP2	LEAP2	Liver-expressed antimicrobial peptide 2	0.448829	0.039372	4.19494e-30
SeqId_5715_4	ABHD14A	ABHEA	Protein ABHD14A	-0.155646	0.00740127	3.51456e-98
SeqId_5743_82	CARTPT	CART	Cocaine- and amphetamine-regulated transcript protein	-0.0172537	0.00524656	0.00100697
SeqId_5751_14	LETMD1	HCCR-1	LETM1 domain-containing protein 1	-0.0456887	0.00460901	3.658e-23
SeqId_5758_49	KLK9	kallikrein 9	Kallikrein-9	0.015662	0.00397765	8.23386e-05
SeqId_5837_49	LIFR	LIF sR	Leukemia inhibitory factor receptor	-0.0357003	0.00446885	1.36374e-15
SeqId_6069_71	SUMF2	SUMF2	Sulfatase-modifying factor 2	-0.088704	0.00463706	1.43864e-81
SeqId_6117_4	PCSK2	NEC2	Neuroendocrine convertase 2	-0.12146	0.00723204	2.6694e-63
SeqId_6213_10	CGB2	CGB2	Choriogonadotropin subunit beta variant 2	-0.061493	0.00968364	2.15046e-10
SeqId_6227_1	KLK10	kallikrein 10	Kallikrein-10	-0.139569	0.00746665	5.72318e-78
SeqId_6256_9	LY6G6C	LY66C	Lymphocyte antigen 6 complex locus protein G6c	-0.0372239	0.0084456	1.04575e-05
SeqId_6262_14	IL17RB	IL-17B R	Interleukin-17 receptor B	-0.0448298	0.00701706	1.67323e-10
SeqId_6267_51	STMN4	STMN4	Stathmin-4	0.0323892	0.00881976	0.000240338
SeqId_6274_15	WSCD2	WSCD2	WSC domain-containing protein 2	0.0299225	0.0062452	1.65722e-06
SeqId_6362_6	ECRG4	AUGN	Augurin	0.0658803	0.00740408	5.69409e-19
SeqId_6368_9	CSTL1	CST1L	Cystatin-like 1	0.0756785	0.0156526	1.33213e-06
SeqId_6379_62	ADAMTSL2	ATL2	ADAMTS-like protein 2	-0.0619707	0.00640405	3.78389e-22
SeqId_6391_52	LILRA3	LIRA3	Leukocyte immunoglobulin-like receptor subfamily A member 3	-0.0465605	0.0184572	0.0116483
SeqId_6398_12	LONP1	LONM	Lon protease homolog, mitochondrial	-0.0834187	0.0104594	1.51786e-15
SeqId_6407_63	LAD1	LAD1	Ladinin-1	0.00439706	0.00452597	0.33129
SeqId_6420_4	SDHAF2	SDHF2	Succinate dehydrogenase assembly factor 2, mitochondrial	0.0106445	0.00314187	0.000704161
SeqId_6424_2	RNASE13	RNS13	Probable inactive ribonuclease-like protein 13	-0.0318897	0.0096145	0.000910433
SeqId_6453_70	LILRB4	LIRB4	Leukocyte immunoglobulin-like receptor subfamily B member 4	0.018928	0.00434158	1.30235e-05
SeqId_6462_12	TIMP4	TIMP-4	Metalloproteinase inhibitor 4	-0.0797792	0.00713606	5.12401e-29
SeqId_6472_40	PMEL	GP100	Melanocyte protein PMEL	-0.0560362	0.00876102	1.59413e-10
SeqId_6507_16	NCAM2	NCAM2	Neural cell adhesion molecule 2	-0.0620749	0.00585377	2.84728e-26
SeqId_6521_35	NPTX2	NPTX2	Neuronal pentraxin-2	0.102204	0.0061292	1.99569e-62
SeqId_6543_182	PRLH	PRRP	Prolactin-releasing peptide	0.140462	0.00699717	1.24144e-89
SeqId_6604_59	NDNF	CD031	Protein NDNF	0.0840617	0.00437422	2.64127e-82
SeqId_6622_90	APLN	APEL	Apelin	0.0821654	0.00452067	8.07258e-74
SeqId_6647_55	UBC	PolyUbiquitin K63	PolyUbiquitin K63-linked	-0.0376886	0.00578859	7.47344e-11
SeqId_6896_3	C1orf162	CA162	Transmembrane protein C1orf162	0.314307	0.0307413	1.54391e-24
SeqId_6900_30	UBE2J1	UB2J1	Ubiquitin-conjugating enzyme E2 J1	-0.0267161	0.0120203	0.0262444
SeqId_6911_103	CLEC6A	CLC6A	C-type lectin domain family 6 member A	-0.0393982	0.00707931	2.61758e-08
SeqId_6913_189	HMGB2	HMG-2	High mobility group protein B2	-0.0445954	0.00619465	6.06467e-13
SeqId_6984_6	IGSF8	IGSF8	Immunoglobulin superfamily member 8	0.0258934	0.00674951	0.000124882
SeqId_6998_106	ASPH	HAAH	Aspartyl/asparaginyl beta-hydroxylase	-0.0462908	0.00428935	3.75413e-27
SeqId_7006_4	COL25A1	COPA1	Collagen alpha-1(XXV) chain	-0.0178596	0.00514007	0.000511627
SeqId_7007_24	TRAPPC4	TRAPPC4	Trafficking protein particle complex subunit 4	-0.0136059	0.00498902	0.00638787
SeqId_7073_69	C22orf15	CV015	Uncharacterized protein C22orf15	0.0048871	0.0069602	0.482586
SeqId_7085_81	CDSN	CDSN	Corneodesmosin	-0.115759	0.00833938	8.26237e-44
SeqId_7090_17	GALNT1	GALT1	Polypeptide N-acetylgalactosaminyltransferase 1	0.0243272	0.00401999	1.43439e-09
SeqId_7121_2	SYT7	SYT7	Synaptotagmin-7	-0.0090584	0.00468199	0.053023
SeqId_7132_55	C1QL4	C1QL4	Complement C1q-like protein 4	0.0174304	0.0048739	0.000348541
SeqId_7146_16	PDIA4	PDIA4	Protein disulfide-isomerase A4	0.0159988	0.00293409	4.95993e-08
SeqId_7161_25	H6PD	G6PE	GDH/6PGL endoplasmic bifunctional protein	0.00277345	0.00752445	0.712432
SeqId_7173_141	TMEM132C	T132C	Transmembrane protein 132C	-0.0996418	0.00640197	1.27362e-54
SeqId_7198_197	FAM20B	FA20B	Glycosaminoglycan xylosylkinase	-0.0161232	0.00351811	4.58514e-06
SeqId_7206_20	FBP1	F16P1	Fructose-1,6-bisphosphatase 1	0.158223	0.0127139	1.4904e-35
SeqId_7262_191	CHST14	CHSTE	Carbohydrate sulfotransferase 14	-0.0070588	0.00389338	0.0698277
SeqId_7737_76	ITGB6	ITB6	Integrin beta-6	-0.00234367	0.00949574	0.805053
SeqId_7740_33	FATE1	FATE1	Fetal and adult testis-expressed transcript protein	0.0354502	0.0038675	4.90131e-20
SeqId_7753_21	HTATIP2	HTAI2	Oxidoreductase HTATIP2	0.0200308	0.00399267	5.25132e-07
SeqId_7773_20	KIR2DL2	KI2L2	Killer cell immunoglobulin-like receptor 2DL2	0.0872605	0.0087148	1.33764e-23
SeqId_7786_83	CLEC2B	CLC2B	C-type lectin domain family 2 member B	0.0378094	0.00629745	1.92617e-09
SeqId_7808_5	GLCE	GLCE	D-glucuronyl C5-epimerase	0.0225866	0.0055922	5.36908e-05
SeqId_7822_11	PLAAT2	HRSL2	HRAS-like suppressor 2	0.0135229	0.00651661	0.0379732
SeqId_7835_2	BNIP3L	BNI3L	BCL2/adenovirus E1B 19 kDa protein-interacting protein 3-like	-0.0144158	0.0148011	0.330073
SeqId_7846_44	PSG11	PSG11	Pregnancy-specific beta-1-glycoprotein 11	0.042628	0.00669734	1.95392e-10
SeqId_7851_30	ANKRD46	ANR46	Ankyrin repeat domain-containing protein 46	0.035496	0.00467427	3.10403e-14
SeqId_7860_9	HERC4	HERC4	Probable E3 ubiquitin-protein ligase HERC4	0.0920426	0.00420609	3.75576e-106
SeqId_7865_126	PLAAT3	HRSL3	HRAS-like suppressor 3	-0.000297255	0.00714758	0.966827
SeqId_7886_26	SPTLC1	SPTC1	Serine palmitoyltransferase 1	0.000649854	0.0115054	0.954957
SeqId_7895_108	MRAP	MRAP	Melanocortin-2 receptor accessory protein	0.0129484	0.00379733	0.000649945
SeqId_7897_75	DLG3	DLG3	Disks large homolog 3	0.0518588	0.00496974	1.71794e-25
SeqId_7903_18	VAMP3	VAMP3	Vesicle-associated membrane protein 3	0.0405845	0.00623252	7.42874e-11
SeqId_7947_19	TEPSIN	AP4AT	AP-4 complex accessory subunit tepsin	-0.0111383	0.00585757	0.0572331
SeqId_7950_142	BTNL9	BTNL9	Butyrophilin-like protein 9	0.0133107	0.00447054	0.00290668
SeqId_7968_15	CRTAM	CRTAM	Cytotoxic and regulatory T-cell molecule	-0.0719032	0.00824471	2.75441e-18
SeqId_7969_163	WFDC11	WFD11	Protein WFDC11	-0.0532468	0.012637	2.51359e-05
SeqId_7980_72	B3GNT2	B3GN2	N-acetyllactosaminide beta-1,3-N-acetylglucosaminyltransferase 2	0.0120411	0.00386474	0.00183558
SeqId_7993_23	ASTL	ASTL	Astacin-like metalloendopeptidase	0.0299968	0.00510688	4.25913e-09
SeqId_8003_57	LGI3	LGI3	Leucine-rich repeat LGI family member 3	-0.00542273	0.00724792	0.454353
SeqId_8006_12	DNAJB12	DJB12	DnaJ homolog subfamily B member 12	-0.180365	0.00631561	2.19178e-179
SeqId_8019_73	STMN3	STMN3	Stathmin-3	-0.0457927	0.00586082	5.56814e-15
SeqId_8040_9	LEMD1	LEMD1	LEM domain-containing protein 1	-0.0322467	0.00455743	1.48772e-12
SeqId_8045_3	KIR3DL3	KI3L3	Killer cell immunoglobulin-like receptor 3DL3	0.0458571	0.00857697	8.96509e-08
SeqId_8064_125	PVR	Poliovirus receptor	Poliovirus receptor	-0.0374131	0.00684588	4.62751e-08
SeqId_8066_38	SYT9	SYT9	Synaptotagmin-9	0.0159206	0.00630816	0.0116089
SeqId_8068_43	MYORG	K1161	Uncharacterized family 31 glucosidase KIAA1161	0.0283846	0.00693081	4.21389e-05
SeqId_8069_85	CD3E	CD3E	T-cell surface glycoprotein CD3 epsilon chain	0.150836	0.00870737	3.16448e-67
SeqId_8074_32	TMEM70	TMM70	Transmembrane protein 70, mitochondrial	0.0538427	0.0147112	0.000252246
SeqId_8079_39	EID3	EID3	EP300-interacting inhibitor of differentiation 3	-0.0359484	0.00694621	2.27602e-07
SeqId_8080_24	MSMP	PSMP	Prostate-associated microseminoprotein	0.02597	0.00944503	0.00596697
SeqId_8087_250	RNF13	RNF13	E3 ubiquitin-protein ligase RNF13	0.0176702	0.00507807	0.000501953
SeqId_8261_51	STOM	STOM	Erythrocyte band 7 integral membrane protein	0.0123542	0.00466882	0.0081423
SeqId_8305_18	SULF2	SULF2	Extracellular sulfatase Sulf-2	0.0807543	0.00595119	6.07855e-42
SeqId_8307_47	C11orf68	CK068	UPF0696 protein C11orf68	-0.0559911	0.0109969	3.55191e-07
SeqId_8321_27	ZNF843	ZN843	Zinc finger protein 843	0.00642472	0.00433438	0.138269
SeqId_8323_163	TFF3	TFF3	Trefoil factor 3	-0.0961164	0.0129686	1.24884e-13
SeqId_8364_74	UST	UST	Uronyl 2-sulfotransferase	-0.057118	0.00515832	1.69663e-28
SeqId_8372_29	CDHR1	CDHR1	Cadherin-related family member 1	-0.00470908	0.00478469	0.325019
SeqId_8406_17	IGF1	IGF-I	Insulin-like growth factor I	-0.0592825	0.00673363	1.32096e-18
SeqId_8606_39	GPNMB	GPNMB	Transmembrane glycoprotein NMB	-0.00934144	0.00720499	0.194795
SeqId_8633_18	RNF128	RN128	E3 ubiquitin-protein ligase RNF128	0.0701249	0.00462739	7.09329e-52
SeqId_8635_283	ZPBP	ZPBP1	Zona pellucida-binding protein 1	0.0812516	0.00392122	2.23946e-95
SeqId_8756_41	KCNE5	KCE1L	Potassium voltage-gated channel subfamily E regulatory beta subunit 5	-0.0020238	0.00699573	0.772359
SeqId_8759_29	A4GALT	a1,4-Galactosyltransferase	Lactosylceramide 4-alpha-galactosyltransferase	-0.0732155	0.00723667	4.63055e-24
SeqId_8776_10	ERLIN1	ERLN1	Erlin-1	0.0860976	0.00435391	4.91183e-87
SeqId_8794_13	DPEP1	DPEP1	Dipeptidase 1	0.0399865	0.00706215	1.49546e-08
SeqId_8839_4	MTX2	Metaxin-2	Metaxin-2	0.0921122	0.00593205	2.24601e-54
SeqId_8840_61	C1S	C1s	Complement C1s subcomponent	0.00241615	0.00422188	0.567124
SeqId_8841_65	CILP2	CILP2	Cartilage intermediate layer protein 2	0.0220911	0.00680964	0.00117826
SeqId_8853_2	CLEC4A	CLC4A	C-type lectin domain family 4 member A	0.0500522	0.00538649	1.51158e-20
SeqId_8893_29	PARP1	PARP	Poly [ADP-ribose] polymerase 1	-0.0144841	0.00934503	0.12116
SeqId_8932_1	ENTPD6	ENTP6	Ectonucleoside triphosphate diphosphohydrolase 6	0.0187472	0.00620148	0.00250266
SeqId_8941_4	NLGN3	NLGN3	Neuroligin-3	-0.0117332	0.00631891	0.063334
SeqId_8945_7	ABRAXAS2	F175B	BRISC complex subunit Abro1	-0.0014905	0.00756693	0.843846
SeqId_8994_65	SLAMF8	SLAMF8	SLAM family member 8	-0.103245	0.00991351	2.1267e-25
SeqId_9000_177	SLC3A1	SLC31	Neutral and basic amino acid transport protein rBAT	0.0352517	0.00758079	3.31707e-06
SeqId_9043_7	TFIP11	TFP11	Tuftelin-interacting protein 11	0.120245	0.00749456	6.26469e-58
SeqId_9059_14	RAPGEF5	RPGF5	Rap guanine nucleotide exchange factor 5	0.132565	0.00748381	3.29186e-70
SeqId_9060_27	IGSF9B	TUTLB	Protein turtle homolog B	0.00719218	0.0036236	0.0471648
SeqId_9090_9	SYTL4	SYTL4	Synaptotagmin-like protein 4	-0.0972995	0.0242479	6.00279e-05
SeqId_9094_5	CLEC4C	CLC4C	C-type lectin domain family 4 member C	-0.0821505	0.00839711	1.32944e-22
SeqId_9106_87	LYSMD4	LYSM4	LysM and putative peptidoglycan-binding domain-containing protein 4	0.0494229	0.00544235	1.07425e-19
SeqId_9116_28	HEPACAM2	HECA2	HEPACAM family member 2	0.0185732	0.00490542	0.000152932
SeqId_9117_4	IL36G	IL-1F9	Interleukin-36 gamma	-0.0503649	0.00821067	8.56521e-10
SeqId_9170_24	IL17A	IL-17	Interleukin-17A	-0.00493111	0.00447361	0.270346
SeqId_9185_15	TFF1	TFF1	Trefoil factor 1	-0.0501079	0.0139613	0.000331876
SeqId_9196_8	LGALS7	Galectin-7	Galectin-7	-0.0587817	0.00697636	3.58145e-17
SeqId_9212_22	CTSF	CATF	Cathepsin F	0.0017696	0.0061134	0.772228
SeqId_9271_101	STIM1	STIM1	Stromal interaction molecule 1	0.106023	0.00706948	7.65322e-51
SeqId_9283_8	CD44	CD44	CD44 antigen	-0.0370006	0.00622698	2.81594e-09
SeqId_9287_6	SPR	SPRE	Sepiapterin reductase	-0.0193642	0.00414082	2.91932e-06
SeqId_9302_90	GADD45GIP1	G45IP	Growth arrest and DNA damage-inducible proteins-interacting protein 1	0.000748228	0.00386886	0.846648
SeqId_9306_7	DEFB118	DB118	Beta-defensin 118	-0.00875513	0.00418058	0.0362389
SeqId_9332_6	DEFB136	DB136	Beta-defensin 136	-0.0336646	0.0110549	0.00232505
SeqId_9345_436	WFDC13	WFD13	WAP four-disulfide core domain protein 13	0.00699546	0.00528837	0.185902
SeqId_9379_248	SMIM10	CX069	Small integral membrane protein 10	-0.0035819	0.00659354	0.586962
SeqId_9449_150	C4BPA	C4b-binding protein alpha chain	C4b-binding protein alpha chain	0.00340557	0.00510485	0.504692
SeqId_9451_20	UMOD	Uromodulin	Uromodulin	-0.119079	0.0138384	7.63097e-18
SeqId_9453_12	VEGFB	VEGF-B	Vascular endothelial growth factor B	-0.00395786	0.00857824	0.644523
SeqId_9470_15	METTL24	MET24	Methyltransferase-like protein 24	-0.0492753	0.00715728	5.79343e-12
SeqId_9487_60	GHRH	Growth hormone-releasing factor	Somatoliberin	0.0868138	0.0058406	5.65867e-50
SeqId_9509_4	TMEM38B	TM38B	Trimeric intracellular cation channel type B	-0.0051084	0.0114803	0.656341
SeqId_9513_9	FGF22	FGF22	Fibroblast growth factor 22	0.00853251	0.00552371	0.122417
SeqId_9545_156	GZMK	Granzyme K	Granzyme K	-0.0154555	0.00962067	0.108166
SeqId_9557_5	MANSC1	MANS1	MANSC domain-containing protein 1	-0.0851428	0.00591857	6.36326e-47
SeqId_9577_26	SYT2	SYT2	Synaptotagmin-2	0.0892302	0.00806134	1.7756e-28
SeqId_9585_80	CLMP	ACAM	CXADR-like membrane protein	-0.0103665	0.00655522	0.113783
SeqId_9595_11	B4GALT2	B4GT2	Beta-1,4-galactosyltransferase 2	0.0182792	0.00343132	9.976e-08
SeqId_9730_22	GHDC	GHDC	GH3 domain-containing protein	0.0387908	0.0120603	0.00129806
SeqId_9767_22	RIPPLY1	RIPP1	Protein ripply1	-0.0123835	0.00487874	0.0111404
SeqId_9778_45	TMEM52B	TM52B	Transmembrane protein 52B	-0.0745501	0.00684766	1.3301e-27
SeqId_9789_52	SYNE2	Nesprin-2	Nesprin-2	-0.0672067	0.00857056	4.44913e-15
SeqId_9793_145	IGDCC4	IGDC4	Immunoglobulin superfamily DCC subclass member 4	0.0289847	0.00535421	6.18242e-08
SeqId_9796_4	CEL	CEL	Bile salt-activated lipase	-0.0022927	0.0072654	0.752333
SeqId_9800_20	NDUFB8	NDUB8	NADH dehydrogenase [ubiquinone] 1 beta subcomplex subunit 8, mitochondrial	0.00321068	0.00430428	0.455711
SeqId_9808_41	TNRC6B	TNR6B	Trinucleotide repeat-containing gene 6B protein	-0.0403405	0.00494355	3.34406e-16
SeqId_9826_135	FHIT	Fragile histidine triad protein	Bis(5'-adenosyl)-triphosphatase	-0.0345649	0.0114689	0.00257995
SeqId_9830_109	VAV3	VAV3	Guanine nucleotide exchange factor VAV3	0.103336	0.00463973	6.90395e-110
SeqId_9832_33	HGD	HGD	Homogentisate 1,2-dioxygenase	0.0605105	0.00978444	6.2354e-10
SeqId_9838_4	SMAD1	SMAD1	Mothers against decapentaplegic homolog 1	0.0498376	0.00721225	4.84199e-12
SeqId_9842_2	CTNNB1	b-Catenin	Catenin beta-1	-0.0035419	0.0125564	0.777882
SeqId_9847_21	TGIF2	TGIF2	Homeobox protein TGIF2	0.0167739	0.0125664	0.181934
SeqId_9886_28	XRCC4	XRCC4	DNA repair protein XRCC4	-0.0456814	0.00673983	1.21996e-11
SeqId_9887_40	RBBP6	RBBP6	E3 ubiquitin-protein ligase RBBP6	-0.0100175	0.00523255	0.0555623
SeqId_9901_28	EGLN1	EGLN1	Egl nine homolog 1	0.0444041	0.006322	2.16018e-12
SeqId_9910_9	MTAP	MTAP	S-methyl-5'-thioadenosine phosphorylase	0.0477412	0.00428621	8.16481e-29
SeqId_9933_49	ATP1B4	AT1B4	Protein ATP1B4	-0.0995776	0.022391	8.69898e-06
SeqId_9941_70	PCDHB1	PCDB1	Protocadherin beta-1	0.0722127	0.00427336	4.62915e-64
SeqId_9951_36	FBXL4	FBXL4	F-box/LRR-repeat protein 4	0.000789818	0.00776812	0.919015
SeqId_9952_57	TFAM	TFAM	Transcription factor A, mitochondrial	0.0230208	0.0110694	0.0375542
SeqId_9962_1	CDHR5	MUCDL	Cadherin-related family member 5	0.0749925	0.00523905	1.78555e-46
SeqId_9995_6	DUT	DUT	Deoxyuridine 5'-triphosphate nucleotidohydrolase, mitochondrial	-0.1081	0.0129217	5.97097e-17
SeqId_10001_7	RAF1	c-Raf	RAF proto-oncogene serine/threonine-protein kinase	-0.027791	0.0041606	2.39668e-11
SeqId_10003_15	ZNF41	ZNF41	Zinc finger protein 41	0.0771831	0.00716227	4.45233e-27
SeqId_10006_25	ELK1	ELK1	ETS domain-containing protein Elk-1	-0.0642346	0.00571339	2.51209e-29
SeqId_10008_43	GUCA1A	GUC1A	Guanylyl cyclase-activating protein 1	-0.0219985	0.00518159	2.181e-05
SeqId_10011_65	OCRL	OCRL	Inositol polyphosphate 5-phosphatase OCRL-1	0.00628383	0.00549097	0.25246
SeqId_10012_5	SPDEF	SPDEF	SAM pointed domain-containing Ets transcription factor	0.0974401	0.00544227	1.09116e-71
SeqId_10014_31	SNAI2	SLUG	Zinc finger protein SNAI2	0.0306618	0.0059039	2.06392e-07
SeqId_10015_119	KCNAB2	KCAB2	Voltage-gated potassium channel subunit beta-2	0.00927572	0.00474921	0.0508071
SeqId_10022_207	POLH	POLH	DNA polymerase eta	-0.0420727	0.00845177	6.42529e-07
SeqId_10023_32	VDR	VDR	Vitamin D3 receptor	0.101201	0.00520025	2.36306e-84
SeqId_10024_44	HOGA1	HOGA1	4-hydroxy-2-oxoglutarate aldolase, mitochondrial	0.0874243	0.00768991	5.98692e-30
SeqId_10030_8	MUTYH	MutY homolog	Adenine DNA glycosylase	-0.0506438	0.00837433	1.47104e-09
SeqId_10035_6	DUSP4	DUS4	Dual specificity protein phosphatase 4	0.0223755	0.00416729	7.90403e-08
SeqId_10036_201	ZHX3	ZHX3	Zinc fingers and homeoboxes protein 3	0.0471363	0.00420056	3.20064e-29
SeqId_10037_98	SIGLEC12	SIG12	Sialic acid-binding Ig-like lectin 12	0.0299544	0.00765485	9.11099e-05
SeqId_10041_3	HNF4A	HNF4A	Hepatocyte nuclear factor 4-alpha	0.0901159	0.0082962	1.74262e-27
SeqId_10042_8	SGK3	SGK3	Serine/threonine-protein kinase Sgk3	0.00339728	0.00345907	0.326033
SeqId_10043_31	BRD4	BRD4	Bromodomain-containing protein 4	-0.0112435	0.0039744	0.00466984
SeqId_10044_12	WNT10A	WN10A	Protein Wnt-10a	0.227278	0.009213	2.2857e-134
SeqId_10045_47	CUL3	CUL3	Cullin-3	-0.00992857	0.004919	0.0435485
SeqId_10046_55	BIRC2	cIAP-1	Baculoviral IAP repeat-containing protein 2	-0.011892	0.00717614	0.0974872
SeqId_10047_12	NCF2	NCF-2	Neutrophil cytosol factor 2	-0.196989	0.0149277	9.23005e-40
SeqId_10048_7	CBFB	PEBB	Core-binding factor subunit beta	-0.0327287	0.00408239	1.08311e-15
SeqId_10049_112	TERF1	TERF1	Telomeric repeat-binding factor 1	-0.0073203	0.00394845	0.0637438
SeqId_10053_5	ILK	ILK1	Integrin-linked protein kinase	0.0575041	0.0226202	0.011017
SeqId_10054_3	GAN	GAN	Gigaxonin	-0.0200296	0.00835608	0.0165293
SeqId_10056_5	FOXM1	FOXM1	Forkhead box protein M1	-0.0542668	0.00903517	1.89952e-09
SeqId_10058_1	RAD23A	RD23A	UV excision repair protein RAD23 homolog A	-0.0690126	0.00788499	2.0885e-18
SeqId_10063_10	FANCL	FANCL	E3 ubiquitin-protein ligase FANCL	0.0168245	0.00505071	0.000864968
SeqId_10064_12	RBBP9	RBBP9	Putative hydrolase RBBP9	0.0381282	0.00336468	9.12223e-30
SeqId_10070_22	PLCG2	PLCG2	1-phosphatidylinositol 4,5-bisphosphate phosphodiesterase gamma-2	0.0815158	0.0064346	8.85449e-37
SeqId_10073_22	TDP1	TYDP1	Tyrosyl-DNA phosphodiesterase 1	-0.00371585	0.00492684	0.450726
SeqId_10074_128	BRD2	BRD2	Bromodomain-containing protein 2	0.0375796	0.00562439	2.36436e-11
SeqId_10075_75	ACBD6	ACBD6	Acyl-CoA-binding domain-containing protein 6	-0.00331696	0.00679099	0.625241
SeqId_10076_1	AP4M1	AP4M1	AP-4 complex subunit mu-1	-0.0114894	0.00421966	0.0064728
SeqId_10078_5	BAG3	BAG3	BAG family molecular chaperone regulator 3	0.0145405	0.00376	0.000110107
SeqId_10080_9	EIF2B1	EI2BA	Translation initiation factor eIF-2B subunit alpha	0.0571553	0.0167248	0.000632214
SeqId_10082_251	NEFL	NFL	Neurofilament light polypeptide	0.0370047	0.0106125	0.000488686
SeqId_10085_25	STAR	STAR	Steroidogenic acute regulatory protein, mitochondrial	0.0775562	0.00567521	1.62562e-42
SeqId_10086_39	CBS	CBS	Cystathionine beta-synthase	-0.00599965	0.00863581	0.487217
SeqId_10087_10	CRYAA	Alpha crystallin A chain	Alpha-crystallin A chain	-0.0164999	0.00467717	0.000419108
SeqId_10088_37	APRT	APT	Adenine phosphoribosyltransferase	0.216734	0.0214859	6.28965e-24
SeqId_10089_7	ASMTL	ASML	N-acetylserotonin O-methyltransferase-like protein	-0.0385448	0.00822504	2.78215e-06
SeqId_10336_3	STUB1	CHIP	E3 ubiquitin-protein ligase CHIP	-0.0375438	0.0137769	0.00642751
SeqId_10342_55	PIAS4	PIAS4	E3 SUMO-protein ligase PIAS4	0.110521	0.00610379	2.80637e-73
SeqId_10344_334	IL10RA	IL-10 Ra	Interleukin-10 receptor subunit alpha	0.0267369	0.00425258	3.23177e-10
SeqId_10346_5	STAT3	STAT3	Signal transducer and activator of transcription 3	-0.0665432	0.0101899	6.56257e-11
SeqId_10356_21	JUN	c-Jun	Transcription factor AP-1	0.138312	0.00571328	1.79343e-129
SeqId_10361_25	OAS1	OAS1	2'-5'-oligoadenylate synthase 1	0.0318261	0.00781536	4.65621e-05
SeqId_10363_13	SMAD3	SMAD3	Mothers against decapentaplegic homolog 3	0.193084	0.00836789	8.3655e-118
SeqId_10364_6	SMAD2	SMAD2	Mothers against decapentaplegic homolog 2	0.0726173	0.00905197	1.03808e-15
SeqId_10365_132	IL12B|IL23A	IL-23	Interleukin-23	-0.103006	0.00715743	5.85734e-47
SeqId_10366_11	PDGFRA	PDGFRA	Platelet-derived growth factor receptor alpha	-0.04523	0.00849789	1.02355e-07
SeqId_10367_62	IL12A|IL12B	IL-12	Interleukin-12	-0.00930784	0.00642427	0.147378
SeqId_10370_21	STAT1	STAT1	Signal transducer and activator of transcription 1-alpha/beta	-0.0926323	0.0114011	4.47802e-16
SeqId_10372_18	STAT6	STAT6	Signal transducer and activator of transcription 6	-0.0376371	0.00855644	1.08911e-05
SeqId_10390_21	ZNRF3	ZNRF3	E3 ubiquitin-protein ligase ZNRF3	0.0542694	0.00673044	7.42759e-16
SeqId_10391_1	ANGPTL3	ANGL3	Angiopoietin-related protein 3	-0.0749146	0.00644186	2.92367e-31
SeqId_10396_6	MCL1	Mcl-1	Induced myeloid leukemia cell differentiation protein Mcl-1	-0.147261	0.00788817	8.91277e-78
SeqId_10418_36	STX12	STX12	Syntaxin-12	-0.12135	0.00678892	1.85405e-71
SeqId_10419_1	SCARA5	SCAR5	Scavenger receptor class A member 5	-0.118368	0.00785829	2.84586e-51
SeqId_10425_3	B4GALT5	B4GT5	Beta-1,4-galactosyltransferase 5	0.0426364	0.00424987	1.09814e-23
SeqId_10426_21	GOSR2	GOSR2	Golgi SNAP receptor complex member 2	0.179663	0.0109373	1.23294e-60
SeqId_10428_1	KIR2DS2	KI2S2	Killer cell immunoglobulin-like receptor 2DS2	-0.159449	0.0129983	1.36277e-34
SeqId_10430_31	SLC3A2	4F2	4F2 cell-surface antigen heavy chain	0.0503219	0.00766691	5.2552e-11
SeqId_10432_3	SHISAL1	K1644	Uncharacterized protein KIAA1644	-0.0441783	0.00546139	6.00538e-16
SeqId_10435_2	AGA	ASPG	N(4)-(beta-N-acetylglucosaminyl)-L-asparaginase	-0.0552359	0.00513019	4.93688e-27
SeqId_10438_19	CSF2RA	CSF2R	Granulocyte-macrophage colony-stimulating factor receptor subunit alpha	0.0248563	0.00502185	7.43554e-07
SeqId_10440_26	CLMP	ACAM	CXADR-like membrane protein	-0.0958775	0.00665568	4.78682e-47
SeqId_10442_1	TMEM190	TM190	Transmembrane protein 190	-0.0338256	0.00927088	0.000263689
SeqId_10445_20	APOM	ApoM	Apolipoprotein M	0.0772326	0.00527275	1.39759e-48
SeqId_10447_18	PABPC3	PABP3	Polyadenylate-binding protein 3	-0.0786494	0.00656716	4.73699e-33
SeqId_10449_31	SHISA2	TMM46	Protein shisa-2 homolog	0.141815	0.00803994	1.23961e-69
SeqId_10451_11	NUCB1	NUCB1	Nucleobindin-1	0.00204925	0.00519565	0.693273
SeqId_10453_7	CEACAM20	CEA20	Carcinoembryonic antigen-related cell adhesion molecule 20	0.0332659	0.00911042	0.000260806
SeqId_10454_99	DNAJC16	DJC16	DnaJ homolog subfamily C member 16	-0.00923726	0.00932024	0.321638
SeqId_10455_196	IL31	IL-31	Interleukin-31	0.109164	0.0131759	1.18013e-16
SeqId_10462_14	INSL5	INSL5	Insulin-like peptide INSL5	-0.0206352	0.00792905	0.00925522
SeqId_10464_6	ANTXR1	ANTR1	Anthrax toxin receptor 1	-0.0112991	0.00583937	0.0529921
SeqId_10490_3	RPN1	RPN1	Dolichyl-diphosphooligosaccharide--protein glycosyltransferase subunit 1	-0.093308	0.00820164	5.45938e-30
SeqId_10496_11	CLCA1	CaCC	Calcium-activated chloride channel regulator 1	-0.0414512	0.0102312	5.08976e-05
SeqId_10499_1	TMEM106A	T106A	Transmembrane protein 106A	0.00952607	0.00702792	0.175271
SeqId_10506_53	PGRMC2	PGRC2	Membrane-associated progesterone receptor component 2	-0.000517822	0.0103196	0.95998
SeqId_10510_62	SCIMP	SCIMP	SLP adapter and CSK-interacting membrane protein	-0.0269323	0.00631638	2.00904e-05
SeqId_10512_13	CSF2RB	IL3RB	Cytokine receptor common subunit beta	-0.0235734	0.00721184	0.0010804
SeqId_10513_13	KCNIP3	CSEN	Calsenilin	0.0186806	0.0122072	0.125944
SeqId_10514_5	PTGDS	PGD2 synthase	Prostaglandin-H2 D-isomerase	-0.138587	0.00700321	3.7005e-87
SeqId_10521_10	MXRA8	MXRA8	Matrix-remodeling-associated protein 8	-0.0306474	0.00544226	1.7878e-08
SeqId_10531_18	NRAS	RASN	GTPase NRas	-0.114356	0.0106242	5.10535e-27
SeqId_10534_40	PARP1	PARP	Poly [ADP-ribose] polymerase 1	0.0302786	0.00498077	1.20854e-09
SeqId_10535_25	COX6A2	CX6A2	Cytochrome c oxidase subunit 6A2, mitochondrial	0.0561611	0.0160123	0.000452554
SeqId_10539_30	CD99L2	C99L2	CD99 antigen-like protein 2	0.0677746	0.00527487	8.76035e-38
SeqId_10546_2	TSPEAR	TSEAR	Thrombospondin-type laminin G domain and EAR repeat-containing protein	0.0645552	0.0099101	7.31336e-11
SeqId_10550_37	BMPR1B	BMP RIB	Bone morphogenetic protein receptor type-1B	0.0691116	0.00485348	5.20307e-46
SeqId_10551_7	LAT	LAT	Linker for activation of T-cells family member 1	-0.0425404	0.0263836	0.10688
SeqId_10553_8	TOR1AIP2	TOIP2	Torsin-1A-interacting protein 2	-0.0883633	0.0081183	1.36708e-27
SeqId_10557_6	TEX29	TEX29	Testis-expressed sequence 29 protein	-0.0602019	0.00872635	5.24219e-12
SeqId_10561_5	PGLYRP3	PGRP-I-alpha	Peptidoglycan recognition protein 3	0.115564	0.00644291	6.10574e-72
SeqId_10562_42	NETO2	NETO2	Neuropilin and tolloid-like protein 2	-0.212603	0.0119503	8.34893e-71
SeqId_10563_13	LYSMD3	LYSM3	LysM and putative peptidoglycan-binding domain-containing protein 3	-0.0131448	0.00533613	0.0137645
SeqId_10565_19	SLITRK3	SLIK3	SLIT and NTRK-like protein 3	-0.0907814	0.012504	3.86555e-13
SeqId_10571_14	MGAT1	MGAT1	Alpha-1,3-mannosyl-glycoprotein 2-beta-N-acetylglucosaminyltransferase	-0.0293762	0.0124885	0.01866
SeqId_10572_65	CST8	CST8	Cystatin-8	-0.0462753	0.00785584	3.84878e-09
SeqId_10575_31	PUF60	PUF60	Poly(U)-binding-splicing factor PUF60	-0.108942	0.0045844	7.94512e-125
SeqId_10580_14	SFTA2	SFTA2	Surfactant-associated protein 2	-0.00305475	0.00834575	0.714347
SeqId_10582_36	POMK	SG196	Protein O-mannose kinase	0.0564919	0.00757683	8.92705e-14
SeqId_10583_1	TMEM108	TM108	Transmembrane protein 108	-0.025233	0.00925522	0.00640381
SeqId_10584_7	NDUFS4	NDUS4	NADH dehydrogenase [ubiquinone] iron-sulfur protein 4, mitochondrial	-0.0686431	0.0161919	2.24163e-05
SeqId_10588_39	ST3GAL5	SIAT9	Lactosylceramide alpha-2,3-sialyltransferase	0.0435466	0.00860883	4.22882e-07
SeqId_10603_1	HTN3	HIS3	Histatin-3	0.0883788	0.0125483	1.88024e-12
SeqId_10606_34	TOR1AIP1	TOIP1	Torsin-1A-interacting protein 1	-0.137261	0.00821159	1.01013e-62
SeqId_10608_9	HTN1	HIS1	Histatin-1	-0.0891577	0.0117212	2.81579e-14
SeqId_10612_18	PLOD3	PLOD3	Procollagen-lysine,2-oxoglutarate 5-dioxygenase 3	-0.0197772	0.00565681	0.000471971
SeqId_10613_33	GOLM2	CASC4	Protein CASC4	-0.111076	0.00544493	1.67725e-92
SeqId_10615_18	MPZ	MYP0	Myelin protein P0	0.0296445	0.0088216	0.000778171
SeqId_10618_190	LRP2	megalin	Low-density lipoprotein receptor-related protein 2	0.0673052	0.00693038	2.69041e-22
SeqId_10620_21	MSMB	PSP-94	Beta-microseminoprotein	-0.310218	0.0156797	4.03208e-87
SeqId_10621_26	PRR16	PRR16	Protein Largen	-0.0207767	0.00857529	0.0153992
SeqId_10623_19	MUC1	MUC1	Mucin-1	0.0200275	0.00647362	0.00197674
SeqId_10624_45	SPINK13	ISK13	Serine protease inhibitor Kazal-type 13	0.0122051	0.00638085	0.0557777
SeqId_10627_87	APLP2	APLP2	Amyloid-like protein 2	-0.0370094	0.00391525	3.30438e-21
SeqId_10630_5	HTATIP2	HTAI2	Oxidoreductase HTATIP2	-0.0131948	0.00963174	0.170709
SeqId_10637_50	ELAPOR1	K1324	UPF0577 protein KIAA1324	0.0320879	0.00526219	1.0752e-09
SeqId_10638_1	TINF2	TINF2	TERF1-interacting nuclear factor 2	0.00988941	0.00700212	0.157849
SeqId_10643_16	OLFM3	NOE3	Noelin-3	0.0602675	0.0073807	3.19942e-16
SeqId_10647_18	ASCC1	ASCC1	Activating signal cointegrator 1 complex subunit 1	-0.0985364	0.011732	4.50611e-17
SeqId_10663_42	INSIG1	INSI1	Insulin-induced gene 1 protein	-0.0208902	0.00834832	0.0123382
SeqId_10666_7	GNPTG	GNPTG	N-acetylglucosamine-1-phosphotransferase subunit gamma	-0.0498657	0.00342013	3.76226e-48
SeqId_10668_5	STX4	STX4	Syntaxin-4	-0.148619	0.00957853	2.71202e-54
SeqId_10672_75	SFTPB	SP-B	Pulmonary surfactant-associated protein B	-0.158203	0.0125826	2.96597e-36
SeqId_10675_223	TMX2	TMX2	Thioredoxin-related transmembrane protein 2	0.10463	0.00870905	3.00308e-33
SeqId_10677_9	NDUFB4	NDUB4	NADH dehydrogenase [ubiquinone] 1 beta subcomplex subunit 4	0.149232	0.0094202	1.60522e-56
SeqId_10693_43	KLRG2	KLRG2	Killer cell lectin-like receptor subfamily G member 2	-0.0636632	0.0219537	0.00373304
SeqId_10695_12	WFDC10B	WF10B	Protein WFDC10B	-0.0120267	0.00686793	0.0799228
SeqId_10699_52	LRP1	LRP1	Prolow-density lipoprotein receptor-related protein 1	-0.0183866	0.00609047	0.00253687
SeqId_10700_10	IGSF11	IGS11	Immunoglobulin superfamily member 11	-0.0247871	0.0265619	0.350726
SeqId_10702_1	COL28A1	COSA1	Collagen alpha-1(XXVIII) chain	-0.123851	0.00477299	1.90244e-148
SeqId_10703_203	SUDS3	SDS3	Sin3 histone deacetylase corepressor complex component SDS3	0.0303297	0.00525594	7.90148e-09
SeqId_10704_91	IRAG2	LRMP	Lymphoid-restricted membrane protein	0.0216503	0.00972606	0.0260135
SeqId_10705_14	ST6GALNAC3	SIA7C	Alpha-N-acetylgalactosaminide alpha-2,6-sialyltransferase 3	-0.0294216	0.00632517	3.29517e-06
SeqId_10708_3	GNRH2	GON2	Progonadoliberin-2	0.00827667	0.00874883	0.344133
SeqId_10713_151	CD300LB	CLM7	CMRF35-like molecule 7	-0.0383833	0.00643018	2.38364e-09
SeqId_10714_7	ACE	ACE	Angiotensin-converting enzyme	-0.00870032	0.00746547	0.243854
SeqId_10716_35	PSMD5	PSMD5	26S proteasome non-ATPase regulatory subunit 5	-0.0312011	0.00776259	5.83434e-05
SeqId_10722_13	SYK	KSYK	Tyrosine-protein kinase SYK	0.0291145	0.00754342	0.000113574
SeqId_10734_339	GAL3ST2	G3ST2	Galactose-3-O-sulfotransferase 2	0.145535	0.0146924	3.9434e-23
SeqId_10737_96	SERPINB1	Serpin B1	Leukocyte elastase inhibitor	0.00268591	0.00511741	0.599682
SeqId_10748_216	PCDHB2	PCDB2	Protocadherin beta-2	-0.0638232	0.0072859	1.95569e-18
SeqId_10753_31	ADAM7	ADAM7	Disintegrin and metalloproteinase domain-containing protein 7	-0.0702513	0.0192568	0.000264162
SeqId_10754_113	PROK2	Prokineticin-2	Prokineticin-2	-0.0534796	0.00932838	9.86722e-09
SeqId_10758_2	KERA	KERA	Keratocan	0.00337627	0.00561518	0.547657
SeqId_10760_107	GRIA4	GRIA4	Glutamate receptor 4	-0.0234191	0.0107615	0.0295403
SeqId_10761_5	TMED2	TMED2	Transmembrane emp24 domain-containing protein 2	0.00323111	0.0037672	0.391061
SeqId_10762_2	KLRG2	KLRG2	Killer cell lectin-like receptor subfamily G member 2	-0.0384495	0.00610718	3.05853e-10
SeqId_10767_52	ADGRG2	GPR64	G-protein coupled receptor 64	-0.021268	0.0079946	0.00780736
SeqId_10772_21	CSGALNACT2	CGAT2	Chondroitin sulfate N-acetylgalactosaminyltransferase 2	0.0367707	0.00602894	1.06712e-09
SeqId_10781_19	CLEC4G	CLC4G	C-type lectin domain family 4 member G	0.0183065	0.00433054	2.36509e-05
SeqId_10785_8	LRRC52	LRC52	Leucine-rich repeat-containing protein 52	-0.0892487	0.0165506	6.94985e-08
SeqId_10798_4	CD300E	CLM2	CMRF35-like molecule 2	-0.0366974	0.0060244	1.11879e-09
SeqId_10800_15	SERPINH1	Collagen-binding protein	Serpin H1	-0.0325664	0.010184	0.00138478
SeqId_10809_14	KLRB1	KLRB1	Killer cell lectin-like receptor subfamily B member 1	-0.0231997	0.0080428	0.00391994
SeqId_10814_7	CD1A	CD1A	T-cell surface glycoprotein CD1a	0.045444	0.00688561	4.11567e-11
SeqId_10817_26	TOMM20L	TO20L	TOMM20-like protein 1	0.0977995	0.00809618	1.35196e-33
SeqId_10818_36	SMPD1	ASM	Sphingomyelin phosphodiesterase	-0.0440092	0.00835399	1.37887e-07
SeqId_10825_12	VSIG10	VSI10	V-set and immunoglobulin domain-containing protein 10	-0.0789907	0.00816491	3.87343e-22
SeqId_10827_67	LINGO3	LIGO3	Leucine-rich repeat and immunoglobulin-like domain-containing nogo receptor-interacting protein 3	-0.0564235	0.00638758	1.01624e-18
SeqId_10830_5	EFCAB14	K0494	EF-hand calcium-binding domain-containing protein 14	-0.0068106	0.00524713	0.194299
SeqId_10832_24	B4GALT6	B4GT6	Beta-1,4-galactosyltransferase 6	-0.0401521	0.00631849	2.0884e-10
SeqId_10833_64	HHIP	HHIP	Hedgehog-interacting protein	0.0295653	0.00452929	6.68383e-11
SeqId_10842_7	GCNT4	GCNT4	Beta-1,3-galactosyl-O-glycosyl-glycoprotein beta-1,6-N-acetylglucosaminyltransferase 4	0.00969358	0.0042833	0.0236288
SeqId_10847_1	SIGLEC15	SIG15	Sialic acid-binding Ig-like lectin 15	0.0145103	0.00453631	0.00138051
SeqId_10848_137	BTNL3	BTNL3	Butyrophilin-like protein 3	-0.00564686	0.00347073	0.103738
SeqId_10851_77	EBI3	IL27B	Interleukin-27 subunit beta	-0.161534	0.0114667	4.55532e-45
SeqId_10852_114	HNRNPDL	HNRDL	Heterogeneous nuclear ribonucleoprotein D-like	-0.0559392	0.0139052	5.749e-05
SeqId_10866_60	PPP4R3A	P4R3A	Serine/threonine-protein phosphatase 4 regulatory subunit 3A	-0.130497	0.00971499	3.90036e-41
SeqId_10876_300	BRAT1	BRAT1	BRCA1-associated ATM activator 1	-0.0228199	0.00788375	0.00379705
SeqId_10880_38	FAM163B	F163B	Protein FAM163B	-0.0133201	0.00558073	0.0169952
SeqId_10882_12	DSC1	Desmocollin-1	Desmocollin-1	0.0510459	0.00512207	2.15016e-23
SeqId_10885_36	C6orf89	CF089	Bombesin receptor-activated protein C6orf89	-0.0613699	0.00449125	1.65841e-42
SeqId_10889_2	MRAP2	MRAP2	Melanocortin-2 receptor accessory protein 2	-0.119592	0.0108894	4.64554e-28
SeqId_10892_8	OSMR	OSMR	Oncostatin-M-specific receptor subunit beta	0.030536	0.00943514	0.00121042
SeqId_10895_28	TMPRSS11B	TM11B	Transmembrane protease serine 11B	0.0181648	0.0107079	0.0898123
SeqId_10900_272	STMN2	STMN2	Stathmin-2	-0.167684	0.00804628	1.87876e-96
SeqId_10902_53	ASPRV1	APRV1	Retroviral-like aspartic protease 1	-0.028906	0.00990217	0.00350977
SeqId_10903_50	STX8	STX8	Syntaxin-8	-0.169081	0.00913038	1.46567e-76
SeqId_10907_116	NTM	NTRI	Neurotrimin	-0.100259	0.00601444	2.17312e-62
SeqId_10908_2	GALNT13	GLT13	Polypeptide N-acetylgalactosaminyltransferase 13	-0.0156044	0.00665411	0.0190233
SeqId_10910_6	CEACAM4	CEAM4	Carcinoembryonic antigen-related cell adhesion molecule 4	-0.0260569	0.00958955	0.0065833
SeqId_10916_44	PLA2R1	PLA2R	Secretory phospholipase A2 receptor	-0.0457931	0.00826454	3.0089e-08
SeqId_10917_40	GNGT2	GBGT2	Guanine nucleotide-binding protein G(I)/G(S)/G(O) subunit gamma-T2	-0.0386621	0.00599849	1.15363e-10
SeqId_10924_258	CYB5D2	NEUFC	Neuferricin	-0.0781988	0.00601501	1.21373e-38
SeqId_10933_107	CALN1	CABP8	Calcium-binding protein 8	0.0376844	0.00387248	2.21701e-22
SeqId_10938_13	CD58	sLFA-3	Lymphocyte function-associated antigen 3	-0.0174786	0.00521167	0.000797244
SeqId_10939_16	PLEKHA4	PKHA4	Pleckstrin homology domain-containing family A member 4	0.0218327	0.00641492	0.000665474
SeqId_10940_25	SRL	SRCA	Sarcalumenin	0.0201169	0.00821596	0.0143446
SeqId_10945_11	STX6	Syntaxin-6	Syntaxin-6	0.0130792	0.00480807	0.0065232
SeqId_10948_14	PLD3	PLD3	Phospholipase D3	-0.0451205	0.00661428	8.9975e-12
SeqId_10949_59	RPLP2	RLA2	60S acidic ribosomal protein P2	-0.0285816	0.00705596	5.10631e-05
SeqId_10953_14	CLEC2A	CLC2A	C-type lectin domain family 2 member A	-0.0290794	0.00432771	1.82539e-11
SeqId_10955_4	CLEC10A	CLC10	C-type lectin domain family 10 member A	-0.0158637	0.00479616	0.000941033
SeqId_10956_82	GCSH	GCSH	Glycine cleavage system H protein, mitochondrial	-0.0349255	0.0098744	0.000404734
SeqId_10959_125	BET1L	BET1L	BET1-like protein	-0.00973201	0.00650669	0.134734
SeqId_10961_15	PLAAT4	TIG3	Retinoic acid receptor responder protein 3	-0.0568373	0.00746636	2.68958e-14
SeqId_10974_20	SPINK7	ISK7	Serine protease inhibitor Kazal-type 7	-0.128812	0.00693844	6.17235e-77
SeqId_10975_59	MUCL1	MUCL1	Mucin-like protein 1	0.0323283	0.00951809	0.000682514
SeqId_10977_55	UCMA	UCMA	Unique cartilage matrix-associated protein	-0.0168303	0.00905732	0.063141
SeqId_10978_39	GH2	SOM2	Growth hormone variant	-0.133354	0.0162309	2.10274e-16
SeqId_10990_21	LRRK2	LRRK2	Leucine-rich repeat serine/threonine-protein kinase 2	0.0737748	0.00581027	6.12095e-37
SeqId_11067_13	BGLAP	Osteocalcin	Osteocalcin	0.0669116	0.0137963	1.23472e-06
SeqId_11071_1	IL5	IL-5	Interleukin-5	-0.00341938	0.00611311	0.575922
SeqId_11089_7	IGHA1|IGHA2	IgA	Immunoglobulin A	-0.096088	0.0103362	1.45522e-20
SeqId_11094_104	CLC	LPPL	Galectin-10	0.0420338	0.00566579	1.18123e-13
SeqId_11096_57	N6AMT1	HEMK2	HemK methyltransferase family member 2	0.00109777	0.00444316	0.804855
SeqId_11098_1	PDXK	PDXK	Pyridoxal kinase	-0.0705651	0.00567	1.48231e-35
SeqId_11101_18	TLR4	TLR4	Toll-like receptor 4	-0.0318535	0.009674	0.000992316
SeqId_11102_22	REG4	REG4	Regenerating islet-derived protein 4	-0.202282	0.00741123	5.00104e-164
SeqId_11103_24	HSPB1	HSP 27	Heat shock protein beta-1	0.0208121	0.0149806	0.164753
SeqId_11104_13	CHI3L1	YKL-40	Chitinase-3-like protein 1	-0.239683	0.0238585	9.56295e-24
SeqId_11105_171	ENO1	Alpha enolase	Alpha-enolase	0.667169	0.0305303	7.33161e-106
SeqId_11107_25	TENM3	TEN3	Teneurin-3	0.0118998	0.00468089	0.0110154
SeqId_11109_56	SVEP1	SVEP1	Sushi, von Willebrand factor type A, EGF and pentraxin domain-containing protein 1	-0.0828143	0.00635238	7.56321e-39
SeqId_11110_4	TMEM119	TM119	Transmembrane protein 119	0.0577985	0.00415804	6.29778e-44
SeqId_11112_18	TMEM167A	KISHA	Protein kish-A	-0.0181673	0.00594038	0.0022262
SeqId_11116_16	C11orf87	CK087	Uncharacterized protein C11orf87	0.0289776	0.00609284	1.9746e-06
SeqId_11117_2	SPATA20	SPT20	Spermatogenesis-associated protein 20	-0.0102113	0.00904238	0.258782
SeqId_11118_107	RAB17	RAB17	Ras-related protein Rab-17	0.153526	0.00983444	6.12597e-55
SeqId_11120_49	NAT14	NAT14	N-acetyltransferase 14	0.0231515	0.00472431	9.55928e-07
SeqId_11126_102	TRIO	TRIO	Triple functional domain protein	0.153087	0.00983675	1.30374e-54
SeqId_11128_29	TMEM132C	T132C	Transmembrane protein 132C	0.0215294	0.0119337	0.0712188
SeqId_11129_66	BMP15	BMP15	Bone morphogenetic protein 15	0.0579621	0.00859753	1.56527e-11
SeqId_11130_158	CACNB4	CACB4	Voltage-dependent L-type calcium channel subunit beta-4	-0.0420875	0.00622588	1.37909e-11
SeqId_11134_30	MTRF1L	RF1ML	Peptide chain release factor 1-like, mitochondrial	0.0482153	0.00474402	2.88839e-24
SeqId_11135_5	MRPL55	RM55	39S ribosomal protein L55, mitochondrial	-0.0464167	0.010206	5.41585e-06
SeqId_11137_43	CSF2RB	IL3RB	Cytokine receptor common subunit beta	0.0423857	0.00511617	1.18451e-16
SeqId_11138_16	RUNX3	RUNX3	Runt-related transcription factor 3	0.0222097	0.00591962	0.000175512
SeqId_11140_56	COL1A1	CO1A1	Collagen alpha-1(I) chain	0.0511084	0.00769246	3.05351e-11
SeqId_11142_11	ANGPTL1	ANGL1	Angiopoietin-related protein 1	-0.0210632	0.00401514	1.55485e-07
SeqId_11143_32	OLFM3	NOE3	Noelin-3	0.0323027	0.0045314	1.01369e-12
SeqId_11144_10	DEFB116	DB116	Beta-defensin 116	0.0206595	0.00728591	0.00457482
SeqId_11146_4	TBX22	TBX22	T-box transcription factor TBX22	-0.0151461	0.00422144	0.000333345
SeqId_11147_17	TREML1	TRML1	Trem-like transcript 1 protein	-0.0163085	0.00650336	0.0121518
SeqId_11149_3	TLR1	TLR1	Toll-like receptor 1	0.123998	0.00706794	6.64038e-69
SeqId_11152_46	KLK13	kallikrein 13	Kallikrein-13	-0.0284514	0.00926858	0.002143
SeqId_11154_3	NFE2L1	NF2L1	Nuclear factor erythroid 2-related factor 1	-0.031594	0.0124836	0.011379
SeqId_11155_16	COL6A5	CO6A5	Collagen alpha-5(VI) chain	-0.0170485	0.00700198	0.0148996
SeqId_11158_40	BICDL1	BICR1	Bicaudal D-related protein 1	-0.0608867	0.00519995	1.14498e-31
SeqId_11160_56	RNF122	RN122	RING finger protein 122	0.0930547	0.00421666	6.36834e-108
SeqId_11161_5	SPART	SPG20	Spartin	-0.0103468	0.00541908	0.0562193
SeqId_11164_7	TENM2	TEN2	Teneurin-2	0.114043	0.00482178	1.13815e-123
SeqId_11167_6	MTMR1	MTMR1	Myotubularin-related protein 1	0.117349	0.0050819	5.6291e-118
SeqId_11168_3	MEGF10	MEG10	Multiple epidermal growth factor-like domains protein 10	0.0816864	0.0078955	4.36577e-25
SeqId_11171_25	FLNA	filamin A	Filamin-A	-0.0183545	0.00828985	0.0268221
SeqId_11173_29	MILR1	MILR1	Allergin-1	-0.0187129	0.00574934	0.00113474
SeqId_11174_8	THSD7A	THS7A	Thrombospondin type-1 domain-containing protein 7A	0.101026	0.0126618	1.47792e-15
SeqId_11175_45	LPCAT2	PCAT2	Lysophosphatidylcholine acyltransferase 2	0.0148849	0.00575248	0.00966557
SeqId_11177_16	KRT5	K2C5	Keratin, type II cytoskeletal 5	-0.0665934	0.00824452	6.6218e-16
SeqId_11178_21	SVEP1	SVEP1	Sushi, von Willebrand factor type A, EGF and pentraxin domain-containing protein 1	-0.0679537	0.00658866	6.1072e-25
SeqId_11179_7	TSSK1B	TSSK1	Testis-specific serine/threonine-protein kinase 1	-0.07652	0.014132	6.14096e-08
SeqId_11180_17	SMARCC1	SMRC1	SWI/SNF complex subunit SMARCC1	0.0912226	0.0109005	5.82617e-17
SeqId_11185_145	GCH1	GCH1	GTP cyclohydrolase 1	0.0706899	0.00634251	7.53875e-29
SeqId_11186_12	TMEM52	TMM52	Transmembrane protein 52	-0.0109801	0.00910627	0.227904
SeqId_11187_11	CLEC12A	CL12A	C-type lectin domain family 12 member A	-0.102225	0.0171417	2.46871e-09
SeqId_11190_129	YME1L1	YMEL1	ATP-dependent zinc metalloprotease YME1L1	0.0444492	0.00567798	4.94276e-15
SeqId_11192_168	TINAGL1	TINAL	Tubulointerstitial nephritis antigen-like	-0.11339	0.00578566	1.59588e-85
SeqId_11193_27	HNF1A	HNF1A	Hepatocyte nuclear factor 1-alpha	-0.0242603	0.00925813	0.00878192
SeqId_11194_6	SIT1	SIT1	Signaling threshold-regulating transmembrane adapter 1	-0.0225038	0.0141667	0.112174
SeqId_11196_31	COL6A3	Collagen alpha-3(VI)	Collagen alpha-3(VI) chain	-0.0894885	0.00455	4.07125e-86
SeqId_11198_37	CREB3L1	CR3L1	Cyclic AMP-responsive element-binding protein 3-like protein 1	0.0354238	0.00622367	1.25713e-08
SeqId_11201_19	PUS1	TRUA	tRNA pseudouridine synthase A, mitochondrial	0.0301946	0.00570207	1.18771e-07
SeqId_11202_70	TBX5	TBX5	T-box transcription factor TBX5	0.0475384	0.00492842	5.12205e-22
SeqId_11204_80	CXADR	CXAR	Coxsackievirus and adenovirus receptor	0.0125578	0.00494839	0.0111563
SeqId_11205_10	ITGB7	Integrin beta-7	Integrin beta-7	-0.0329119	0.0129314	0.0109244
SeqId_11207_3	MSR1	Macrophage scavenger receptor	Macrophage scavenger receptor types I and II	0.0124825	0.00592481	0.0351336
SeqId_11211_7	TBCE	TBCE	Tubulin-specific chaperone E	0.018916	0.0155678	0.224339
SeqId_11212_7	TXNDC5	TXND5	Thioredoxin domain-containing protein 5	-0.0934401	0.0051711	5.52257e-73
SeqId_11214_40	DNAJB9	DNJB9	DnaJ homolog subfamily B member 9	-0.155304	0.00713247	4.0684e-105
SeqId_11215_6	CDH15	CAD15	Cadherin-15	0.248542	0.0211213	5.74673e-32
SeqId_11217_16	CTBP1	CTBP1	C-terminal-binding protein 1	0.0209615	0.00589493	0.000376758
SeqId_11218_84	TPMT	TPMT	Thiopurine S-methyltransferase	-0.0188007	0.00805008	0.0195189
SeqId_11219_95	FGFBP3	FGFP3	Fibroblast growth factor-binding protein 3	-0.0933201	0.00565001	2.77717e-61
SeqId_11220_53	C10orf105	CJ105	Uncharacterized protein C10orf105	0.00742341	0.00414466	0.0732805
SeqId_11223_1	TMEM154	TM154	Transmembrane protein 154	-0.00485212	0.00528622	0.358681
SeqId_11226_16	UBE3A	UBE3A	Ubiquitin-protein ligase E3A	0.076492	0.00475618	3.37646e-58
SeqId_11227_31	TBL2	TBL2	Transducin beta-like protein 2	0.00442108	0.00689843	0.521599
SeqId_11229_16	ERN1	ERN1	Serine/threonine-protein kinase/endoribonuclease IRE1	-0.0067378	0.0096727	0.486066
SeqId_11231_12	FDX2	ADXL	Adrenodoxin-like protein, mitochondrial	-0.0288027	0.0086787	0.000904126
SeqId_11237_49	PCOLCE	PCOC1	Procollagen C-endopeptidase enhancer 1	-0.0674987	0.00561655	2.86381e-33
SeqId_11239_49	TMPRSS6	TMPS6	Transmembrane protease serine 6	0.377356	0.030419	2.44626e-35
SeqId_11241_8	ASL	ARLY	Argininosuccinate lyase	0.338954	0.0145079	1.00638e-120
SeqId_11242_33	TGM1	TGM1	Protein-glutamine gamma-glutamyltransferase K	-0.0361904	0.00872592	3.3619e-05
SeqId_11243_90	ADGRF1	GPR110	Adhesion G-protein coupled receptor F1	0.0612271	0.00542561	1.55955e-29
SeqId_11247_20	NAGS	NAGS	N-acetylglutamate synthase, mitochondrial	0.0143997	0.00653776	0.0276272
SeqId_11252_30	LRCH4	LRCH4	Leucine-rich repeat and calponin homology domain-containing protein 4	0.0530175	0.00617812	9.36548e-18
SeqId_11257_1	QDPR	DHPR	Dihydropteridine reductase	0.0527379	0.00706665	8.46227e-14
SeqId_11258_41	MADCAM1	MAdCAM-1	Mucosal addressin cell adhesion molecule 1	0.0397818	0.00399924	2.58961e-23
SeqId_11260_47	SUN5	SPA4L	SUN domain-containing protein 5	-0.0152548	0.00675543	0.0239364
SeqId_11262_39	TRABD	TRABD	TraB domain-containing protein	0.105359	0.0048787	1.9721e-103
SeqId_11263_57	CASQ1	CASQ1	Calsequestrin-1	0.0559526	0.00348469	5.13312e-58
SeqId_11264_33	XDH	XDH	Xanthine dehydrogenase/oxidase	-0.020653	0.00797142	0.00957312
SeqId_11265_8	ALDH1A1	Retinal dehydrogenase 1	Retinal dehydrogenase 1	0.245922	0.0101109	1.13734e-130
SeqId_11266_8	SELPLG	SELPL	P-selectin glycoprotein ligand 1	-0.134004	0.00681652	4.86649e-86
SeqId_11270_17	CHCHD10	CHC10	Coiled-coil-helix-coiled-coil-helix domain-containing protein 10, mitochondrial	0.0254529	0.00863653	0.00320751
SeqId_11273_176	GSTT2B	GSTT2	Glutathione S-transferase theta-2B	-0.0364717	0.00514771	1.3901e-12
SeqId_11275_94	LRP1B	LRP1B	Low-density lipoprotein receptor-related protein 1B	0.0182623	0.00509394	0.000336943
SeqId_11277_23	ATF6	ATF6A	Cyclic AMP-dependent transcription factor ATF-6 alpha	0.0461473	0.00540183	1.30889e-17
SeqId_11280_6	GAD1	DCE1	Glutamate decarboxylase 1	0.0362165	0.00614725	3.82704e-09
SeqId_11281_6	GRB7	GRB7	Growth factor receptor-bound protein 7	0.0977278	0.005712	1.26747e-65
SeqId_11283_13	DCAF5	DCAF5	DDB1- and CUL4-associated factor 5	0.0833263	0.00474568	5.13512e-69
SeqId_11284_24	LAIR1	LAIR1	Leukocyte-associated immunoglobulin-like receptor 1	0.0203499	0.00399554	3.52157e-07
SeqId_11286_78	SELENOS	SELS	Selenoprotein S	0.174444	0.00761197	3.13857e-116
SeqId_11287_14	CYB5A	Cytochrome b5	Cytochrome b5	-0.0199064	0.00959831	0.0380843
SeqId_11289_31	CSNK1D	KC1D	Casein kinase I isoform delta	0.0341503	0.00508413	1.85446e-11
SeqId_11292_13	SCARA3	SCAR3	Scavenger receptor class A member 3	0.0924884	0.00453419	1.74193e-92
SeqId_11293_14	LRRN1	LRRN1	Leucine-rich repeat neuronal protein 1	0.0638134	0.00655266	2.06477e-22
SeqId_11297_54	NOTCH2	NOTC2	Neurogenic locus notch homolog protein 2	-0.023441	0.00854568	0.00608762
SeqId_11300_32	SORT1	SORT	Sortilin	0.0152673	0.00943834	0.105753
SeqId_11302_237	TNR	TENR	Tenascin-R	0.0473067	0.00549854	7.73222e-18
SeqId_11303_7	SAMHD1	SAMH1	Deoxynucleoside triphosphate triphosphohydrolase SAMHD1	0.0266885	0.00551748	1.31762e-06
SeqId_11307_33	WWP1	WWP1	NEDD4-like E3 ubiquitin-protein ligase WWP1	0.0906671	0.00615519	4.12543e-49
SeqId_11308_8	CREB3L4	CR3L4	Cyclic AMP-responsive element-binding protein 3-like protein 4	0.00137788	0.00490223	0.778655
SeqId_11311_79	RAG1	RAG-1	V(D)J recombination-activating protein 1	0.058154	0.00384302	9.90631e-52
SeqId_11312_40	PMS2	PMS2	Mismatch repair endonuclease PMS2	0.0535972	0.00595623	2.28783e-19
SeqId_11313_100	PCBD1	PHS	Pterin-4-alpha-carbinolamine dehydratase	0.0210333	0.0091122	0.0209847
SeqId_11315_148	PPM1D	PPM1D	Protein phosphatase 1D	0.0977937	0.00617123	1.48152e-56
SeqId_11319_106	MRE11	MRE11	Double-strand break repair protein MRE11	0.0830471	0.00493474	1.49435e-63
SeqId_11320_29	CHFR	CHFR	E3 ubiquitin-protein ligase CHFR	0.0596342	0.00341814	3.66699e-68
SeqId_11325_8	BTG2	BTG2	Protein BTG2	0.0923587	0.00624959	2.02041e-49
SeqId_11327_56	CLK2	CLK2	Dual specificity protein kinase CLK2	0.127283	0.00832571	9.19728e-53
SeqId_11328_9	USB1	USB1	U6 snRNA phosphodiesterase	-0.0110676	0.00366727	0.00254495
SeqId_11330_15	CSNK2B	CSK2B	Casein kinase II subunit beta	0.0489658	0.0052816	1.84395e-20
SeqId_11333_82	ARHGAP25	RHG25	Rho GTPase-activating protein 25	-0.0816154	0.00979722	8.05262e-17
SeqId_11334_7	LILRB3	LIRB3	Leukocyte immunoglobulin-like receptor subfamily B member 3	0.100842	0.0065881	6.89549e-53
SeqId_11336_9	FANCF	FANCF	Fanconi anemia group F protein	-0.0131189	0.00605157	0.03017
SeqId_11338_49	BLK	BLK	Tyrosine-protein kinase BLK	0.00856905	0.00573853	0.135372
SeqId_11342_59	PLXDC2	PXDC2	Plexin domain-containing protein 2	-0.0185758	0.0078012	0.0172591
SeqId_11347_9	TALDO1	Transaldolase	Transaldolase	-0.204566	0.0103283	2.62934e-87
SeqId_11348_132	P4HA2	P4HA2	Prolyl 4-hydroxylase subunit alpha-2	0.0656864	0.00565935	3.81004e-31
SeqId_11350_30	STUB1	CHIP	E3 ubiquitin-protein ligase CHIP	0.0257152	0.00574348	7.56007e-06
SeqId_11352_42	TTN	TITIN	Titin	-0.0710022	0.00632094	2.81214e-29
SeqId_11354_21	PLCB1	Phospholipase C-beta-1	1-phosphatidylinositol 4,5-bisphosphate phosphodiesterase beta-1	-0.0676442	0.0071452	2.87791e-21
SeqId_11355_10	EIF5A2	IF5A2	Eukaryotic translation initiation factor 5A-2	0.0415256	0.0107679	0.000115054
SeqId_11356_19	ESS2	DGC14	Protein DGCR14	0.0585999	0.00551225	2.14157e-26
SeqId_11360_39	RRM1	RRM1	Ribonucleoside-diphosphate reductase large subunit	0.0731658	0.0133414	4.15551e-08
SeqId_11361_73	TYMP	TP	Thymidine phosphorylase	0.0219434	0.00801376	0.00617732
SeqId_11363_58	AQP4	AQP4	Aquaporin-4	0.0769131	0.0057304	4.49763e-41
SeqId_11364_18	MFN1	MFN1	Mitofusin-1	-0.0323264	0.00831947	0.000102063
SeqId_11365_17	TENM4	TEN4	Teneurin-4	0.0154345	0.00482567	0.00138184
SeqId_11368_32	AK2	KAD2	Adenylate kinase 2, mitochondrial	-0.103701	0.0142049	2.86955e-13
SeqId_11369_23	ADH5	ADHX	Alcohol dehydrogenase class-3	0.0676176	0.00917847	1.74532e-13
SeqId_11371_1	GPR101	GP101	Probable G-protein coupled receptor 101	0.0618206	0.00838223	1.64099e-13
SeqId_11375_49	FOXL2	FOXL2	Forkhead box protein L2	0.00485134	0.00653523	0.457883
SeqId_11377_19	ADH7	ADH7	Alcohol dehydrogenase class 4 mu/sigma chain	0.0254473	0.00821767	0.00195717
SeqId_11378_37	SYK	KSYK	Tyrosine-protein kinase SYK	0.0975518	0.0159725	1.01208e-09
SeqId_11380_84	RBM24	RBM24	RNA-binding protein 24	0.12348	0.00710625	1.2494e-67
SeqId_11381_56	PRPS1	PRPS1	Ribose-phosphate pyrophosphokinase 1	-0.00203999	0.00730457	0.780034
SeqId_11382_5	BLVRA	BIEA	Biliverdin reductase A	0.154998	0.00811125	2.12641e-81
SeqId_11383_41	KRT7	Keratin 7	Keratin, type II cytoskeletal 7	0.0812777	0.00748534	1.82202e-27
SeqId_11387_3	ATF6B	ATF6B	Cyclic AMP-dependent transcription factor ATF-6 beta	0.0591163	0.00628059	4.84306e-21
SeqId_11388_75	WFDC2	HE4	WAP four-disulfide core domain protein 2	-0.289557	0.00751027	0
SeqId_11390_24	CA8	Carbonic Anhydrase VIII	Carbonic anhydrase-related protein	-0.0217204	0.00576869	0.000166397
SeqId_11391_69	MVK	MVK	Mevalonate kinase	0.158193	0.0106925	1.58336e-49
SeqId_11395_5	PTK2B	FAK2	Protein-tyrosine kinase 2-beta	-0.0610499	0.00651588	7.29477e-21
SeqId_11401_181	RNF146	RN146	E3 ubiquitin-protein ligase RNF146	0.0339506	0.00435274	6.19867e-15
SeqId_11402_17	KMT2C	KMT2C	Histone-lysine N-methyltransferase 2C	-0.0311076	0.00686889	5.93302e-06
SeqId_11405_150	CARD9	CARD9	Caspase recruitment domain-containing protein 9	0.0889148	0.00616452	3.67486e-47
SeqId_11406_82	ACAD8	ACAD8	Isobutyryl-CoA dehydrogenase, mitochondrial	0.00287345	0.00652212	0.659524
SeqId_11407_57	PLSCR3	PLS3	Phospholipid scramblase 3	0.0426733	0.00605277	1.78658e-12
SeqId_11416_23	FBXL4	FBXL4	F-box/LRR-repeat protein 4	0.0236746	0.00400766	3.47677e-09
SeqId_11421_10	EHD4	EHD4	EH domain-containing protein 4	0.15968	0.00620303	3.9301e-146
SeqId_11422_2	DLX3	DLX3	Homeobox protein DLX-3	-0.0201331	0.00566826	0.000382465
SeqId_11424_4	FAH	FAAA	Fumarylacetoacetase	0.179699	0.00889395	8.9111e-91
SeqId_11425_31	RUFY1	RUFY1	RUN and FYVE domain-containing protein 1	0.197354	0.00864102	1.8728e-115
SeqId_11428_31	PDLIM1	PDLI1	PDZ and LIM domain protein 1	-0.085703	0.0173631	7.97732e-07
SeqId_11429_80	HNRNPC	hnRNP C1/C2	Heterogeneous nuclear ribonucleoproteins C1/C2	0.0437172	0.00519675	4.0169e-17
SeqId_11431_235	RECQL	RECQ1	ATP-dependent DNA helicase Q1	0.00443054	0.00823806	0.590706
SeqId_11432_11	PQBP1	PQBP1	Polyglutamine-binding protein 1	0.0365434	0.00475134	1.45792e-14
SeqId_11433_11	TCTN2	TECT2	Tectonic-2	0.0512936	0.00815173	3.12695e-10
SeqId_11436_6	INA	AINX	Alpha-internexin	-0.0764426	0.00599777	3.31732e-37
SeqId_11439_88	RHPN2	RHPN2	Rhophilin-2	0.0328213	0.00618749	1.13012e-07
SeqId_11440_58	SOCS3	SOCS-3	Suppressor of cytokine signaling 3	0.11153	0.00645009	5.4787e-67
SeqId_11441_11	PYGL	PYGL	Glycogen phosphorylase, liver form	0.19074	0.0109837	1.49913e-67
SeqId_11442_1	DNER	DNER	Delta and Notch-like epidermal growth factor-related receptor	0.0371423	0.00942145	8.06992e-05
SeqId_11444_49	POLR3F	RPC6	DNA-directed RNA polymerase III subunit RPC6	0.000624869	0.00512435	0.902946
SeqId_11448_34	GALK1	GALK1	Galactokinase	-0.152296	0.0160215	1.98649e-21
SeqId_11449_22	CAPZA1	CAZA1	F-actin-capping protein subunit alpha-1	-0.18936	0.0166739	6.8692e-30
SeqId_11454_87	EIF3G	EIF3G	Eukaryotic translation initiation factor 3 subunit G	-0.0932854	0.0102421	8.39057e-20
SeqId_11456_2	MAGEB10	MAGBA	Melanoma-associated antigen B10	0.136107	0.0064716	3.37814e-98
SeqId_11457_53	GALE	GALE	UDP-glucose 4-epimerase	0.222081	0.00810829	3.67555e-165
SeqId_11458_30	PCBP1	PCBP1	Poly(rC)-binding protein 1	0.0500498	0.0145621	0.000588236
SeqId_11459_81	ELL	ELL	RNA polymerase II elongation factor ELL	0.0553157	0.00440906	4.18456e-36
SeqId_11462_8	RBFOX2	RBM9	RNA binding protein fox-1 homolog 2	-0.0484976	0.0043846	1.94137e-28
SeqId_11464_9	RELB	RELB	Transcription factor RelB	0.0527823	0.00538304	1.06823e-22
SeqId_11465_4	GPR135	GP135	Probable G-protein coupled receptor 135	0.0718364	0.00735418	1.54313e-22
SeqId_11468_15	RBM19	RBM19	Probable RNA-binding protein 19	-0.0931101	0.0102233	8.41826e-20
SeqId_11476_43	VPS4A	VPS4A	Vacuolar protein sorting-associated protein 4A	0.0255865	0.00745424	0.000598107
SeqId_11480_1	ALDH3A1	Aldehyde dehydrogenase, class 3	Aldehyde dehydrogenase, dimeric NADP-preferring	-0.0272473	0.00490046	2.69541e-08
SeqId_11481_25	HAVCR2	TIMD3	Hepatitis A virus cellular receptor 2	-0.00473832	0.025777	0.854155
SeqId_11486_26	ZNF174	ZN174	Zinc finger protein 174	0.00651442	0.00876602	0.457394
SeqId_11490_42	UBL4A	UBL4A	Ubiquitin-like protein 4A	-0.0120749	0.00657914	0.0664555
SeqId_11493_169	DYNLL2	DYL2	Dynein light chain 2, cytoplasmic	0.0380472	0.0126758	0.00268602
SeqId_11494_4	ELL2	ELL2	RNA polymerase II elongation factor ELL2	-0.0376382	0.00652071	7.82915e-09
SeqId_11510_31	APOL1	Apo L1	Apolipoprotein L1	0.0176735	0.00679579	0.00930439
SeqId_11513_92	CD38	CD38	ADP-ribosyl cyclase/cyclic ADP-ribose hydrolase 1	0.0131055	0.00421511	0.0018761
SeqId_11514_196	CD59	CD59	CD59 glycoprotein	-0.186577	0.00470091	0
SeqId_11516_7	FABP1	FABPL	Fatty acid-binding protein, liver	-0.0348918	0.00537959	8.81705e-11
SeqId_11530_37	HMBS	HEM3	Porphobilinogen deaminase	-0.00353865	0.011476	0.757815
SeqId_11531_24	VSIR	GI24	V-type immunoglobulin domain-containing suppressor of T-cell activation	-0.0259863	0.00786085	0.000947093
SeqId_11534_6	LRIT3	LRIT3	Leucine-rich repeat, immunoglobulin-like domain and transmembrane domain-containing protein 3	-0.0114259	0.00558948	0.0409356
SeqId_11536_9	MYSM1	MYSM1	Histone H2A deubiquitinase MYSM1	0.0435666	0.00606194	6.62754e-13
SeqId_11537_12	TFR2	TFR2	Transferrin receptor protein 2	0.0522945	0.00550256	2.02607e-21
SeqId_11538_216	MLYCD	DCMC	Malonyl-CoA decarboxylase, mitochondrial	0.00628756	0.00486495	0.196212
SeqId_11539_4	ATP5MF	ATPK	ATP synthase subunit f, mitochondrial	0.168195	0.00682904	6.11872e-134
SeqId_11540_37	FOXO3	FOXO3A	Forkhead box protein O3	0.0199641	0.0062427	0.0013839
SeqId_11542_11	TMEM230	TM230	Transmembrane protein 230	0.0160304	0.00530076	0.00249319
SeqId_11543_84	LIMA1	LIMA1	LIM domain and actin-binding protein 1	0.0658898	0.00605515	1.41026e-27
SeqId_11544_39	PHF3	PHF3	PHD finger protein 3	-0.0257129	0.00563958	5.1309e-06
SeqId_11546_7	CYGB	CYGB	Cytoglobin	-0.0133529	0.00792058	0.0918244
SeqId_11547_84	MUSK	MUSK	Muscle, skeletal receptor tyrosine-protein kinase	-0.0814597	0.0126574	1.22876e-10
SeqId_11548_84	CDC25A	MPIP1	M-phase inducer phosphatase 1	-0.352797	0.0228274	6.98316e-54
SeqId_11549_6	ISL1	ISL1	Insulin gene enhancer protein ISL-1	-0.00445841	0.00503924	0.376298
SeqId_11557_3	SMURF1	SMUF1	E3 ubiquitin-protein ligase SMURF1	-0.0136481	0.00327305	3.04788e-05
SeqId_11560_76	NFATC4	NFAC4	Nuclear factor of activated T-cells, cytoplasmic 4	0.00857323	0.00435665	0.0490857
SeqId_11562_9	POLE2	DPOE2	DNA polymerase epsilon subunit 2	0.0106568	0.00450014	0.0178795
SeqId_11563_51	SYTL4	SYTL4	Synaptotagmin-like protein 4	0.114822	0.00547008	7.95341e-98
SeqId_11565_58	ZNF23	ZNF23	Zinc finger protein 23	0.0201512	0.00812392	0.0131207
SeqId_11566_48	KRT72	Keratin 72	Keratin, type II cytoskeletal 72	0.0104046	0.00499045	0.037079
SeqId_11567_23	ZNF10	ZNF10	Zinc finger protein 10	0.0342941	0.00423638	5.71935e-16
SeqId_11568_2	FKBP1B	FKB1B	Peptidyl-prolyl cis-trans isomerase FKBP1B	-0.0741891	0.0153062	1.25346e-06
SeqId_11570_94	BCAP29	BAP29	B-cell receptor-associated protein 29	0.0566535	0.00488623	4.39357e-31
SeqId_11571_75	KLRC3	NKG2E	NKG2-E type II integral membrane protein	-0.00115455	0.00652532	0.85956
SeqId_11572_4	DNM2	DYN2	Dynamin-2	0.0360863	0.0122823	0.00330271
SeqId_11573_3	SRSF6	SRSF6	Serine/arginine-rich splicing factor 6	-0.0991046	0.0069404	2.94218e-46
SeqId_11582_63	DNAJA2	DNJA2	DnaJ homolog subfamily A member 2	-0.0144869	0.00675305	0.0319334
SeqId_11587_5	MGA	MGAP	MAX gene-associated protein	0.129973	0.00629025	7.52267e-95
SeqId_11590_5	RBM23	RBM23	Probable RNA-binding protein 23	-0.0278002	0.00435458	1.72376e-10
SeqId_11591_43	PRC1	PRC1	Protein regulator of cytokinesis 1	0.0029637	0.00507397	0.559154
SeqId_11592_1	ELAVL1	ELAV1	ELAV-like protein 1	0.0565235	0.00647296	2.49668e-18
SeqId_11596_47	ZNF75D	ZN75D	Zinc finger protein 75D	-0.0103051	0.00459602	0.0249496
SeqId_11601_26	DHX8	DHX8	ATP-dependent RNA helicase DHX8	0.00903173	0.00536528	0.0923044
SeqId_11606_22	DNAJB6	DNJB6	DnaJ homolog subfamily B member 6	-0.00259844	0.00409181	0.525406
SeqId_11607_15	BRD1	BRD1	Bromodomain-containing protein 1	-0.0103349	0.00559763	0.0648486
SeqId_11608_5	MAP1LC3B	MLP3B	Microtubule-associated proteins 1A/1B light chain 3B	-0.0903649	0.00885093	1.79497e-24
SeqId_11614_29	ERH	ERH	Enhancer of rudimentary homolog	-0.0124381	0.00879102	0.157107
SeqId_11615_16	DAPP1	DAPP1	Dual adapter for phosphotyrosine and 3-phosphotyrosine and 3-phosphoinositide	-0.0111641	0.0204675	0.585442
SeqId_11616_9	HSF1	HSF1	Heat shock factor protein 1	-0.0118094	0.00433035	0.00638909
SeqId_11617_1	ITGAL	LFA-1 alpha-L chain	Integrin alpha-L	0.0417042	0.00424088	8.04733e-23
SeqId_11618_83	MYB	MYB	Transcriptional activator Myb	0.0585408	0.0050174	1.86717e-31
SeqId_11626_7	UBE2V1	UB2V1	Ubiquitin-conjugating enzyme E2 variant 1	0.0305727	0.00810994	0.000163391
SeqId_11633_89	AHSA1	AHSA1	Activator of 90 kDa heat shock protein ATPase homolog 1	0.0753107	0.00642239	9.34905e-32
SeqId_11634_32	RGS10	RGS10	Regulator of G-protein signaling 10	0.0207341	0.0177939	0.243924
SeqId_11638_42	B3GALT2	B3GT2	Beta-1,3-galactosyltransferase 2	0.0251076	0.0047203	1.04298e-07
SeqId_11643_73	DTX3L	DTX3L	E3 ubiquitin-protein ligase DTX3L	0.000266259	0.00470053	0.954828
SeqId_11645_9	P4HA1	P4HA1	Prolyl 4-hydroxylase subunit alpha-1	0.00363394	0.00321526	0.258384
SeqId_11646_4	CHST9	Carbohydrate sulfotransferase 9	Carbohydrate sulfotransferase 9	-0.0773194	0.00729515	3.02013e-26
SeqId_11647_6	FZD10	Frizzled-10	Frizzled-10	0.0764875	0.0140324	5.01496e-08
SeqId_11649_3	SMAP1	SMAP1	Stromal membrane-associated protein 1	-0.0322114	0.0127789	0.0117132
SeqId_11653_69	SLC6A9	SC6A9	Sodium- and chloride-dependent glycine transporter 1	-0.0081451	0.00531035	0.125075
SeqId_11656_110	EVL	EVL	Ena/VASP-like protein	0.0691287	0.00585756	3.82871e-32
SeqId_11657_86	SOCS7	SOCS7	Suppressor of cytokine signaling 7	-0.00697136	0.00406398	0.0862715
SeqId_11659_31	CLINT1	EPN4	Clathrin interactor 1	-0.0849701	0.0183983	3.86769e-06
SeqId_11661_11	NLRP1	NALP1	NACHT, LRR and PYD domains-containing protein 1	-0.0453416	0.006967	7.61275e-11
SeqId_11664_32	ARFGAP2	ARFG2	ADP-ribosylation factor GTPase-activating protein 2	-0.0106731	0.0149516	0.475324
SeqId_11666_72	RGS8	RGS8	Regulator of G-protein signaling 8	0.108537	0.00680641	3.0249e-57
SeqId_11667_29	TNS2	TENC1	Tensin-2	-0.00376886	0.00443415	0.395346
SeqId_11669_39	SLCO5A1	SO5A1	Solute carrier organic anion transporter family member 5A1	-0.0132773	0.00714076	0.0629753
SeqId_11671_19	BRPF1	BRPF1	Peregrin	0.0899464	0.00540647	3.7709e-62
SeqId_11672_17	KIF16B	KI16B	Kinesin-like protein KIF16B	0.121055	0.00529567	1.18311e-115
SeqId_11677_17	ZDHHC14	ZDH14	Probable palmitoyltransferase ZDHHC14	-0.0105621	0.00770894	0.170653
SeqId_11681_8	AGFG1	NUPL	Arf-GAP domain and FG repeat-containing protein 1	-0.0957948	0.0133981	8.68439e-13
SeqId_11682_7	TXNIP	TXNIP	Thioredoxin-interacting protein	0.167734	0.00699987	6.84259e-127
SeqId_11683_19	GGA3	GGA3	ADP-ribosylation factor-binding protein GGA3	-0.021146	0.0123162	0.085991
SeqId_11690_47	ANAPC7	APC7	Anaphase-promoting complex subunit 7	0.0216514	0.00481909	7.02796e-06
SeqId_11692_21	SHC4	SHC4	SHC-transforming protein 4	0.0500453	0.00388969	6.97968e-38
SeqId_11696_7	CRABP2	RABP2	Cellular retinoic acid-binding protein 2	-0.148079	0.00672336	1.67703e-107
SeqId_11699_16	PTP4A2	TP4A2	Protein tyrosine phosphatase type IVA 2	-0.0665	0.00660535	7.68236e-24
SeqId_11709_29	CPT1B	CPT1B	Carnitine O-palmitoyltransferase 1, muscle isoform	0.0611969	0.0054302	1.85143e-29
SeqId_11716_28	LRIT2	LRIT2	Leucine-rich repeat, immunoglobulin-like domain and transmembrane domain-containing protein 2	-0.0350756	0.00841125	3.04499e-05
SeqId_11816_84	JAK2	JAK2	Tyrosine-protein kinase JAK2	-0.0474219	0.0165663	0.00420243
SeqId_11827_7	RORC	RORG	Nuclear receptor ROR-gamma	-0.066838	0.00748782	4.40783e-19
SeqId_11837_7	TNFRSF18	GITR	Tumor necrosis factor receptor superfamily member 18	-0.0421945	0.00795054	1.11368e-07
SeqId_11838_130	PIEZO1	FA38A	Piezo-type mechanosensitive ion channel component 1	-0.0156871	0.00839762	0.0617563
SeqId_11872_9	PCDHGB1	PCDGD	Protocadherin gamma-B1	0.084829	0.00517143	1.80828e-60
SeqId_11910_27	DLX4	DLX4	Homeobox protein DLX-4	0.0252947	0.00755238	0.000810361
SeqId_11911_13	LRRC4B	LRC4B	Leucine-rich repeat-containing protein 4B	-0.0208593	0.00497892	2.79532e-05
SeqId_11934_9	INTS3	INT3	Integrator complex subunit 3	-0.0018356	0.0085771	0.830538
SeqId_11952_1	IGDCC3	IGDC3	Immunoglobulin superfamily DCC subclass member 3	0.00317068	0.00425166	0.455817
SeqId_11955_1	ARHGAP1	RHG01	Rho GTPase-activating protein 1	-0.121681	0.00603347	1.88336e-90
SeqId_11967_23	CRABP1	RABP1	Cellular retinoic acid-binding protein 1	0.0636745	0.00541424	6.23144e-32
SeqId_11969_5	S100A2	S100A2	Protein S100-A2	-0.0441906	0.00520881	2.17896e-17
SeqId_11988_24	PTPRH	PTPRH	Receptor-type tyrosine-protein phosphatase H	0.0492249	0.00628594	4.842e-15
SeqId_11989_35	EMC1	EMC1	ER membrane protein complex subunit 1	-0.0198776	0.00549118	0.0002947
SeqId_12001_7	TJP1	ZO1	Tight junction protein ZO-1	0.0257982	0.00869082	0.00299309
SeqId_12008_3	CD7	CD7	T-cell antigen CD7	-0.120208	0.00769476	5.1495e-55
SeqId_12014_19	PTS	PTPS	6-pyruvoyl tetrahydrobiopterin synthase	0.0136642	0.006057	0.0240743
SeqId_12016_60	CBL	CBL	E3 ubiquitin-protein ligase CBL	-0.0819384	0.0113884	6.24942e-13
SeqId_12018_84	TPK1	TPK1	Thiamin pyrophosphokinase 1	0.0116477	0.00406951	0.00420739
SeqId_12020_39	BPGM	PMGE	Bisphosphoglycerate mutase	0.2157	0.00923422	1.12221e-120
SeqId_12022_12	SMAD4	SMAD4	Mothers against decapentaplegic homolog 4	0.000732962	0.00670717	0.91298
SeqId_12030_82	DES	Desmin	Desmin	0.0711321	0.00862171	1.57932e-16
SeqId_12033_3	BUB1	BUB1	Mitotic checkpoint serine/threonine-protein kinase BUB1	-0.0140455	0.00876221	0.108944
SeqId_12041_33	HSPA1L	HS71L	Heat shock 70 kDa protein 1-like	0.0455066	0.00708977	1.37504e-10
SeqId_12046_51	TARDBP	TADBP	TAR DNA-binding protein 43	-0.0740022	0.00607521	3.9234e-34
SeqId_12329_21	RPS6KA1	KS6A1	Ribosomal protein S6 kinase alpha-1	0.164435	0.00666078	1.47119e-134
SeqId_12333_87	RPIA	RPIA	Ribose-5-phosphate isomerase	0.0729509	0.00538437	8.07106e-42
SeqId_12334_25	SHMT1	cSHMT	Serine hydroxymethyltransferase, cytosolic	0.0508409	0.00783215	8.50898e-11
SeqId_12338_27	EGFLAM	EGFLA	Pikachurin	-0.0941863	0.00521681	7.28796e-73
SeqId_12340_17	AARS1	SYAC	Alanine--tRNA ligase, cytoplasmic	0.0520122	0.0114084	5.13672e-06
SeqId_12341_8	DUSP6	DUS6	Dual specificity protein phosphatase 6	-0.0134067	0.00617765	0.0299927
SeqId_12343_14	ACAP2	CENB2	Arf-GAP with coiled-coil, ANK repeat and PH domain-containing protein 2	0.00416566	0.00496667	0.401625
SeqId_12345_4	ANAPC10	APC10	Anaphase-promoting complex subunit 10	0.0160036	0.00285531	2.08452e-08
SeqId_12347_29	CCM2	CCM2	Cerebral cavernous malformations 2 protein	0.0731883	0.00593878	6.74312e-35
SeqId_12348_46	SARS2	SYSM	Serine--tRNA ligase, mitochondrial	0.00897365	0.00423624	0.0341492
SeqId_12350_86	ETS2	ETS2	Protein C-ets-2	0.050442	0.00607479	1.01096e-16
SeqId_12352_70	ARRDC3	ARRD3	Arrestin domain-containing protein 3	-0.0513102	0.0117334	1.22542e-05
SeqId_12355_223	MRRF	RRFM	Ribosome-recycling factor, mitochondrial	0.0974987	0.0044364	4.7788e-107
SeqId_12356_65	SRI	Sorcin	Sorcin	-0.0512787	0.00723492	1.36389e-12
SeqId_12358_6	IGBP1	IGBP1	Immunoglobulin-binding protein 1	-0.0552448	0.0110134	5.27203e-07
SeqId_12361_102	RRAS2	RRAS2	Ras-related protein R-Ras2	-0.0189407	0.00591319	0.00135943
SeqId_12363_70	TRIB2	TRIB2	Tribbles homolog 2	0.0217253	0.00472653	4.29734e-06
SeqId_12365_108	RUVBL1	RUVB1	RuvB-like 1	-0.0491033	0.00560223	1.86852e-18
SeqId_12366_16	CRYGD	CRGD	Gamma-crystallin D	0.0129348	0.00461967	0.00511132
SeqId_12367_52	MACO1	MACOI	Macoilin	-0.0254415	0.00497909	3.2273e-07
SeqId_12368_18	KAT2B	PCAF	Histone acetyltransferase KAT2B	-0.0246056	0.00425615	7.41813e-09
SeqId_12370_30	APOF	Apo F	Apolipoprotein F	-0.21085	0.0117736	1.00875e-71
SeqId_12373_73	TRA2B	TRA2B	Transformer-2 protein homolog beta	-0.219772	0.00751544	5.55838e-188
SeqId_12374_8	PAFAH1B3	PA1B3	Platelet-activating factor acetylhydrolase IB subunit gamma	0.126773	0.00978538	2.19207e-38
SeqId_12376_85	CDKN2D	p19-INK4d	Cyclin-dependent kinase 4 inhibitor D	0.0371936	0.0106855	0.000500009
SeqId_12378_71	TAPBP	TPSN	Tapasin	-0.0200541	0.012056	0.0962303
SeqId_12381_26	CBR1	CBR1	Carbonyl reductase [NADPH] 1	-0.190058	0.0079268	4.87662e-127
SeqId_12382_2	DDX58	DDX58	Probable ATP-dependent RNA helicase DDX58	0.0288291	0.0058009	6.7036e-07
SeqId_12384_92	COPS7B	CSN7B	COP9 signalosome complex subunit 7b	0.138584	0.0134792	8.54965e-25
SeqId_12385_4	CAPN3	CAN3	Calpain-3	0.0431864	0.00902653	1.71513e-06
SeqId_12386_11	RNPEP	AMPB	Aminopeptidase B	-0.217409	0.00952673	2.8384e-115
SeqId_12387_7	PDLIM4	PDLI4	PDZ and LIM domain protein 4	-0.0170038	0.0116877	0.145712
SeqId_12389_4	ORC6	ORC6	Origin recognition complex subunit 6	-0.0146449	0.00535537	0.00624537
SeqId_12391_27	PDZD7	PDZD7	PDZ domain-containing protein 7	0.0913091	0.00641	4.82972e-46
SeqId_12392_30	ARL1	ARL1	ADP-ribosylation factor-like protein 1	0.0127488	0.00405359	0.00166044
SeqId_12394_53	C16orf54	CP054	Transmembrane protein C16orf54	-0.0360697	0.0105389	0.000620384
SeqId_12395_86	DARS2	SYDM	Aspartate--tRNA ligase, mitochondrial	-0.0253795	0.0168336	0.131639
SeqId_12396_19	HIBCH	HIBCH	3-hydroxyisobutyryl-CoA hydrolase, mitochondrial	-0.0129689	0.0110537	0.240689
SeqId_12398_15	PAX4	PAX4	Paired box protein Pax-4	0.0141019	0.00676387	0.03708
SeqId_12399_194	CCDC50	CCD50	Coiled-coil domain-containing protein 50	-0.0203173	0.00505009	5.74244e-05
SeqId_12400_25	UBE2T	UBE2T	Ubiquitin-conjugating enzyme E2 T	0.093705	0.0050858	8.30676e-76
SeqId_12401_3	STAMBPL1	STALP	AMSH-like protease	0.0335712	0.00399992	4.73954e-17
SeqId_12403_30	RAB39B	RB39B	Ras-related protein Rab-39B	0.0587548	0.00430604	2.16997e-42
SeqId_12406_119	DIRAS3	ARHI	GTP-binding protein Di-Ras3	0.00919174	0.00714354	0.198192
SeqId_12408_333	RAB22A	RB22A	Ras-related protein Rab-22A	0.110421	0.00863304	1.85271e-37
SeqId_12409_90	RAB7B	RAB7B	Ras-related protein Rab-7b	-0.046311	0.00771344	1.92597e-09
SeqId_12411_60	MAX	MAX	Protein max	-0.000903991	0.0119035	0.939464
SeqId_12415_122	EDF1	EDF1	Endothelial differentiation-related factor 1	0.124513	0.00494812	1.00228e-139
SeqId_12417_46	TPRKB	TPRKB	EKC/KEOPS complex subunit TPRKB	0.0619446	0.00394103	1.14085e-55
SeqId_12420_10	GPD1L	GPD1L	Glycerol-3-phosphate dehydrogenase 1-like protein	0.14662	0.00855335	7.23876e-66
SeqId_12422_143	ALOX15B	LX15B	Arachidonate 15-lipoxygenase B	-0.0228699	0.0110084	0.0377562
SeqId_12423_38	A1CF	A1CF	APOBEC1 complementation factor	-0.00913587	0.00976817	0.34965
SeqId_12424_107	THYN1	THYN1	Thymocyte nuclear protein 1	0.0558261	0.00648402	7.31912e-18
SeqId_12425_104	ARF6	ARF6	ADP-ribosylation factor 6	0.0360867	0.00387254	1.17864e-20
SeqId_12426_19	MOB1A	MOL1B	MOB kinase activator 1A	0.0722765	0.00618503	1.50832e-31
SeqId_12428_2	LYPLAL1	LYPL1	Lysophospholipase-like protein 1	0.0646757	0.00528484	1.94821e-34
SeqId_12430_78	PAIP1	PAIP1	Polyadenylate-binding protein-interacting protein 1	0.023121	0.00483254	1.71465e-06
SeqId_12431_13	PELO	PELO	Protein pelota homolog	-0.0260038	0.00929484	0.00514737
SeqId_12432_23	CACYBP	CYBP	Calcyclin-binding protein	-0.0128966	0.0141367	0.361625
SeqId_12433_8	ARL11	ARL11	ADP-ribosylation factor-like protein 11	0.0413559	0.00406939	2.90934e-24
SeqId_12434_25	IST1	K0174	IST1 homolog	0.0940853	0.00634127	8.44603e-50
SeqId_12436_84	GSTO1	GST omega-1	Glutathione S-transferase omega-1	0.0145659	0.00478377	0.00232791
SeqId_12437_18	ULK3	ULK3	Serine/threonine-protein kinase ULK3	-0.00161632	0.00420422	0.700644
SeqId_12438_127	MPG	3MG	DNA-3-methyladenine glycosylase	0.0165115	0.00550284	0.00269504
SeqId_12439_67	IRF9	ISGF3	Interferon regulatory factor 9	0.0246344	0.00543592	5.84866e-06
SeqId_12442_4	RHOD	RHOD	Rho-related GTP-binding protein RhoD	-0.0280693	0.0100663	0.00529626
SeqId_12444_39	NR5A2	NR5A2	Nuclear receptor subfamily 5 group A member 2	0.0242527	0.00545242	8.66461e-06
SeqId_12445_50	ANKRD27	ANR27	Ankyrin repeat domain-containing protein 27	0.0529321	0.00449399	5.04282e-32
SeqId_12449_16	PPIH	PPIH	Peptidyl-prolyl cis-trans isomerase H	0.0418871	0.00947327	9.79681e-06
SeqId_12450_42	PMVK	PMVK	Phosphomevalonate kinase	0.0752189	0.00591296	4.51965e-37
SeqId_12451_62	BACH1	BACH1	Transcription regulator protein BACH1	0.111447	0.00694847	6.81345e-58
SeqId_12452_32	KMT5C	SV422	Histone-lysine N-methyltransferase SUV420H2	0.0772737	0.00489311	3.51327e-56
SeqId_12453_161	NXF1	NXF1	Nuclear RNA export factor 1	0.00485061	0.00496352	0.328444
SeqId_12455_48	MYNN	MYNN	Myoneurin	0.0415538	0.00511263	4.37628e-16
SeqId_12456_5	PFKFB3	F263	6-phosphofructo-2-kinase/fructose-2,6-bisphosphatase 3	0.0799562	0.00616821	1.99322e-38
SeqId_12457_10	ADI1	MTND	1,2-dihydroxy-3-keto-5-methylthiopentene dioxygenase	0.0329574	0.00822009	6.08796e-05
SeqId_12458_79	CHP1	CHP1	Calcineurin B homologous protein 1	-0.0853007	0.0074435	2.1011e-30
SeqId_12459_13	PLEKHA1	PKHA1	Pleckstrin homology domain-containing family A member 1	-0.0123274	0.0049841	0.0133853
SeqId_12460_18	PSMA7	PSA7	Proteasome subunit alpha type-7	-0.0470852	0.0123218	0.000132749
SeqId_12461_8	SIRT5	SIRT5	NAD-dependent protein deacylase sirtuin-5, mitochondrial	-0.126612	0.00658397	2.06001e-82
SeqId_12463_7	KLHL13	KLH13	Kelch-like protein 13	-0.0330554	0.00529911	4.43399e-10
SeqId_12466_7	HNRNPA1	ROA1	Heterogeneous nuclear ribonucleoprotein A1	-0.0275592	0.00718615	0.000125541
SeqId_12469_19	MAPRE1	MARE1	Microtubule-associated protein RP/EB family member 1	0.0627802	0.0177363	0.000400656
SeqId_12471_47	STAU1	STAU1	Double-stranded RNA-binding protein Staufen homolog 1	0.0298054	0.00529859	1.85336e-08
SeqId_12473_48	KCTD5	KCTD5	BTB/POZ domain-containing protein KCTD5	0.0845519	0.00463411	2.24407e-74
SeqId_12475_48	CLIC5	CLIC5	Chloride intracellular channel protein 5	0.0321518	0.00934965	0.000584249
SeqId_12476_50	TIGAR	TIGAR	Fructose-2,6-bisphosphatase TIGAR	0.0278242	0.0059768	3.23398e-06
SeqId_12477_42	TSN	TSN	Translin	-0.0218544	0.00667898	0.00106745
SeqId_12478_15	RPL30	RL30	60S ribosomal protein L30	0.100934	0.0103338	1.55441e-22
SeqId_12479_50	PRKAR1B	KAP1	cAMP-dependent protein kinase type I-beta regulatory subunit	-0.0725543	0.0138205	1.52308e-07
SeqId_12480_9	OTUD5	OTUD5	OTU domain-containing protein 5	0.202136	0.00850265	6.30802e-125
SeqId_12482_5	BPTF	BPTF	Nucleosome-remodeling factor subunit BPTF	0.028124	0.00384813	2.70202e-13
SeqId_12483_62	RORB	RORB	Nuclear receptor ROR-beta	-0.0178176	0.00873571	0.0413869
SeqId_12484_67	PITPNB	PIPNB	Phosphatidylinositol transfer protein beta isoform	0.121677	0.00599177	1.10685e-91
SeqId_12486_8	GLRX2	GLRX2	Glutaredoxin-2, mitochondrial	0.0179872	0.00401698	7.54233e-06
SeqId_12488_9	MCTS1	MCTS1	Malignant T-cell-amplified sequence 1	-0.0245408	0.00785531	0.00178349
SeqId_12490_92	LAMTOR3	LTOR3	Ragulator complex protein LAMTOR3	-0.0641776	0.00499099	7.688e-38
SeqId_12493_42	OTUB2	OTUB2	Ubiquitin thioesterase OTUB2	0.0359415	0.00486288	1.45755e-13
SeqId_12497_29	NUDT16L1	SDOS	Tudor-interacting repair regulator protein	0.0173751	0.00981327	0.0766325
SeqId_12498_12	TAX1BP3	TX1B3	Tax1-binding protein 3	-0.0492128	0.00659511	8.52146e-14
SeqId_12499_108	SH3GL2	SH3G2	Endophilin-A1	-0.0512173	0.0180959	0.0046501
SeqId_12500_88	UBA2	SAE2	SUMO-activating enzyme subunit 2	0.00789626	0.00816614	0.333568
SeqId_12501_10	TBCA	TBCA	Tubulin-specific chaperone A	-0.0434149	0.0102352	2.21823e-05
SeqId_12503_5	GPR68	SPR1	Ovarian cancer G-protein coupled receptor 1	0.0583264	0.00695609	5.07478e-17
SeqId_12504_26	LMOD1	LMOD1	Leiomodin-1	0.014833	0.00650273	0.0225464
SeqId_12507_16	ITPKC	IP3KC	Inositol-trisphosphate 3-kinase C	0.0131226	0.00546677	0.0163758
SeqId_12508_9	CHMP3	CHMP3	Charged multivesicular body protein 3	-0.0616322	0.00812944	3.4198e-14
SeqId_12509_115	COMMD1	COMD1	COMM domain-containing protein 1	-0.13476	0.0186705	5.28327e-13
SeqId_12510_3	STAP1	STAP1	Signal-transducing adaptor protein 1	-0.00950591	0.00398634	0.0170968
SeqId_12511_83	SLC41A2	S41A2	Solute carrier family 41 member 2	0.100464	0.00733391	1.03492e-42
SeqId_12513_8	GLTP	GLTP	Glycolipid transfer protein	0.0147889	0.00692504	0.032715
SeqId_12514_16	METTL1	METTL1	tRNA (guanine-N(7)-)-methyltransferase	0.0468836	0.00421624	1.00529e-28
SeqId_12515_45	UCK2	UCK2	Uridine-cytidine kinase 2	0.0248405	0.00628296	7.69739e-05
SeqId_12516_13	TEAD4	TEAD4	Transcriptional enhancer factor TEF-3	-0.00355501	0.00433023	0.41166
SeqId_12517_52	PDCD5	TFAR19	Programmed cell death protein 5	-0.136967	0.00733222	7.18311e-78
SeqId_12518_289	PBRM1	PB1	Protein polybromo-1	-0.0144234	0.00618929	0.0197865
SeqId_12521_3	CDKN2C	CDN2C	Cyclin-dependent kinase 4 inhibitor C	0.0387446	0.005194	8.68568e-14
SeqId_12522_6	RAD23B	RD23B	UV excision repair protein RAD23 homolog B	-0.0758059	0.00830144	6.74612e-20
SeqId_12524_18	SAT2	SAT2	Diamine acetyltransferase 2	0.00446529	0.0060436	0.460001
SeqId_12527_50	THRA	THA	Thyroid hormone receptor alpha	0.127901	0.00567219	1.37789e-112
SeqId_12528_40	WRNIP1	WRIP1	ATPase WRNIP1	0.0542918	0.00440826	7.43652e-35
SeqId_12529_32	FKBP6	FKBP6	Inactive peptidyl-prolyl cis-trans isomerase FKBP6	0.177048	0.010396	4.88268e-65
SeqId_12530_14	CKS1B	CKS-1	Cyclin-dependent kinases regulatory subunit 1	-0.0207357	0.00448282	3.73502e-06
SeqId_12532_28	CDC34	UB2R1	Ubiquitin-conjugating enzyme E2 R1	0.00366822	0.00918804	0.689718
SeqId_12533_135	CYTH2	CYH2	Cytohesin-2	0.0307571	0.00367085	5.35082e-17
SeqId_12534_10	CALCOCO2	CACO2	Calcium-binding and coiled-coil domain-containing protein 2	0.0154485	0.00417633	0.000216406
SeqId_12535_2	XRCC1	XRCC1	DNA repair protein XRCC1	-0.00624694	0.00730244	0.392297
SeqId_12536_46	MTMR6	MTMR6	Myotubularin-related protein 6	-0.0356934	0.00661552	6.83686e-08
SeqId_12537_88	PURA	PURA	Transcriptional activator protein Pur-alpha	0.00926	0.00631951	0.142838
SeqId_12538_19	RGS7	RGS7	Regulator of G-protein signaling 7	0.0945193	0.0103343	5.89863e-20
SeqId_12540_25	RHOG	RHOG	Rho-related GTP-binding protein RhoG	0.0154781	0.00357332	1.48046e-05
SeqId_12543_76	ZNF560	ZN560	Zinc finger protein 560	0.00431776	0.0106131	0.68413
SeqId_12546_1	SMTN	SMTN	Smoothelin	-0.145296	0.0136481	1.8224e-26
SeqId_12548_75	RRAGC	RRAGC	Ras-related GTP-binding protein C	-0.0477964	0.00768549	5.00214e-10
SeqId_12549_33	HPGDS	PTGD2	Hematopoietic prostaglandin D synthase	-0.0377767	0.00657631	9.2265e-09
SeqId_12551_3	ITCH	ITCH	E3 ubiquitin-protein ligase Itchy homolog	-0.015751	0.0232039	0.49726
SeqId_12553_5	VRK1	VRK1	Serine/threonine-protein kinase VRK1	0.0421474	0.00456499	2.63746e-20
SeqId_12554_10	RAD51D	RA51D	DNA repair protein RAD51 homolog 4	-0.00703241	0.00736574	0.339706
SeqId_12556_7	UBE2C	UBE2C	Ubiquitin-conjugating enzyme E2 C	-0.0134757	0.0103362	0.192321
SeqId_12557_18	NOVA1	NOVA1	RNA-binding protein Nova-1	-0.0435301	0.0168647	0.00984758
SeqId_12558_3	UBASH3B	UBS3B	Ubiquitin-associated and SH3 domain-containing protein B	-0.0789448	0.0236799	0.000856606
SeqId_12562_1	PKN1	PKN1	Serine/threonine-protein kinase N1	0.0111209	0.004741	0.0189918
SeqId_12563_2	TNFAIP8	TFIP8	Tumor necrosis factor alpha-induced protein 8	0.0432554	0.00661377	6.14391e-11
SeqId_12564_9	NIP7	NIP7	60S ribosome subunit biogenesis protein NIP7 homolog	-0.0208395	0.0101899	0.0408441
SeqId_12569_25	CCT5	TCP-1-epsilon	T-complex protein 1 subunit epsilon	0.512811	0.0233394	5.35381e-107
SeqId_12571_14	ARL3	ARL3	ADP-ribosylation factor-like protein 3	-0.0454292	0.00897112	4.1068e-07
SeqId_12573_80	TRIM3	TRIM3	Tripartite motif-containing protein 3	0.0284047	0.00432072	4.89573e-11
SeqId_12574_36	EDN2	Endothelin 2	Endothelin-2	0.0774813	0.0145531	1.01493e-07
SeqId_12575_30	MTHFD1	C1TC	C-1-tetrahydrofolate synthase, cytoplasmic	0.0609748	0.014027	1.38046e-05
SeqId_12576_21	MAGEA3	MAGE-3	Melanoma-associated antigen 3	0.0053323	0.00456724	0.243004
SeqId_12577_100	FEN1	FLAP endonuclease-1	Flap endonuclease 1	0.013831	0.00735692	0.0601093
SeqId_12578_13	ARF3	ARF3	ADP-ribosylation factor 3	-0.0311845	0.0108729	0.00412953
SeqId_12580_7	PSMB5	PSB5	Proteasome subunit beta type-5	0.0904496	0.0051348	1.88978e-69
SeqId_12581_39	IMPA2	IMPA2	Inositol monophosphatase 2	0.0619845	0.00810461	2.04041e-14
SeqId_12583_77	ARAF	ARAF	Serine/threonine-protein kinase A-Raf	-0.01497	0.0112606	0.183714
SeqId_12585_39	ERCC1	ERCC1	DNA excision repair protein ERCC-1	0.0582768	0.00633579	3.64564e-20
SeqId_12587_65	ARL2	ARL2	ADP-ribosylation factor-like protein 2	0.0984377	0.00698585	4.31334e-45
SeqId_12591_27	OPHN1	Oligophrenin-1	Oligophrenin-1	-0.0398363	0.0150659	0.00818994
SeqId_12593_33	PDRG1	PDRG1	p53 and DNA damage-regulated protein 1	0.00645187	0.00769712	0.401908
SeqId_12594_5	GCA	GRAN	Grancalcin	-0.0232923	0.00737636	0.0015902
SeqId_12595_11	TMOD1	TMOD1	Tropomodulin-1	-0.0220229	0.00852213	0.00976043
SeqId_12599_10	FERMT3	URP2	Fermitin family homolog 3	-0.0104612	0.0130668	0.423366
SeqId_12603_87	PABPC4	PABP4	Polyadenylate-binding protein 4	-0.065543	0.00593471	2.34359e-28
SeqId_12604_16	SCMH1	SCMH1	Polycomb protein SCMH1	-0.0312	0.00717798	1.3825e-05
SeqId_12605_1	EXOSC3	Exosome component 3	Exosome complex component RRP40	-0.030108	0.0154525	0.0513645
SeqId_12612_37	PSMB1	PSB1	Proteasome subunit beta type-1	-0.116369	0.0079731	3.01198e-48
SeqId_12616_45	NRBP1	NRBP	Nuclear receptor-binding protein	0.0756353	0.00586132	4.2656e-38
SeqId_12617_2	STK24	STK24	Serine/threonine-protein kinase 24	0.200245	0.0200461	1.69856e-23
SeqId_12618_50	AKR1C1	Aldo-keto reductase 1C1	Aldo-keto reductase family 1 member C1	0.112336	0.00513428	4.06135e-106
SeqId_12619_14	PPM1A	Protein phophatase 2Ca	Protein phosphatase 1A	-0.129283	0.00815408	1.2984e-56
SeqId_12620_3	SEPTIN11	Septin-11	Septin-11	-0.133308	0.00915495	4.9517e-48
SeqId_12621_55	PPP2R1A	PP2AAA	Serine/threonine-protein phosphatase 2A 65 kDa regulatory subunit A alpha isoform	0.0314315	0.00625222	4.97547e-07
SeqId_12622_96	ASH1L	ASH1L	Histone-lysine N-methyltransferase ASH1L	-0.0241493	0.00800844	0.00256572
SeqId_12623_84	JARID2	JARD2	Protein Jumonji	0.0247682	0.00504338	9.0596e-07
SeqId_12625_138	KLHL7	KLHL7	Kelch-like protein 7	0.139703	0.00850706	1.32942e-60
SeqId_12626_6	SENP7	SENP7	Sentrin-specific protease 7	-0.00509786	0.00514514	0.321778
SeqId_12627_97	ATG7	ATG7	Ubiquitin-like modifier-activating enzyme ATG7	-0.107726	0.0133275	6.31935e-16
SeqId_12628_31	LANCL2	LANC2	LanC-like protein 2	0.275234	0.0174172	2.99137e-56
SeqId_12630_8	ARFIP2	ARFP2	Arfaptin-2	-0.019823	0.00844139	0.0188589
SeqId_12632_14	NAT1	ARY1	Arylamine N-acetyltransferase 1	0.113916	0.00412077	3.25504e-168
SeqId_12633_3	PTPN9	PTN9	Tyrosine-protein phosphatase non-receptor type 9	0.0364713	0.0056316	9.40636e-11
SeqId_12634_79	BCAR3	BCAR3	Breast cancer anti-estrogen resistance protein 3	0.0245989	0.00783125	0.00168305
SeqId_12637_7	CRAT	CACP	Carnitine O-acetyltransferase	-0.0195893	0.00889669	0.0276753
SeqId_12641_3	INPP5B	I5P2	Type II inositol 1,4,5-trisphosphate 5-phosphatase	0.216676	0.0249939	4.35344e-18
SeqId_12643_4	ARRB1	ARRB1	Beta-arrestin-1	0.180364	0.0170144	2.9582e-26
SeqId_12644_63	ADSS2	PURA2	Adenylosuccinate synthetase isozyme 2	-0.216087	0.00997669	4.98187e-104
SeqId_12646_2	RPE	RPE	Ribulose-phosphate 3-epimerase	0.0221046	0.00844238	0.00883716
SeqId_12647_52	SETD2	SETD2	Histone-lysine N-methyltransferase SETD2	-0.0103555	0.00489187	0.0342704
SeqId_12650_43	GNAI3	GNAI3	Guanine nucleotide-binding protein G(k) subunit alpha	-0.0385117	0.00622597	6.18461e-10
SeqId_12651_21	PDK2	PDK2	[Pyruvate dehydrogenase (acetyl-transferring)] kinase isozyme 2, mitochondrial	0.0114684	0.00666217	0.0851754
SeqId_12652_37	AHCYL1	SAHH2	Adenosylhomocysteinase 2	0.088307	0.0104379	2.66898e-17
SeqId_12653_13	CSNK1G2	CSNK1G2	Casein kinase I isoform gamma-2	0.0208546	0.0051142	4.5466e-05
SeqId_12655_30	NAPB	SNAB	Beta-soluble NSF attachment protein	-0.00208564	0.00510562	0.682908
SeqId_12656_1	KLC1	KLC1	Kinesin light chain 1	0.104691	0.00744713	6.8867e-45
SeqId_12657_2	TSTA3	FCL	GDP-L-fucose synthase	0.0338643	0.00944931	0.000338648
SeqId_12658_72	PANK3	PANK3	Pantothenate kinase 3	-0.00943826	0.00679228	0.164664
SeqId_12659_13	OLA1	GTPB9	Obg-like ATPase 1	0.0432569	0.0085148	3.77036e-07
SeqId_12661_44	GABARAPL1	GBRL1	Gamma-aminobutyric acid receptor-associated protein-like 1	-0.0910471	0.00443189	8.77348e-94
SeqId_12662_82	ECH1	ECH1	Delta(3,5)-Delta(2,4)-dienoyl-CoA isomerase, mitochondrial	-0.00894108	0.0101476	0.378262
SeqId_12663_1	TST	THTR	Thiosulfate sulfurtransferase	-0.126421	0.01072	4.24179e-32
SeqId_12664_19	PTPN13	PTN13	Tyrosine-protein phosphatase non-receptor type 13	0.00862997	0.00732536	0.238759
SeqId_12667_2	GDA	GUAD	Guanine deaminase	0.114949	0.00498956	1.94901e-117
SeqId_12668_7	VPS4B	VPS4B	Vacuolar protein sorting-associated protein 4B	0.173227	0.00611862	2.4975e-176
SeqId_12669_30	HECW1	HECW1	E3 ubiquitin-protein ligase HECW1	0.00396043	0.00324127	0.221754
SeqId_12670_15	RAD1	RAD1	Cell cycle checkpoint protein RAD1	0.0530625	0.00700769	3.67404e-14
SeqId_12671_35	SULT1B1	ST1B1	Sulfotransferase family cytosolic 1B member 1	0.0529347	0.00783468	1.41399e-11
SeqId_12675_14	DARS1	SYDC	Aspartate--tRNA ligase, cytoplasmic	0.21191	0.0207245	1.53051e-24
SeqId_12676_1	PACSIN1	PACN1	Protein kinase C and casein kinase substrate in neurons protein 1	0.056469	0.00760191	1.10031e-13
SeqId_12677_164	FLII	FLII	Protein flightless-1 homolog	-0.0964703	0.00874888	2.84455e-28
SeqId_12682_5	KYAT3	KAT3	Kynurenine--oxoglutarate transaminase 3	0.00393361	0.00828915	0.635109
SeqId_12683_156	DPYSL5	DPYL5	Dihydropyrimidinase-related protein 5	0.0288013	0.0051365	2.05637e-08
SeqId_12684_5	SCIN	ADSV	Adseverin	-0.0170722	0.00576355	0.00305554
SeqId_12685_57	HOMER2	HOME2	Homer protein homolog 2	-0.0331288	0.00883487	0.000176989
SeqId_12686_15	MPST	THTM	3-mercaptopyruvate sulfurtransferase	0.0224708	0.00383594	4.68577e-09
SeqId_12687_2	DECR1	DECR	2,4-dienoyl-CoA reductase, mitochondrial	0.0663038	0.00994182	2.57239e-11
SeqId_12689_56	ARPC1B	ARC1B	Actin-related protein 2/3 complex subunit 1B	-0.160974	0.0164069	1.00555e-22
SeqId_12690_33	SEPTIN10	SEP10	Septin-10	0.0148914	0.00590834	0.011722
SeqId_12693_2	SH3BGRL	SH3L1	SH3 domain-binding glutamic acid-rich-like protein	0.0545228	0.00743938	2.31975e-13
SeqId_12694_28	DIMT1	DIM1	Probable dimethyladenosine transferase	-0.00620135	0.00623102	0.31962
SeqId_12695_62	KLHL12	KLH12	Kelch-like protein 12	-0.00466419	0.00644031	0.468931
SeqId_12696_166	PRMT3	ANM3	Protein arginine N-methyltransferase 3	-0.0260349	0.0109384	0.0173059
SeqId_12697_30	PIP4K2A	PI42A	Phosphatidylinositol 5-phosphate 4-kinase type-2 alpha	-0.0563238	0.0173943	0.00120344
SeqId_12698_72	KPNA4	IMA4	Importin subunit alpha-3	0.0302277	0.00565678	9.11056e-08
SeqId_12699_28	CCT8	TCP-1-theta	T-complex protein 1 subunit theta	0.326775	0.0170274	4.39474e-82
SeqId_12700_9	ACLY	ACLY	ATP-citrate synthase	0.00497084	0.00352379	0.158347
SeqId_12702_13	PELI2	PELI2	E3 ubiquitin-protein ligase pellino homolog 2	0.00849813	0.00927777	0.359684
SeqId_12703_6	NEK7	NEK7	Serine/threonine-protein kinase Nek7	0.24551	0.0178004	2.83307e-43
SeqId_12704_26	SH2D3C	SH2D3	SH2 domain-containing protein 3C	0.0749206	0.00417788	6.55743e-72
SeqId_12705_9	HERC1	HERC1	Probable E3 ubiquitin-protein ligase HERC1	0.0114837	0.00579803	0.0476345
SeqId_12706_2	CDC42BPA	MRCKA	Serine/threonine-protein kinase MRCK alpha	-0.196625	0.00974004	1.26698e-90
SeqId_12707_26	DPYSL3	DPYL3	Dihydropyrimidinase-related protein 3	0.0574778	0.00468123	1.18366e-34
SeqId_12708_91	L3MBTL2	LMBL2	Lethal(3)malignant brain tumor-like protein 2	-0.0115223	0.00537079	0.0319244
SeqId_12709_63	H1-10	H1X	Histone H1x	-0.0156765	0.0112075	0.161887
SeqId_12712_9	HMG20A	HM20A	High mobility group protein 20A	0.0451639	0.00463449	1.93468e-22
SeqId_12713_365	RGS19	RGS19	Regulator of G-protein signaling 19	0.0543451	0.00405375	5.56761e-41
SeqId_12715_30	DCP1B	DCP1B	mRNA-decapping enzyme 1B	-0.247824	0.0164662	3.42601e-51
SeqId_12716_3	ZNF175	ZN175	Zinc finger protein 175	0.113283	0.00437845	1.342e-147
SeqId_12717_65	TOX3	TOX3	TOX high mobility group box family member 3	-0.000857811	0.00511196	0.866737
SeqId_12718_43	PIN4	PIN4	Peptidyl-prolyl cis-trans isomerase NIMA-interacting 4	-0.00123219	0.0116095	0.915474
SeqId_12720_71	UBQLN4	UBQL4	Ubiquilin-4	-0.0679549	0.0079858	1.74735e-17
SeqId_12721_4	TAX1BP1	TAXB1	Tax1-binding protein 1	0.065077	0.0057407	8.69554e-30
SeqId_12724_81	CIRBP	CIRBP	Cold-inducible RNA-binding protein	-0.0635588	0.0117906	7.02142e-08
SeqId_12726_3	RFXAP	RFXAP	Regulatory factor X-associated protein	0.0186377	0.00466209	6.39586e-05
SeqId_12727_7	PTGFRN	FPRP	Prostaglandin F2 receptor negative regulator	-0.0394153	0.00562954	2.53234e-12
SeqId_12729_12	PSMG3	PSMG3	Proteasome assembly chaperone 3	-0.00125275	0.00699584	0.857882
SeqId_12730_3	NDC80	KNTC2	Kinetochore protein NDC80 homolog	0.0835198	0.0033647	5.14615e-136
SeqId_12731_12	PLEKHA7	PKHA7	Pleckstrin homology domain-containing family A member 7	-0.0324024	0.00566433	1.0626e-08
SeqId_12732_13	MPP7	MPP7	MAGUK p55 subfamily member 7	0.0174299	0.00464749	0.000176565
SeqId_12734_112	KIF22	KIF22	Kinesin-like protein KIF22	0.025083	0.00608858	3.79393e-05
SeqId_12735_39	CSDE1	CSDE1	Cold shock domain-containing protein E1	0.113697	0.0075721	5.83547e-51
SeqId_12737_12	PLS1	PLSI	Plastin-1	-0.0219495	0.0140562	0.118395
SeqId_12738_43	NISCH	NISCH	Nischarin	0.125227	0.00588362	1.59874e-100
SeqId_12740_55	FEV	FEV	Protein FEV	-0.00744124	0.0128095	0.561298
SeqId_12742_160	TMEM8B	TMM8B	Transmembrane protein 8B	-0.0840324	0.0130562	1.22481e-10
SeqId_12743_18	BAG5	BAG5	BAG family molecular chaperone regulator 5	-0.00353878	0.00453287	0.434982
SeqId_12746_4	CYTH4	CYH4	Cytohesin-4	-0.0363381	0.00565166	1.27913e-10
SeqId_12747_89	RBM3	RBM3	RNA-binding protein 3	-0.122162	0.00813797	6.18221e-51
SeqId_12748_6	BRDT	BRDT	Bromodomain testis-specific protein	0.0704544	0.00498664	2.52999e-45
SeqId_12750_9	ITGB2	LFA-1 beta-2	Integrin beta-2	0.0882872	0.00496432	9.34592e-71
SeqId_12754_14	CSDC2	CSDC2	Cold shock domain-containing protein C2	0.0372162	0.00663184	2.003e-08
SeqId_12756_3	BACH2	BACH2	Transcription regulator protein BACH2	0.00960995	0.00777602	0.216517
SeqId_12758_47	GRID2	GRID2	Glutamate receptor ionotropic, delta-2	0.00135013	0.00923763	0.883799
SeqId_12759_47	ILF3	DRBP76	Interleukin enhancer-binding factor 3	-0.031833	0.00434203	2.27837e-13
SeqId_12761_12	APBB2	APBB2	Amyloid beta A4 precursor protein-binding family B member 2	-0.0301166	0.00806371	0.000187843
SeqId_12763_69	ZNF334	ZN334	Zinc finger protein 334	-0.00574051	0.00348395	0.0994134
SeqId_12764_3	ELMO1	ELMO1	Engulfment and cell motility protein 1	-0.043053	0.0109217	8.08125e-05
SeqId_12771_19	ZNF180	ZN180	Zinc finger protein 180	0.0248779	0.00586198	2.19627e-05
SeqId_12772_8	NUP98	NUP98	Nuclear pore complex protein Nup98-Nup96	-0.0397815	0.00746548	9.89071e-08
SeqId_12775_6	HMGB3	HMGB3	High mobility group protein B3	0.090242	0.00602739	1.11937e-50
SeqId_12777_11	SF1	SF01	Splicing factor 1	0.00306036	0.00543019	0.573038
SeqId_12779_30	PRDM4	PRDM4	PR domain zinc finger protein 4	0.0971763	0.00589352	4.42501e-61
SeqId_12781_2	TARBP2	TRBP2	RISC-loading complex subunit TARBP2	0.0279751	0.00421168	3.08901e-11
SeqId_12783_29	HNRNPM	HNRPM	Heterogeneous nuclear ribonucleoprotein M	-0.0599477	0.00581233	6.098e-25
SeqId_12784_10	APBB3	APBB3	Amyloid beta A4 precursor protein-binding family B member 3	0.0191959	0.00835431	0.0215777
SeqId_12785_49	ZBTB33	KAISO	Transcriptional regulator Kaiso	-0.012012	0.00479194	0.0121863
SeqId_12786_61	GPCPD1	GDE5	Glycerophosphocholine phosphodiesterase GPCPD1	0.0150434	0.00593757	0.0112898
SeqId_12787_47	ZNF134	ZN134	Zinc finger protein 134	0.016368	0.0063333	0.00975392
SeqId_12788_6	SGF29	SGF29	SAGA-associated factor 29 homolog	0.037351	0.00575387	8.5015e-11
SeqId_12790_10	CCDC51	CCD51	Coiled-coil domain-containing protein 51	0.00994563	0.00640988	0.120756
SeqId_12793_4	PIWIL1	PIWL1	Piwi-like protein 1	0.0749941	0.00627875	6.96781e-33
SeqId_12794_6	NLRP4	NALP4	NACHT, LRR and PYD domains-containing protein 4	0.0516812	0.00418945	5.79397e-35
SeqId_12795_2	ZNF566	ZN566	Zinc finger protein 566	0.0667241	0.00436977	1.22169e-52
SeqId_12796_44	NUDT3	NUDT3	Diphosphoinositol polyphosphate phosphohydrolase 1	-0.0418325	0.0075949	3.62998e-08
SeqId_12798_46	SLC4A8	S4A8	Electroneutral sodium bicarbonate exchanger 1	0.0976994	0.00585422	1.5837e-62
SeqId_12799_65	DNAJC27	DJC27	DnaJ homolog subfamily C member 27	0.0137507	0.00802337	0.0865588
SeqId_12800_5	TPPP2	TPPP2	Tubulin polymerization-promoting protein family member 2	-0.122279	0.00720286	1.22813e-64
SeqId_12801_33	IRF2	IRF2	Interferon regulatory factor 2	0.0204886	0.00883517	0.0203962
SeqId_12803_9	ZNF329	ZN329	Zinc finger protein 329	0.0634454	0.0050733	6.94457e-36
SeqId_12804_5	GMEB2	GMEB2	Glucocorticoid modulatory element-binding protein 2	-0.00965751	0.00574596	0.0928121
SeqId_12807_89	ARHGAP30	RHG30	Rho GTPase-activating protein 30	0.0183645	0.0038681	2.05775e-06
SeqId_12812_25	ACYP2	ACYP2	Acylphosphatase-2	-0.150556	0.00823477	1.13023e-74
SeqId_12813_18	EHBP1	EHBP1	EH domain-binding protein 1	-0.0161318	0.00533203	0.00248266
SeqId_12814_17	RNPC3	RBM40	RNA-binding protein 40	-0.00608972	0.00604323	0.313602
SeqId_12815_9	IARS1	SYIC	Isoleucine--tRNA ligase, cytoplasmic	0.0168141	0.0060146	0.00518132
SeqId_12817_1	GEM	GEM	GTP-binding protein GEM	0.34064	0.0157092	2.89726e-104
SeqId_12818_159	SLC14A2	UT2	Urea transporter 2	-0.0296294	0.00521499	1.3345e-08
SeqId_12820_1	GRAP	GRAP	GRB2-related adapter protein	0.0964238	0.00536472	3.13079e-72
SeqId_12821_6	NLRP10	NAL10	NACHT, LRR and PYD domains-containing protein 10	-0.0121488	0.00970951	0.21085
SeqId_12822_34	APBB1	APBB1	Amyloid beta A4 precursor protein-binding family B member 1	-0.0496253	0.00608001	3.29419e-16
SeqId_12825_18	APPL1	DP13A	DCC-interacting protein 13-alpha	-0.0623349	0.008133	1.79625e-14
SeqId_12826_5	SLC5A5	SC5A5	Sodium/iodide cotransporter	0.0295929	0.0200109	0.139183
SeqId_12827_37	RGS3	RGS3	Regulator of G-protein signaling 3	0.0951981	0.00554494	4.5733e-66
SeqId_12830_4	SAP18	SAP18	Histone deacetylase complex subunit SAP18	0.0815972	0.00557008	1.363e-48
SeqId_12831_21	TESC	TESC	Calcineurin B homologous protein 3	-0.0872489	0.0040495	5.82392e-103
SeqId_12832_10	ASH2L	ASH2L	Set1/Ash2 histone methyltransferase complex subunit ASH2	0.00927821	0.00371717	0.0125589
SeqId_12834_3	KCNF1	KCNF1	Potassium voltage-gated channel subfamily F member 1	0.0526238	0.00455017	6.18203e-31
SeqId_12835_101	PYDC1	PYDC1	Pyrin domain-containing protein 1	0.0486765	0.00570934	1.51799e-17
SeqId_12838_28	DUSP15	DUS15	Dual specificity protein phosphatase 15	-0.0302974	0.0101997	0.00297388
SeqId_12842_43	STX10	STX10	Syntaxin-10	-0.0372222	0.0101998	0.000262959
SeqId_12843_6	ZNF410	ZN410	Zinc finger protein 410	0.0211809	0.0062349	0.000680897
SeqId_12844_10	BAG4	BAG4	BAG family molecular chaperone regulator 4	-0.0220244	0.00358132	7.75794e-10
SeqId_12846_3	FBXL5	FBXL5	F-box/LRR-repeat protein 5	0.011902	0.00706905	0.0922442
SeqId_12847_27	RNGTT	MCE1	mRNA-capping enzyme	0.0599153	0.00487734	1.09849e-34
SeqId_12848_9	ARHGEF2	ARHG2	Rho guanine nucleotide exchange factor 2	0.107833	0.00559274	7.78298e-83
SeqId_12849_25	GSKIP	GSKIP	GSK3-beta interaction protein	-0.032197	0.00588933	4.57691e-08
SeqId_12851_5	POLM	DPOLM	DNA-directed DNA/RNA polymerase mu	0.0330755	0.00819561	5.44269e-05
SeqId_12853_112	TMOD2	TMOD2	Tropomodulin-2	-0.0369751	0.00992353	0.000194539
SeqId_12854_3	TEAD3	TEAD3	Transcriptional enhancer factor TEF-5	0.0357237	0.0080224	8.46828e-06
SeqId_12855_16	CASS4	CT032	Cas scaffolding protein family member 4	-0.0678806	0.00481869	4.56889e-45
SeqId_12856_14	TMEM237	TM237	Transmembrane protein 237	-0.0118167	0.00570495	0.0383299
SeqId_12859_33	ECI2	PECI	Enoyl-CoA delta isomerase 2, mitochondrial	0.0706283	0.00446852	2.84003e-56
SeqId_12860_7	ARPP21	cAMP-regulated phosphoprotein 21	cAMP-regulated phosphoprotein 21	0.049306	0.00462794	1.67066e-26
SeqId_12861_13	TMOD3	TMOD3	Tropomodulin-3	-0.0823667	0.015705	1.56618e-07
SeqId_12862_14	NEDD9	CASL	Enhancer of filamentation 1	0.0394791	0.00324394	4.485e-34
SeqId_12864_9	NIPAL4	NIPA4	Magnesium transporter NIPA4	0.0888772	0.00594566	1.59888e-50
SeqId_12867_40	DYNLT3	DYLT3	Dynein light chain Tctex-type 3	0.00132138	0.00643527	0.837312
SeqId_12869_68	DDX6	DDX6	Probable ATP-dependent RNA helicase DDX6	0.0847574	0.0181161	2.88888e-06
SeqId_12871_10	TWF1	TWF1	Twinfilin-1	-0.0646097	0.0075105	7.79473e-18
SeqId_12872_35	CNGA2	CNGA2	Cyclic nucleotide-gated olfactory channel	0.027606	0.00555925	6.84267e-07
SeqId_12873_11	SPN	LEUK	Leukosialin	-0.0326703	0.00561711	6.01956e-09
SeqId_12875_28	UBTD2	UBTD2	Ubiquitin domain-containing protein 2	0.00464078	0.0042229	0.271787
SeqId_12876_39	SPEF1	SPEF1	Sperm flagellar protein 1	0.0200153	0.00463224	1.55416e-05
SeqId_12878_60	OSBPL11	OSB11	Oxysterol-binding protein-related protein 11	-0.00175107	0.014705	0.905212
SeqId_12879_5	RBL1	p107	Retinoblastoma-like protein 1	0.0243	0.00656338	0.000213607
SeqId_12880_1	SV2A	SV2A	Synaptic vesicle glycoprotein 2A	0.0408373	0.00424126	6.05705e-22
SeqId_12881_17	RDH16	RDH16	Retinol dehydrogenase 16	-0.0439398	0.00663843	3.61635e-11
SeqId_12882_7	PARP11	PAR11	Poly [ADP-ribose] polymerase 11	-0.0585574	0.0072831	8.97031e-16
SeqId_12888_18	SAP30	SAP30	Histone deacetylase complex subunit SAP30	0.0307397	0.0107868	0.00437528
SeqId_12891_1	MICALL2	MILK2	MICAL-like protein 2	0.0411414	0.0046821	1.5367e-18
SeqId_12892_10	SYTL1	SYTL1	Synaptotagmin-like protein 1	0.0771852	0.00484492	3.85033e-57
SeqId_12893_159	IFI16	IP16	Gamma-interferon-inducible protein 16	0.031195	0.00717223	1.36504e-05
SeqId_12894_3	PAXIP1	PAXI1	PAX-interacting protein 1	-0.0173381	0.00484827	0.000348694
SeqId_12895_28	DGKB	DGKB	Diacylglycerol kinase beta	-0.0194442	0.00471099	3.66866e-05
SeqId_12904_180	CUBN	cubilin	cubilin	0.0750291	0.00509531	4.44518e-49
SeqId_12923_51	KRT17	Keratin 17	Keratin, type I cytoskeletal 17	-0.000438471	0.00613924	0.943063
SeqId_12925_105	AXIN2	AXIN2	Axin-2	0.0736275	0.00650161	9.92481e-30
SeqId_12931_16	NR3C2	MCR	Mineralocorticoid receptor	-0.0254202	0.0153749	0.0982585
SeqId_12934_1	HERC5	HERC5	E3 ISG15--protein ligase HERC5	0.0924783	0.004521	5.39413e-93
SeqId_12936_38	RLBP1	RLBP1	Retinaldehyde-binding protein 1	0.0376961	0.00597675	2.84291e-10
SeqId_12939_1	POLR1C	RPAC1	DNA-directed RNA polymerases I and III subunit RPAC1	0.11951	0.00865445	2.24727e-43
SeqId_12945_33	RAB18	RAB18	Ras-related protein Rab-18	0.000144852	0.00686137	0.983157
SeqId_12954_71	PPARA	PPARa	Peroxisome proliferator-activated receptor alpha	0.0878711	0.00920922	1.40592e-21
SeqId_12956_40	KIFBP	KBP	KIF1-binding protein	-0.00706011	0.0179006	0.693281
SeqId_12957_62	UQCRB	UCR6	Cytochrome b-c1 complex subunit 7	0.0237014	0.00424946	2.43987e-08
SeqId_12960_9	GCK	HXK4	Glucokinase	0.0722606	0.00525369	4.80311e-43
SeqId_12963_1	GPR107	GP107	Protein GPR107	-0.0240426	0.0044865	8.3734e-08
SeqId_12968_2	CSRP2	CSRP2	Cysteine and glycine-rich protein 2	0.067193	0.00843008	1.57877e-15
SeqId_12970_35	STAU2	STAU2	Double-stranded RNA-binding protein Staufen homolog 2	0.0386431	0.00488613	2.5999e-15
SeqId_12975_11	KRT20	Keratin 20	Keratin, type I cytoskeletal 20	-0.128505	0.00748477	4.53764e-66
SeqId_12976_49	SORBS3	Vinexin b	Vinexin b	-0.0205478	0.0058599	0.000454034
SeqId_12980_31	RBM22	RBM22	Pre-mRNA-splicing factor RBM22	-0.0174174	0.0132662	0.189212
SeqId_12986_12	LIN7C	LIN7C	Protein lin-7 homolog C	0.130597	0.00950793	6.21852e-43
SeqId_12987_12	SRSF7	SRSF7	Serine/arginine-rich splicing factor 7	-0.0455329	0.00503123	1.42898e-19
SeqId_12988_49	EWSR1	EWS	RNA-binding protein EWS	-0.125464	0.00554431	2.23468e-113
SeqId_12990_39	MAP3K3	MAP3K3	Mitogen-activated protein kinase kinase kinase 3	-0.0670953	0.00697526	6.64437e-22
SeqId_12991_49	CUL9	CUL9	Cullin-9	0.0230923	0.00540837	1.95708e-05
SeqId_12993_21	NPLOC4	NPL4	Nuclear protein localization protein 4 homolog	0.0843906	0.0150626	2.11093e-08
SeqId_13007_66	LCN10	LCN10	Epididymal-specific lipocalin-10	0.135254	0.00906753	2.58276e-50
SeqId_13011_20	RPS10	RS10	40S ribosomal protein S10	0.138953	0.0119309	2.39026e-31
SeqId_13013_41	PRKN	PRKN2	E3 ubiquitin-protein ligase parkin	0.1156	0.00584256	3.94689e-87
SeqId_13022_20	TP53I11	P5I11	Tumor protein p53-inducible protein 11	0.285	0.0207676	7.36759e-43
SeqId_13025_4	FRS2	FRS2	Fibroblast growth factor receptor substrate 2	0.0100241	0.00350025	0.00418567
SeqId_13027_20	CBX7	CBX7	Chromobox protein homolog 7	0.0404068	0.00478701	3.14837e-17
SeqId_13032_1	BECN1	BECN1	Beclin-1	0.0245301	0.004441	3.32221e-08
SeqId_13039_1	PPP1R8	PP1R8	Nuclear inhibitor of protein phosphatase 1	0.0999841	0.00801265	9.80695e-36
SeqId_13041_47	TRAF4	TRAF4	TNF receptor-associated factor 4	-6.25753e-05	0.00392671	0.987286
SeqId_13042_7	KCNA10	KCA10	Potassium voltage-gated channel subfamily A member 10	-0.002048	0.00567818	0.718339
SeqId_13043_157	ATAD2	ATAD2	ATPase family AAA domain-containing protein 2	0.0471671	0.00511849	3.11159e-20
SeqId_13044_5	TSG101	TS101	Tumor susceptibility gene 101 protein	-0.043997	0.012862	0.000624599
SeqId_13053_6	SLC6A14	S6A14	Sodium- and chloride-dependent neutral and basic amino acid transporter B(0+)	0.11725	0.00683631	6.16615e-66
SeqId_13055_53	PSD	PSD1	PH and SEC7 domain-containing protein 1	0.13293	0.00787096	5.45203e-64
SeqId_13056_18	SLC6A16	S6A16	Orphan sodium- and chloride-dependent neurotransmitter transporter NTT5	0.0445761	0.00867339	2.75602e-07
SeqId_13059_33	RFK	RIFK	Riboflavin kinase	-0.00387929	0.00537657	0.470591
SeqId_13062_4	GMFG	GMFG	Glia maturation factor gamma	-0.0707649	0.0131247	6.97773e-08
SeqId_13066_42	EDC4	EDC4	Enhancer of mRNA-decapping protein 4	0.0233019	0.00415392	2.02783e-08
SeqId_13067_5	PRKG1	KGP1B	cGMP-dependent protein kinase 1, beta isozyme	0.043377	0.00313221	1.29554e-43
SeqId_13073_14	ANP32A	AN32A	Acidic leucine-rich nuclear phosphoprotein 32 family member A	0.00957106	0.00383282	0.0125201
SeqId_13076_4	FXR1	FXR1	Fragile X mental retardation syndrome-related protein 1	0.0750526	0.0142923	1.51066e-07
SeqId_13082_9	UNC45A	UN45A	Protein unc-45 homolog A	0.115455	0.0103232	4.88139e-29
SeqId_13083_18	VARS1	SYVC	Valine--tRNA ligase	0.0972481	0.00844049	1.02668e-30
SeqId_13088_397	BTC	BTC	Betacellulin	0.0032058	0.00487136	0.51048
SeqId_13089_6	HIF1A	HIF-1a	Hypoxia-inducible factor 1-alpha	0.0588227	0.0061448	1.04087e-21
SeqId_13090_17	S100A6	S100A6	Protein S100-A6	0.0587114	0.00532522	2.89022e-28
SeqId_13093_6	SECTM1	SECTM1	Secreted and transmembrane protein 1	-0.0204169	0.00471949	1.51792e-05
SeqId_13094_75	RSPO3	RSPO3	R-spondin-3	-0.0717104	0.00556192	4.92168e-38
SeqId_13095_51	REG1A	PSP	Lithostathine-1-alpha	-0.205898	0.00942883	1.03185e-105
SeqId_13097_11	BCL2L2	Apoptosis regulator Bcl-W	Bcl-2-like protein 2	0.0152862	0.00488338	0.00174661
SeqId_13098_93	VEGFD	VEGF-D	Vascular endothelial growth factor D	-0.316747	0.011935	3.41585e-155
SeqId_13102_1	FAM3D	FAM3D	Protein FAM3D	-0.200547	0.0144058	4.70168e-44
SeqId_13103_125	CSH1|CSH2	CSH	Chorionic somatomammotropin hormone	0.0483174	0.00416199	3.70029e-31
SeqId_13104_32	EFNB1	EFNB1	Ephrin-B1	-0.0417847	0.00428871	1.97721e-22
SeqId_13105_7	SNAP25	SNP25	Synaptosomal-associated protein 25	-0.078694	0.0138444	1.31446e-08
SeqId_13107_9	LYPD3	LYPD3	Ly6/PLAUR domain-containing protein 3	0.0137801	0.00631229	0.0290316
SeqId_13109_82	NEGR1	NEGR1	Neuronal growth regulator 1	-0.0373803	0.00343356	1.33301e-27
SeqId_13111_79	BCL6	BCL6	B-cell lymphoma 6 protein	0.0175334	0.00881311	0.046649
SeqId_13112_179	FSTL1	FSTL1	Follistatin-related protein 1	-0.0556818	0.00276112	1.93243e-90
SeqId_13113_7	SPP1	Osteopontin	Osteopontin	0.00359653	0.00757736	0.635043
SeqId_13114_50	LUM	Lumican	Lumican	-0.0318657	0.00442348	5.85721e-13
SeqId_13116_25	CD177	CD177	CD177 antigen	-0.0701005	0.0171929	4.55612e-05
SeqId_13118_5	SMOC1	SMOC1	SPARC-related modular calcium-binding protein 1	-0.0353734	0.00426657	1.12468e-16
SeqId_13119_26	SERPINA10	protein Z inhibitor	Protein Z-dependent protease inhibitor	-0.0743242	0.00988046	5.3803e-14
SeqId_13122_19	FLRT2	FLRT2	Leucine-rich repeat transmembrane protein FLRT2	-0.161248	0.00462871	6.84654e-266
SeqId_13123_3	FLRT3	FLRT3	Leucine-rich repeat transmembrane protein FLRT3	-0.133701	0.00666405	1.55204e-89
SeqId_13124_20	ISLR2	ISLR2	Immunoglobulin superfamily containing leucine-rich repeat protein 2	-0.0654605	0.00519669	2.20499e-36
SeqId_13125_45	VTN	Vitronectin	Vitronectin	0.105052	0.0167115	3.25225e-10
SeqId_13126_52	DSC2	DSC2	Desmocollin-2	-0.107051	0.00456089	7.98383e-122
SeqId_13130_150	HK2	HXK2	Hexokinase-2	0.000686191	0.0063979	0.914589
SeqId_13131_5	HK1	HXK1	Hexokinase-1	0.158639	0.00656231	4.14582e-129
SeqId_13132_14	SEMA5A	SEM5A	Semaphorin-5A	-0.0607717	0.00568277	1.08557e-26
SeqId_13228_75	MDM2	MDM2	E3 ubiquitin-protein ligase Mdm2	0.00173794	0.00595226	0.770301
SeqId_13229_20	MDM4	MDM4	Protein Mdm4	0.000882758	0.00762716	0.90786
SeqId_13230_174	IGHG2	IgG2, Kappa	Ig gamma-2, Kappa	-0.00120202	0.00578971	0.835531
SeqId_13231_90	IGHG4	IgG4, Kappa	Ig gamma-4, Kappa	-0.00835935	0.00675802	0.216104
SeqId_13236_25	WNT3A	WNT3A	Protein Wnt-3a	0.294573	0.0103077	1.26016e-179
SeqId_13240_170	SHANK1	SHAN1	SH3 and multiple ankyrin repeat domains protein 1	0.00791917	0.00918816	0.388749
SeqId_13242_134	SHANK3	SHAN3	SH3 and multiple ankyrin repeat domains protein 3	-0.131455	0.00809417	2.59691e-59
SeqId_13268_45	WNT5A	WNT5A	Protein Wnt-5a	0.151815	0.00923602	1.03436e-60
SeqId_13374_4	DEFB113	DB113	Beta-defensin 113	-0.139566	0.0145812	1.05224e-21
SeqId_13377_3	CYB561D1	C56D1	Cytochrome b561 domain-containing protein 1	0.010255	0.00567817	0.0709129
SeqId_13378_80	C5orf63	YD286	Glutaredoxin-like protein C5orf63	0.111168	0.00590008	3.43377e-79
SeqId_13381_49	B4GALT1	B4GT1	Beta-1,4-galactosyltransferase 1	-0.0721495	0.00345056	4.39106e-97
SeqId_13384_110	FH	FUMH	Fumarate hydratase, mitochondrial	-0.0890159	0.0146779	1.32251e-09
SeqId_13386_248	RNF34	RNF34	E3 ubiquitin-protein ligase RNF34	0.0399551	0.00463701	6.89898e-18
SeqId_13387_55	EHF	EHF	ETS homologous factor	-0.0174127	0.00791394	0.0277886
SeqId_13392_13	ATP1B1	AT1B1	Sodium/potassium-transporting ATPase subunit beta-1	0.270306	0.00951884	2.20445e-177
SeqId_13393_46	DERL1	DERL1	Derlin-1	-0.0160666	0.00884964	0.0694453
SeqId_13397_88	DEFB4A	HBD-2	Beta-defensin 4A	-0.260745	0.0219959	2.04578e-32
SeqId_13399_33	RELL1	RELL1	RELT-like protein 1	-0.0358205	0.00663266	6.6408e-08
SeqId_13403_5	ETV5	ETV5	ETS translocation variant 5	-0.0340282	0.00454256	6.83679e-14
SeqId_13412_5	WFDC6	WFDC6	WAP four-disulfide core domain protein 6	0.039871	0.00841272	2.14385e-06
SeqId_13416_8	TMEM132D	T132D	Transmembrane protein 132D	-0.0629803	0.0065911	1.23163e-21
SeqId_13421_17	TMEM167B	KISHB	Protein kish-B	-0.00337454	0.00457413	0.46067
SeqId_13422_66	ENOX2	ENOX2	Ecto-NOX disulfide-thiol exchanger 2	0.0144903	0.00521037	0.00541821
SeqId_13423_94	PRXL2A	CJ058	Redox-regulatory protein FAM213A	0.0928376	0.0105319	1.19759e-18
SeqId_13427_66	MAN1C1	MA1C1	Mannosyl-oligosaccharide 1,2-alpha-mannosidase IC	0.0823641	0.00614305	5.45064e-41
SeqId_13429_3	WFDC10A	WF10A	WAP four-disulfide core domain protein 10A	0.0130202	0.00681396	0.0560285
SeqId_13430_50	SLC14A1	UT1	Urea transporter 1	0.129661	0.00547385	4.86984e-124
SeqId_13431_74	SHISAL2A	F159A	Membrane protein FAM159A	-0.173999	0.00884243	3.34391e-86
SeqId_13434_172	PARVA	PARVA	Alpha-parvin	-0.106046	0.00592752	1.39819e-71
SeqId_13435_31	IL20RB	IL-20 Rb	Interleukin-20 receptor subunit beta	0.00686818	0.0234304	0.769422
SeqId_13436_54	MAZ	MAZ	Myc-associated zinc finger protein	-0.0253482	0.00570046	8.72034e-06
SeqId_13438_115	CHRD	CHRD	Chordin	-0.00641431	0.0152457	0.673953
SeqId_13439_6	IQCF3	IQCF3	IQ domain-containing protein F3	0.152783	0.00624025	2.21289e-132
SeqId_13441_30	DIXDC1	DIXC1	Dixin	0.0762393	0.00383028	3.72849e-88
SeqId_13449_25	SF3B4	SF3B4	Splicing factor 3B subunit 4	-0.0113857	0.00480748	0.0178682
SeqId_13450_49	USP8	UBP8	Ubiquitin carboxyl-terminal hydrolase 8	-0.0384925	0.013632	0.00474754
SeqId_13451_2	FNDC4	FNDC4	Fibronectin type III domain-containing protein 4	0.1247	0.0087392	3.41058e-46
SeqId_13452_113	SMIM13	SIM13	Small integral membrane protein 13	0.0172139	0.00359698	1.70432e-06
SeqId_13453_2	MRPL33	RM33	39S ribosomal protein L33, mitochondrial	-0.302074	0.0165805	3.66711e-74
SeqId_13457_33	ELF5	ELF5	ETS-related transcription factor Elf-5	-0.0155191	0.00484037	0.0013451
SeqId_13459_30	TOR4A	CI167	Torsin-4A	0.00752199	0.00411743	0.0677199
SeqId_13460_4	CHAD	CHAD	Chondroadherin	0.0172752	0.00887277	0.0515353
SeqId_13463_1	PXDN	PXDN	Peroxidasin homolog	0.0195497	0.0146657	0.182524
SeqId_13465_5	RCAN1	CCP1	Calcipressin-1	0.0526983	0.0083855	3.28998e-10
SeqId_13468_5	NEURL4	NEUL4	Neuralized-like protein 4	0.111219	0.00548245	1.69474e-91
SeqId_13470_43	PTH1R	PTH1R	Parathyroid hormone/parathyroid hormone-related peptide receptor	0.0381251	0.00584465	6.88794e-11
SeqId_13472_35	HDHD2	HDHD2	Haloacid dehalogenase-like hydrolase domain-containing protein 2	0.0471464	0.00925642	3.51746e-07
SeqId_13475_10	UBE2D4	UB2D4	Ubiquitin-conjugating enzyme E2 D4	-0.0437504	0.00990514	1.0011e-05
SeqId_13476_16	KIN	KIN17	DNA/RNA-binding protein KIN17	-0.0128338	0.00748744	0.0865198
SeqId_13477_65	LTB4R	LT4R1	Leukotriene B4 receptor 1	0.0103254	0.0115253	0.370309
SeqId_13479_8	FAM171A2	F1712	Protein FAM171A2	0.094954	0.0040766	5.28903e-120
SeqId_13481_24	TCEA2	TCEA2	Transcription elongation factor A protein 2	0.0945375	0.00481259	6.53563e-86
SeqId_13482_14	CNOT1	CNOT1	CCR4-NOT transcription complex subunit 1	0.0429015	0.00814031	1.36234e-07
SeqId_13484_69	COL1A1	CO1A1	Collagen alpha-1(I) chain	0.00221669	0.00652585	0.734098
SeqId_13485_20	TMEM87B	TM87B	Transmembrane protein 87B	0.0580624	0.00727074	1.39658e-15
SeqId_13486_9	PKD2	PKD2	Polycystin-2	-0.0188022	0.00819016	0.0216925
SeqId_13487_24	UNC93B1	UN93B	Protein unc-93 homolog B1	0.0153664	0.0135513	0.256819
SeqId_13488_3	ARFIP1	ARFP1	Arfaptin-1	0.0648307	0.0100984	1.36371e-10
SeqId_13490_1	MPP6	MPP6	MAGUK p55 subfamily member 6	0.0381356	0.00539765	1.60365e-12
SeqId_13491_40	PDE6D	PDE6D	Retinal rod rhodopsin-sensitive cGMP 3',5'-cyclic phosphodiesterase subunit delta	0.0596144	0.0103893	9.57593e-09
SeqId_13492_44	HSPA9	HSPA9B	Stress-70 protein, mitochondrial	-0.0608398	0.0114751	1.14609e-07
SeqId_13493_5	GRID1	GRID1	Glutamate receptor ionotropic, delta-1	0.0175936	0.00753518	0.0195508
SeqId_13494_6	CERS5	CERS5	Ceramide synthase 5	0.0407571	0.00432402	4.27095e-21
SeqId_13495_48	HCAR2	HCAR2	Hydroxycarboxylic acid receptor 2	0.00389162	0.00874418	0.656281
SeqId_13496_19	HMGCS1	HMCS1	Hydroxymethylglutaryl-CoA synthase, cytoplasmic	0.340403	0.0130317	2.09935e-150
SeqId_13497_34	EIF3J	EIF3J	Eukaryotic translation initiation factor 3 subunit J	0.15629	0.00725276	5.40098e-103
SeqId_13498_1	MIOX	MIOX	Inositol oxygenase	-0.0730219	0.00965833	4.01498e-14
SeqId_13499_30	F8	Coagulation Factor VIII	Coagulation Factor VIII	-0.094549	0.00841667	2.79075e-29
SeqId_13501_10	SLC35G2	S35G2	Solute carrier family 35 member G2	0.277319	0.0153322	4.0081e-73
SeqId_13502_2	SLC26A11	S2611	Sodium-independent sulfate anion transporter	0.0963673	0.00879089	5.80835e-28
SeqId_13503_19	ARL6IP5	PRAF3	PRA1 family protein 3	0.0946584	0.00845535	4.30964e-29
SeqId_13506_10	DUS2	DUS2L	tRNA-dihydrouridine(20) synthase [NAD(P)+]-like	0.135452	0.00809733	8.19346e-63
SeqId_13507_51	TRADD	TRADD	Tumor necrosis factor receptor type 1-associated DEATH domain protein	0.122755	0.00798444	2.43639e-53
SeqId_13509_5	SCAMP5	SCAM5	Secretory carrier-associated membrane protein 5	0.0760165	0.00486932	6.0969e-55
SeqId_13510_7	ATP2A3	AT2A3	Sarcoplasmic/endoplasmic reticulum calcium ATPase 3	-0.037563	0.00475425	2.76868e-15
SeqId_13511_29	SATB1	SATB1	DNA-binding protein SATB1	0.0926528	0.00463384	6.10898e-89
SeqId_13512_28	HNRNPR	HNRPR	Heterogeneous nuclear ribonucleoprotein R	0.00419992	0.00526801	0.425306
SeqId_13513_174	PIAS3	PIAS3	E3 SUMO-protein ligase PIAS3	0.0502145	0.00506692	3.75636e-23
SeqId_13514_121	RAB35	Rab-1C	Ras-related protein Rab-35	0.0426282	0.00558559	2.31459e-14
SeqId_13515_8	RPRD1A	RPR1A	Regulation of nuclear pre-mRNA domain-containing protein 1A	0.028293	0.0048508	5.45563e-09
SeqId_13516_46	EMC4	TMM85	ER membrane protein complex subunit 4	0.127705	0.0066602	6.05966e-82
SeqId_13517_3	PTCHD3	PTHD3	Patched domain-containing protein 3	-0.00650136	0.00762375	0.393783
SeqId_13518_5	ASAP2	ASAP2	Arf-GAP with SH3 domain, ANK repeat and PH domain-containing protein 2	0.193688	0.0142233	3.14477e-42
SeqId_13519_112	ARHGEF25	ARHGP	Rho guanine nucleotide exchange factor 25	-0.010946	0.0045005	0.0150085
SeqId_13522_20	VSNL1	VISL1	Visinin-like protein 1	-0.0782248	0.0104629	7.63919e-14
SeqId_13524_25	HS6ST2	H6ST2	Heparan-sulfate 6-O-sulfotransferase 2	-0.100553	0.00627115	7.37228e-58
SeqId_13525_17	KCNG4	KCNG4	Potassium voltage-gated channel subfamily G member 4	0.09693	0.00500764	1.7992e-83
SeqId_13526_5	SSB	LA	Lupus La protein	-0.0437192	0.00717818	1.12513e-09
SeqId_13529_39	NAP1L2	NP1L2	Nucleosome assembly protein 1-like 2	0.070798	0.00419792	8.13922e-64
SeqId_13530_5	UTS2R	UR2R	Urotensin-2 receptor	-0.0231393	0.00767647	0.00257558
SeqId_13532_25	CNEP1R1	NEPR1	Nuclear envelope phosphatase-regulatory subunit 1	-0.00345611	0.00542892	0.524378
SeqId_13534_20	MYOM2	MYOM2	Myomesin-2	-0.147297	0.0168809	2.64609e-18
SeqId_13535_2	CERT1	C43BP	Collagen type IV alpha-3-binding protein	-0.0760389	0.00691873	4.2554e-28
SeqId_13536_56	POLI	POLI	DNA polymerase iota	-0.0233172	0.00488879	1.84653e-06
SeqId_13540_1	GPR26	GPR26	G-protein coupled receptor 26	0.127855	0.00550291	2.06283e-119
SeqId_13541_1	MYCT1	MYCT1	Myc target protein 1	0.0693805	0.0048674	4.22657e-46
SeqId_13544_9	ARHGAP45	HMHA1	Rho GTPase-activating protein 45	-0.0158959	0.0213623	0.456809
SeqId_13545_97	EIF1AD	EIF1A	Probable RNA-binding protein EIF1AD	-0.0714737	0.00938173	2.56853e-14
SeqId_13547_5	HTR7	5HT7R	5-hydroxytryptamine receptor 7	-0.18049	0.0140535	9.40611e-38
SeqId_13548_53	PLPP4	PPC1A	Phosphatidate phosphatase PPAPDC1A	0.0867305	0.00568251	1.3548e-52
SeqId_13549_15	ADAM29	ADA29	Disintegrin and metalloproteinase domain-containing protein 29	0.0557622	0.0063179	1.08423e-18
SeqId_13552_7	SWAP70	SWP70	Switch-associated protein 70	-0.08428	0.00489595	2.07679e-66
SeqId_13554_78	REPIN1	REPI1	Replication initiator 1	0.00501215	0.00530167	0.344459
SeqId_13556_28	HTR2A	5HT2A	5-hydroxytryptamine receptor 2A	0.0156097	0.00391976	6.82514e-05
SeqId_13561_5	HTR6	5HT6R	5-hydroxytryptamine receptor 6	0.115778	0.00644979	4.74044e-72
SeqId_13563_259	ACBD7	ACBD7	Acyl-CoA-binding domain-containing protein 7	-0.0387821	0.00688699	1.78943e-08
SeqId_13565_2	RBL2	p130	Retinoblastoma-like protein 2	-0.116754	0.00723617	1.45228e-58
SeqId_13566_2	SSU72	SSU72	RNA polymerase II subunit A C-terminal domain phosphatase SSU72	0.0137625	0.0111545	0.217273
SeqId_13567_1	DPYSL2	DPYL2	Dihydropyrimidinase-related protein 2	-0.139651	0.0207407	1.66024e-11
SeqId_13568_30	PSMD4	PSMD4	26S proteasome non-ATPase regulatory subunit 4	-0.0628029	0.0071341	1.32958e-18
SeqId_13570_43	HDLBP	VIGLN	Vigilin	0.00550329	0.0071695	0.442727
SeqId_13572_43	PSMD11	PSD11	26S proteasome non-ATPase regulatory subunit 11	-0.0608662	0.00970437	3.56352e-10
SeqId_13573_5	ARPC3	p21-ARC	Actin-related protein 2/3 complex subunit 3	0.00786246	0.00719539	0.274522
SeqId_13574_50	RND1	RND1	Rho-related GTP-binding protein Rho6	0.0144288	0.00858389	0.0927782
SeqId_13575_40	DVL2	DVL2	Segment polarity protein dishevelled homolog DVL-2	0.0366258	0.00396552	2.55719e-20
SeqId_13577_25	U2AF2	U2AF2	Splicing factor U2AF 65 kDa subunit	-0.108209	0.0106725	3.70828e-24
SeqId_13578_98	ABLIM3	ABLM3	Actin-binding LIM protein 3	-0.0159794	0.010726	0.136283
SeqId_13580_2	UAP1	Sperm-associated antigen 2	UDP-N-acetylhexosamine pyrophosphorylase	-0.0304094	0.00698153	1.32647e-05
SeqId_13583_19	APAF1	Apaf-1	Apoptotic protease-activating factor 1	-0.0476361	0.00720941	3.90886e-11
SeqId_13587_10	RACGAP1	RGAP1	Rac GTPase-activating protein 1	-0.130905	0.0187218	2.70773e-12
SeqId_13588_11	ANXA9	ANXA9	Annexin A9	-0.0065523	0.0115134	0.569288
SeqId_13590_1	REXO2	ORN	Oligoribonuclease, mitochondrial	0.0306906	0.00641859	1.7397e-06
SeqId_13591_31	PRIM1	PRI1	DNA primase small subunit	0.00136771	0.00798483	0.863997
SeqId_13594_158	GGA1	GGA1	ADP-ribosylation factor-binding protein GGA1	-0.0893386	0.0112981	2.62765e-15
SeqId_13595_20	THTPA	THTPA	Thiamine-triphosphatase	-0.0165469	0.00763433	0.0302017
SeqId_13596_3	RAB27B	RB27B	Ras-related protein Rab-27B	0.0467858	0.00533862	1.89048e-18
SeqId_13597_20	RAB31	RAB31	Ras-related protein Rab-31	-0.0446434	0.00938552	1.96859e-06
SeqId_13599_15	RABEPK	RABEK	Rab9 effector protein with kelch motifs	0.0372254	0.00465098	1.20658e-15
SeqId_13602_6	SNU13	NH2L1	NHP2-like protein 1	0.0384149	0.00823946	3.1269e-06
SeqId_13603_7	RFESD	RFESD	Rieske domain-containing protein	-0.121192	0.00602644	6.02736e-90
SeqId_13604_27	NEURL1	NEUL1	E3 ubiquitin-protein ligase NEURL1	0.0081293	0.00394924	0.039547
SeqId_13605_16	ANXA10	ANX10	Annexin A10	-0.0299402	0.005485	4.80023e-08
SeqId_13609_11	GTF2I	GTF2I	General transcription factor II-I	-0.035205	0.00472114	8.85995e-14
SeqId_13610_9	MAGEA10	MAGE-10	Melanoma-associated antigen 10	0.0216116	0.00592274	0.000263341
SeqId_13613_23	AK5	Adenylate kinase isoenzyme 5	Adenylate kinase isoenzyme 5	0.0551818	0.00784077	1.95298e-12
SeqId_13614_6	CREBBP	CREB-binding protein	CREB-binding protein	0.0594589	0.00666247	4.47909e-19
SeqId_13615_60	NCK2	NCK2	Cytoplasmic protein NCK2	-0.0238244	0.0181349	0.188937
SeqId_13618_15	MAD1L1	MD1L1	Mitotic spindle assembly checkpoint protein MAD1	0.0321098	0.00581908	3.42834e-08
SeqId_13620_10	GET3	ASNA	ATPase ASNA1	-0.00901667	0.0051528	0.0801427
SeqId_13621_31	AP2A2	AP2A2	AP-2 complex subunit alpha-2	-0.117659	0.00788811	2.59613e-50
SeqId_13622_16	PPP2R5A	2A5A	Serine/threonine-protein phosphatase 2A 56 kDa regulatory subunit alpha isoform	-0.0311716	0.0119102	0.00886471
SeqId_13623_4	KMT2D	MLL2	Histone-lysine N-methyltransferase 2D	0.0720275	0.0045035	1.41424e-57
SeqId_13624_17	NADK	NADK	NAD kinase	-0.159783	0.00896068	4.02081e-71
SeqId_13625_19	SSB	LA	Lupus La protein	0.0068465	0.00625861	0.273985
SeqId_13628_58	GRB14	GRB14	Growth factor receptor-bound protein 14	0.069393	0.00380144	1.90938e-74
SeqId_13629_25	ATG4B	ATG4B	Cysteine protease ATG4B	-0.119996	0.0237511	4.36681e-07
SeqId_13631_1	RBBP5	RB binding protein 5	Retinoblastoma-binding protein 5	0.0292261	0.00531808	3.89342e-08
SeqId_13634_209	PIR	PIR	Pirin	-0.0650416	0.00630826	6.31402e-25
SeqId_13636_20	NAP1L1	NP1L1	Nucleosome assembly protein 1-like 1	0.00699878	0.0188904	0.711014
SeqId_13639_101	USO1	USO1	General vesicular transport factor p115	-7.71563e-06	0.00518265	0.998812
SeqId_13642_90	IFIT3	CIG49	Interferon-induced protein with tetratricopeptide repeats 3	-0.022655	0.0091971	0.0137674
SeqId_13644_30	HGS	HGS	Hepatocyte growth factor-regulated tyrosine kinase substrate	0.116194	0.0126674	4.61446e-20
SeqId_13645_14	DHX38	PRP16	Pre-mRNA-splicing factor ATP-dependent RNA helicase PRP16	0.0751779	0.00558557	2.71481e-41
SeqId_13650_11	KCNIP1	KCIP1	Kv channel-interacting protein 1	0.0700323	0.00655149	1.13958e-26
SeqId_13651_54	ZFP91	ZFP91	E3 ubiquitin-protein ligase ZFP91	-0.010965	0.0134109	0.413575
SeqId_13652_2	TOM1L1	TM1L1	TOM1-like protein 1	0.0249073	0.00527145	2.30191e-06
SeqId_13653_335	MACROD1	MACD1	O-acetyl-ADP-ribose deacetylase MACROD1	0.0270709	0.00574597	2.46151e-06
SeqId_13654_1	ROCK2	ROCK2	Rho-associated protein kinase 2	-0.0150802	0.0140961	0.284705
SeqId_13655_34	NCL	Nucleolin	Nucleolin	0.011134	0.0060295	0.0648066
SeqId_13658_31	PDGFC	PDGF-CC	Platelet-derived growth factor C	0.0526983	0.0106894	8.22397e-07
SeqId_13659_36	ATP13A1	AT131	Manganese-transporting ATPase 13A1	0.329455	0.0203264	4.41243e-59
SeqId_13666_222	CA10	Carbonic Anhydrase X	Carbonic anhydrase-related protein 10	0.00236116	0.00696972	0.73478
SeqId_13669_6	FGFR3	FGFR-3	Fibroblast growth factor receptor 3	-0.134858	0.0058978	1.01609e-115
SeqId_13671_40	ELANE	Elastase	Neutrophil elastase	-0.0384102	0.00602782	1.86399e-10
SeqId_13672_3	HSPA6	HSP76	Heat shock 70 kDa protein 6	0.077217	0.00418026	3.48104e-76
SeqId_13673_21	CCT7	TCPH	T-complex protein 1 subunit eta	0.135781	0.0152112	4.40089e-19
SeqId_13676_46	INHBB	Inhibin bB chain	Inhibin beta B chain	-0.242366	0.00877728	7.79278e-168
SeqId_13680_3	NAB2	NAB2	NGFI-A-binding protein 2	-0.0416925	0.00540578	1.23301e-14
SeqId_13681_173	CSNK2A2	CSK22	Casein kinase II subunit alpha'	0.0502333	0.00330467	3.49837e-52
SeqId_13682_47	CSF1R	M-CSF R	Macrophage colony-stimulating factor 1 receptor	-0.056215	0.00678677	1.20075e-16
SeqId_13683_18	CLCNKB	CLCKB	Chloride channel protein ClC-Kb	6.45008e-05	0.0127446	0.995962
SeqId_13686_2	IL5RA	IL-5 Ra	Interleukin-5 receptor subunit alpha	-0.0774166	0.00926079	6.29289e-17
SeqId_13688_2	CAPSL	CAPSL	Calcyphosin-like protein	-0.0219937	0.00801066	0.00604093
SeqId_13689_2	ODC1	Ornithine decarboxylase	Ornithine decarboxylase	-0.0519377	0.00438673	2.43208e-32
SeqId_13691_10	SLC5A8	SC5A8	Sodium-coupled monocarboxylate transporter 1	0.0609304	0.0071092	1.029e-17
SeqId_13692_154	CCN4	WISP-1	WNT1-inducible-signaling pathway protein 1	0.0166687	0.00776301	0.0317781
SeqId_13694_24	CRLF2	TSLP R	Cytokine receptor-like factor 2	-0.00671795	0.0088982	0.450262
SeqId_13697_51	GPD1	GPDA	Glycerol-3-phosphate dehydrogenase [NAD(+)], cytoplasmic	0.2342	0.016402	2.96883e-46
SeqId_13698_28	KIAA0319L	K319L	Dyslexia-associated protein KIAA0319-like protein	0.0254565	0.00510905	6.27232e-07
SeqId_13700_10	ANXA2	annexin II	Annexin A2	-0.0925182	0.00632943	2.18392e-48
SeqId_13704_5	HMGCS2	HMCS2	Hydroxymethylglutaryl-CoA synthase, mitochondrial	0.0123142	0.00835552	0.140542
SeqId_13711_10	CLTC	CLH1	Clathrin heavy chain 1	0.0158955	0.00523701	0.00240359
SeqId_13713_164	SEC22A	SC22A	Vesicle-trafficking protein SEC22a	-0.0687564	0.0106945	1.28335e-10
SeqId_13717_15	FCN2	FCN2	Ficolin-2	0.0664252	0.00798144	8.61592e-17
SeqId_13719_19	PAK4	PAK4	Serine/threonine-protein kinase PAK 4	-0.0721557	0.00969229	9.71995e-14
SeqId_13720_95	PRTN3	Proteinase-3	Myeloblastin	-0.0422799	0.0080647	1.58343e-07
SeqId_13724_27	FGF19	FGF-19	Fibroblast growth factor 19	-0.134962	0.0133492	4.98307e-24
SeqId_13726_4	CD80	B7	T-lymphocyte activation antigen CD80	-0.150049	0.0155749	5.74239e-22
SeqId_13727_44	SPOP	SPOP	Speckle-type POZ protein	0.0426277	0.00988728	1.62244e-05
SeqId_13728_19	ERP29	ERP29	Endoplasmic reticulum resident protein 29	0.0558431	0.0118127	2.27447e-06
SeqId_13729_26	SFXN5	SFXN5	Sideroflexin-5	0.0352941	0.00653238	6.55544e-08
SeqId_13733_5	IL12B	IL-12 p40	Interleukin-12 subunit beta	-0.123799	0.00802427	1.05931e-53
SeqId_13735_1	RAP1GAP	RPGP1	Rap1 GTPase-activating protein 1	-0.0278647	0.00694593	6.02951e-05
SeqId_13738_8	INHBA	Inhibin bA chain	Inhibin beta A chain	-0.0821051	0.00744741	2.90626e-28
SeqId_13740_51	FRZB	sFRP-3	Secreted frizzled-related protein 3	0.015367	0.00675305	0.0228722
SeqId_13743_56	CUL4B	CUL4B	Cullin-4B	0.0030948	0.00597789	0.604663
SeqId_13744_37	IL3RA	IL-3 Ra	Interleukin-3 receptor subunit alpha	-0.0972251	0.00830913	1.25967e-31
SeqId_13748_4	CCL8	MCP-2	C-C motif chemokine 8	-0.0873279	0.00741123	4.7664e-32
SeqId_13926_1	RMI1	RMI1	RecQ-mediated genome instability protein 1	0.0654311	0.00411656	6.90636e-57
SeqId_13929_27	CROT	OCTC	Peroxisomal carnitine O-octanoyltransferase	-0.00834879	0.00750118	0.26571
SeqId_13930_3	APOBEC3G	ABC3G	DNA dC->dU-editing enzyme APOBEC-3G	0.109817	0.00597069	1.50155e-75
SeqId_13931_22	PSMD9	PSMD9	26S proteasome non-ATPase regulatory subunit 9	-0.0942776	0.00923289	1.76918e-24
SeqId_13932_45	ARHGEF7	COOL-1	Rho guanine nucleotide exchange factor 7	0.0941485	0.00587955	1.03909e-57
SeqId_13934_3	MCF2L	MCF2L	Guanine nucleotide exchange factor DBS	0.0767157	0.00583372	1.69278e-39
SeqId_13936_24	PGK2	PGK2	Phosphoglycerate kinase 2	-0.00582507	0.00510109	0.253484
SeqId_13939_14	UGP2	UGPA1	UTP--glucose-1-phosphate uridylyltransferase	0.00814191	0.00745388	0.274699
SeqId_13940_19	IFI16	IP16	Gamma-interferon-inducible protein 16	-0.15606	0.00898259	1.30746e-67
SeqId_13942_140	SPSB1	SPSB1	SPRY domain-containing SOCS box protein 1	0.123543	0.00540717	1.52732e-115
SeqId_13943_38	DPY30	DPY30	Protein dpy-30 homolog	-0.170752	0.0074431	1.81287e-116
SeqId_13946_8	DDX23	DDX23	Probable ATP-dependent RNA helicase DDX23	0.05594	0.00507134	2.71967e-28
SeqId_13947_371	NUDT12	NUD12	Peroxisomal NADH pyrophosphatase NUDT12	0.0381452	0.00494395	1.2048e-14
SeqId_13948_50	GABBR2	GABR2	Gamma-aminobutyric acid type B receptor subunit 2	-0.0861777	0.0107382	1.01263e-15
SeqId_13950_9	CERT1	C43BP	Collagen type IV alpha-3-binding protein	-0.155912	0.00906768	2.93349e-66
SeqId_13955_33	DAPK1	DAPK1	Death-associated protein kinase 1	-0.0361045	0.00617585	5.03304e-09
SeqId_13958_5	RBM46	RBM46	Probable RNA-binding protein 46	-0.0291361	0.00703738	3.47023e-05
SeqId_13960_15	AGAP3	AGAP3	Arf-GAP with GTPase, ANK repeat and PH domain-containing protein 3	0.0805347	0.00732179	3.85047e-28
SeqId_13961_18	KIF3A	KIF3A	Kinesin-like protein KIF3A	0.0420741	0.00415375	4.10057e-24
SeqId_13963_7	TOLLIP	tollip	Toll-interacting protein	-0.0593201	0.0140929	2.56248e-05
SeqId_13966_30	MYOM3	MYOM3	Myomesin-3	0.0430468	0.00707054	1.14195e-09
SeqId_13967_14	TXNRD1	Thioredoxin reductase 1	Thioredoxin reductase 1, cytoplasmic	0.0210805	0.00743574	0.0045823
SeqId_13969_24	KPNA6	IMA7	Importin subunit alpha-7	0.143088	0.0107392	1.67982e-40
SeqId_13972_4	HSD17B14	DHB14	17-beta-hydroxysteroid dehydrogenase 14	-0.0418602	0.00706402	3.10713e-09
SeqId_13973_62	TTL	TTL	Tubulin--tyrosine ligase	-0.022644	0.00979535	0.0207937
SeqId_13975_56	PPFIA1	LIPA1	Liprin-alpha-1	0.0530992	0.00925932	9.76984e-09
SeqId_13976_9	ARHGEF1	ARHG1	Rho guanine nucleotide exchange factor 1	0.0470421	0.0062239	4.08395e-14
SeqId_13977_28	BARD1	BARD1	BRCA1-associated RING domain protein 1	0.0232871	0.0050834	4.62745e-06
SeqId_13978_122	TBX3	Tbx3	T-box transcription factor TBX3	-0.0318592	0.00877629	0.000283268
SeqId_13979_3	SLC26A7	S26A7	Anion exchange transporter	0.00113851	0.00377118	0.76273
SeqId_13982_33	RGS18	RGS18	Regulator of G-protein signaling 18	-0.0376702	0.00608863	6.13283e-10
SeqId_13983_27	CRYZ	QOR	Quinone oxidoreductase	0.120692	0.0113996	3.40886e-26
SeqId_13984_23	DDX25	DDX25	ATP-dependent RNA helicase DDX25	0.0376858	0.00432866	3.14474e-18
SeqId_13985_12	SMURF2	SMUF2	E3 ubiquitin-protein ligase SMURF2	0.046565	0.00488935	1.67023e-21
SeqId_13986_6	LANCL1	LANC1	LanC-like protein 1	0.166502	0.00935923	8.43066e-71
SeqId_13988_67	NMRAL1	NMRL1	NmrA-like family domain-containing protein 1	0.00149628	0.00826988	0.856421
SeqId_13990_1	PC	pyruvate carboxylase	Pyruvate carboxylase, mitochondrial	-0.00713307	0.00606057	0.23921
SeqId_13991_47	EIF4G3	IF4G3	Eukaryotic translation initiation factor 4 gamma 3	0.0318472	0.00865079	0.000231936
SeqId_13992_12	NSF	NSF	Vesicle-fusing ATPase	0.0203156	0.00742704	0.00623124
SeqId_13993_20	EPB41L1	E41L1	Band 4.1-like protein 1	-0.0612455	0.0113579	6.95526e-08
SeqId_13994_1	FBL	FBRL	rRNA 2'-O-methyltransferase fibrillarin	0.119039	0.00529412	5.81085e-112
SeqId_13996_16	PPCDC	COAC	Phosphopantothenoylcysteine decarboxylase	-0.00305526	0.00564409	0.588287
SeqId_13998_26	ADSS1	PURA1	Adenylosuccinate synthetase isozyme 1	0.140385	0.0116526	1.99867e-33
SeqId_14002_18	DOCK9	DOCK9	Dedicator of cytokinesis protein 9	0.0224216	0.00405065	3.1068e-08
SeqId_14005_2	CHD7	CHD7	Chromodomain-helicase-DNA-binding protein 7	-0.0184516	0.00432879	2.02128e-05
SeqId_14006_36	GNMT	GNMT	Glycine N-methyltransferase	0.0461158	0.00493879	9.8661e-21
SeqId_14007_22	PAPSS1	PAPS1	Bifunctional 3'-phosphoadenosine 5'-phosphosulfate synthase 1	0.0640046	0.00525722	4.24434e-34
SeqId_14008_22	DCP1A	DCP1A	mRNA-decapping enzyme 1A	-0.13058	0.00517602	1.97662e-140
SeqId_14009_65	TNFAIP3	TNFAIP3	Tumor necrosis factor alpha-induced protein 3	-0.0199529	0.00785625	0.0110932
SeqId_14011_17	S100A11	S100A11	Protein S100-A11	-0.0861619	0.00604174	3.82363e-46
SeqId_14012_17	DHX58	LGP2	Probable ATP-dependent RNA helicase DHX58	0.027355	0.00637057	1.75518e-05
SeqId_14013_11	TANK	TANK	TRAF family member-associated NF-kappa-B activator	-0.11015	0.0142873	1.26135e-14
SeqId_14019_73	EVPL	EVPL	Envoplakin	-0.00508382	0.00659024	0.44046
SeqId_14024_196	EDA	EDA	Ectodysplasin-A, secreted form	0.0698413	0.0053137	1.85122e-39
SeqId_14026_24	IL17F	IL-17F	Interleukin-17F	0.0496556	0.00583001	1.63398e-17
SeqId_14028_22	PIK3C2A	P3C2A	Phosphatidylinositol 4-phosphate 3-kinase C2 domain-containing subunit alpha	0.0265026	0.00528389	5.28316e-07
SeqId_14029_42	COPS2	CSN2	COP9 signalosome complex subunit 2	0.248504	0.0117394	1.86604e-99
SeqId_14034_22	TACSTD2	GA733-1 protein	Tumor-associated calcium signal transducer 2	-0.00121741	0.00353196	0.730333
SeqId_14035_13	TIAM1	TIAM1	T-lymphoma invasion and metastasis-inducing protein 1	-0.0337713	0.00634096	1.00457e-07
SeqId_14036_116	MPDZ	MPDZ	Multiple PDZ domain protein	-0.0194396	0.00729477	0.00770172
SeqId_14037_18	RANBP3	RANB3	Ran-binding protein 3	-0.179678	0.00510148	9.66117e-272
SeqId_14039_33	KLK5	kallikrein 5	Kallikrein-5	-0.0408298	0.00614831	3.11955e-11
SeqId_14043_12	EEA1	EEA1	Early endosome antigen 1	0.121662	0.00595114	6.87474e-93
SeqId_14045_12	NCOA2	NCOA2	Nuclear receptor coactivator 2	0.0479208	0.00875175	4.36109e-08
SeqId_14048_7	IL1RAP	IL-1 R AcP	Interleukin-1 Receptor accessory protein	0.0106847	0.00862524	0.21543
SeqId_14051_54	FOXC2	FOXC2	Forkhead box protein C2	-0.00282609	0.00424896	0.505971
SeqId_14052_26	UNC13A	UN13A	Protein unc-13 homolog A	-0.00745575	0.00540718	0.167938
SeqId_14054_17	IL15RA	IL-15 Ra	Interleukin-15 receptor subunit alpha	-0.237841	0.00675619	1.77431e-271
SeqId_14056_4	CGA	Glycoprotein hormones a-chain	Glycoprotein hormones alpha chain	0.0113737	0.00564888	0.0440677
SeqId_14060_67	NCF4	NCF4	Neutrophil cytosol factor 4	0.0958215	0.00907599	4.68074e-26
SeqId_14061_48	TNFSF11	sRANKL	Tumor necrosis factor ligand superfamily member 11	0.000322442	0.00520369	0.950591
SeqId_14065_11	CD5	CD5	T-cell surface glycoprotein CD5	-0.025049	0.00493147	3.78585e-07
SeqId_14066_49	MAGI2	MAGI2	Membrane-associated guanylate kinase, WW and PDZ domain-containing protein 2	-0.0682348	0.00585777	2.33278e-31
SeqId_14067_6	PKP2	PKP2	Plakophilin-2	-0.0239661	0.00920971	0.00926111
SeqId_14069_61	CA4	Carbonic Anhydrase IV	Carbonic anhydrase 4	-0.020037	0.00430817	3.30435e-06
SeqId_14070_56	ITSN1	ITSN1	Intersectin-1	0.0159184	0.00467396	0.000659797
SeqId_14074_2	SHC2	SHC2	SHC-transforming protein 2	0.00334035	0.00601561	0.578702
SeqId_14076_74	CST4	Cystatin-S	Cystatin-S	-0.12178	0.0109863	1.48888e-28
SeqId_14079_14	IL18R1	IL-18 Ra	Interleukin-18 receptor 1	-0.0950556	0.00693578	9.46322e-43
SeqId_14082_56	TLN2	TLN2	Talin-2	-0.00771367	0.00723541	0.286378
SeqId_14083_25	SEPHS1	SPS1	Selenide, water dikinase 1	0.0175707	0.00821785	0.032507
SeqId_14088_38	IGFBP6	IGFBP-6	Insulin-like growth factor-binding protein 6	-0.0226124	0.00467968	1.35148e-06
SeqId_14090_23	DEF6	DEFI6	Differentially expressed in FDCP 6 homolog	0.034358	0.00748186	4.38659e-06
SeqId_14091_42	CBR3	Carbonyl reductase 3	Carbonyl reductase [NADPH] 3	0.0407204	0.0074853	5.3267e-08
SeqId_14093_10	FLT3LG	Flt3 ligand	Fms-related tyrosine kinase 3 ligand	-0.0155976	0.00518192	0.00261234
SeqId_14094_29	HBEGF	HB-EGF	Heparin-binding EGF-like growth factor	-0.00472839	0.0115916	0.683335
SeqId_14095_1	KLRK1	NKG2D	NKG2-D type II integral membrane protein	0.00559774	0.00533667	0.294215
SeqId_14098_28	CARS1	SYCC	Cysteine--tRNA ligase, cytoplasmic	-0.0175983	0.00557888	0.00160799
SeqId_14099_20	PSMA4	PSA4	Proteasome subunit alpha type-4	-0.0427432	0.00925258	3.84493e-06
SeqId_14100_63	C1QC	C1QC	Complement C1q subcomponent subunit C	-0.0500513	0.00996799	5.1348e-07
SeqId_14101_2	CNTFR	CNTFR alpha	Ciliary neurotrophic factor receptor subunit alpha	-0.0395752	0.00491422	8.06588e-16
SeqId_14106_46	RAP1GDS1	GDP/GTP exchange protein	Rap1 GTPase-GDP dissociation stimulator 1	-0.0187339	0.00381865	9.29966e-07
SeqId_14107_1	MTHFS	MTHFS	5-formyltetrahydrofolate cyclo-ligase	-0.00919975	0.0156647	0.557006
SeqId_14111_15	THBS2	TSP2	Thrombospondin-2	-0.0236791	0.00607564	9.72377e-05
SeqId_14112_40	RELT	RELT	Tumor necrosis factor receptor superfamily member 19L	0.114727	0.00549754	1.02983e-96
SeqId_14114_18	PIANP	PIANP	PILR alpha-associated neural protein	-0.0499006	0.00708788	1.91862e-12
SeqId_14115_34	ADM	Adrenomedullin	Adrenomedullin	-0.0461149	0.00586104	3.60218e-15
SeqId_14116_129	S100A4	S100A4	Protein S100-A4	-0.0678793	0.00642546	4.37081e-26
SeqId_14121_24	TNFRSF10D	TRAIL R4	Tumor necrosis factor receptor superfamily member 10D	0.0526319	0.00422068	1.08816e-35
SeqId_14122_132	ZNRF3	ZNRF3	E3 ubiquitin-protein ligase ZNRF3	-0.0368988	0.00722575	3.28059e-07
SeqId_14123_34	VSIR	GI24	V-type immunoglobulin domain-containing suppressor of T-cell activation	-0.0863956	0.00578853	2.25612e-50
SeqId_14124_6	EFNA2	Ephrin-A2	Ephrin-A2	-0.154244	0.00479252	2.91788e-227
SeqId_14127_240	IFNB1	IFN-b	Interferon beta	-0.0213992	0.00884922	0.0155972
SeqId_14129_1	IFNA7	IFNA7	Interferon alpha-7	-0.0173576	0.00712567	0.0148535
SeqId_14131_37	EFNB2	EFNB2	Ephrin-B2	-0.216661	0.00535337	0
SeqId_14132_21	HHLA2	HHLA2	HERV-H LTR-associating protein 2	0.0628614	0.00624212	7.45822e-24
SeqId_14134_49	AMIGO2	AMGO2	Amphoterin-induced protein 2	-0.0403709	0.00495635	3.78354e-16
SeqId_14135_3	RXFP1	RXFP1	Relaxin receptor 1	0.0790062	0.00428964	9.43909e-76
SeqId_14136_234	CD93	C1QR1	Complement component C1q receptor	-0.0925441	0.00465412	5.56334e-88
SeqId_14139_16	NRG4	NRG4	Neuregulin-4	0.0155491	0.00518885	0.00272973
SeqId_14144_3	H2AW	H2A3	Histone H2A type 3	-0.0855023	0.0139222	8.17758e-10
SeqId_14146_92	H3C1	H31	Histone H3.1	-0.122171	0.0118665	7.38867e-25
SeqId_14149_9	IL36B	IL-1F8	Interleukin-36 beta	0.0298027	0.00473897	3.19827e-10
SeqId_14151_4	ISG15	UCRP	Ubiquitin-like protein ISG15	-0.10675	0.00874575	2.88875e-34
SeqId_14153_8	EFNA3	Ephrin-A3	Ephrin-A3	-0.0296373	0.00471069	3.14412e-10
SeqId_14156_33	YWHAB	14-3-3 protein beta/alpha	14-3-3 protein beta/alpha	0.016422	0.0141869	0.24705
SeqId_14157_21	YWHAE	14-3-3E	14-3-3 protein epsilon	-0.0242351	0.00420592	8.30539e-09
SeqId_14158_17	ANXA5	Annexin V	Annexin A5	-0.0159735	0.0103975	0.124472
SeqId_14178_18	CDKN3	CDKN3	Cyclin-dependent kinase inhibitor 3	-0.0791879	0.0100606	3.51506e-15
SeqId_14186_13	RFFL	RFFL	E3 ubiquitin-protein ligase rififylin	-0.0491696	0.0121021	4.84689e-05
SeqId_14192_31	PDCL2	PDCL2	Phosducin-like protein 2	0.00629274	0.00472473	0.182902
SeqId_14204_55	FOXJ2	FOXJ2	Forkhead box protein J2	0.0146628	0.0112348	0.19185
SeqId_14205_6	HEXIM2	HEXI2	Protein HEXIM2	-0.0286632	0.00418962	7.83759e-12
SeqId_14206_28	APBB1	APBB1	Amyloid beta A4 precursor protein-binding family B member 1	0.000649799	0.00447961	0.884666
SeqId_14208_3	RBP7	RET7	Retinoid-binding protein 7	0.035788	0.00594802	1.77904e-09
SeqId_14216_35	DDX46	DDX46	Probable ATP-dependent RNA helicase DDX46	0.0478688	0.00539648	7.29094e-19
SeqId_14226_120	BHMT2	BHMT2	S-methylmethionine--homocysteine S-methyltransferase BHMT2	-0.0495055	0.00657406	5.05719e-14
SeqId_14227_21	MYL6B	MYL6B	Myosin light chain 6B	-0.114154	0.0067759	1.10227e-63
SeqId_14229_5	MOCS3	MOCS3	Adenylyltransferase and sulfurtransferase MOCS3	0.0406768	0.00535154	2.93976e-14
SeqId_14245_195	SNX7	SNX7	Sorting nexin-7	0.0743709	0.00650537	2.88584e-30
SeqId_14246_50	DOK2	DOK2	Docking protein 2	-0.00759404	0.0136706	0.578552
SeqId_14249_68	MID2	TRIM1	Probable E3 ubiquitin-protein ligase MID2	0.0319867	0.00548299	5.41769e-09
SeqId_14250_115	BLMH	BLMH	Bleomycin hydrolase	-0.000539599	0.00709081	0.939341
SeqId_14254_27	PTPN4	PTN4	Tyrosine-protein phosphatase non-receptor type 4	0.0209026	0.00604904	0.000549227
SeqId_14260_112	NET1	ARHG8	Neuroepithelial cell-transforming gene 1 protein	-0.0447803	0.00478668	8.3446e-21
SeqId_14268_4	SRXN1	SRXN1	Sulfiredoxin-1	-0.0450225	0.00851071	1.2225e-07
SeqId_14273_19	PREP	PPCE	Prolyl endopeptidase	-0.0239673	0.011469	0.0366409
SeqId_14283_12	RAB14	RAB14	Ras-related protein Rab-14	-0.0645238	0.00818551	3.20418e-15
SeqId_14287_6	RAB5C	RAB5C	Ras-related protein Rab-5C	0.0089171	0.0113376	0.431571
SeqId_14291_53	AGAP2	AGAP2	Arf-GAP with GTPase, ANK repeat and PH domain-containing protein 2	0.00794917	0.00674789	0.238788
SeqId_14294_61	MBD1	MBD1	Methyl-CpG-binding domain protein 1	0.128701	0.00747074	1.65504e-66
SeqId_14309_8	HNRNPH1	HNRH1	Heterogeneous nuclear ribonucleoprotein H	0.0678445	0.0099968	1.14788e-11
SeqId_14314_6	PPIL2	PPIL2	Peptidyl-prolyl cis-trans isomerase-like 2	0.11176	0.0082365	6.13115e-42
SeqId_14318_1	VPS29	VPS29	Vacuolar protein sorting-associated protein 29	0.00750765	0.0105449	0.476483
SeqId_14324_52	SMC3	CSPG6	Structural maintenance of chromosomes protein 3	-0.0612929	0.00865724	1.44202e-12
SeqId_14326_4	UBE2E1	UB2E1	Ubiquitin-conjugating enzyme E2 E1	-0.131306	0.00774581	1.86616e-64
SeqId_14329_4	DIDO1	DIDO1	Death-inducer obliterator 1	0.015962	0.00586094	0.00646025
SeqId_14331_262	DYNLT1	DYLT1	Dynein light chain Tctex-type 1	0.0570631	0.00826347	5.00398e-12
SeqId_14332_3	RALA	RALA	Ras-related protein Ral-A	0.0536654	0.00964689	2.65215e-08
SeqId_14334_3	RCVRN	RECO	Recoverin	0.00508889	0.004397	0.247127
SeqId_14337_1	TRAPPC3	TPPC3	Trafficking protein particle complex subunit 3	-0.0323824	0.00651864	6.77665e-07
SeqId_14341_8	DIPK1C	FA69C	Protein FAM69C	0.114751	0.00489463	1.51219e-121
SeqId_14583_49	MSTN	Myostatin	Growth/differentiation factor 8	0.0967505	0.00618586	3.85179e-55
SeqId_14587_16	GDF11	GDF-11	Growth/differentiation factor 11	-0.0247087	0.0112877	0.0285971
SeqId_14593_152	FAM210A	F210A	Protein FAM210A	0.131854	0.00622497	1.41526e-99
SeqId_14597_5	SEMA6C	SEM6C	Semaphorin-6C	-0.0145393	0.00536736	0.00675175
SeqId_14599_18	STAB1	STAB1	Stabilin-1	0.0196343	0.00381771	2.70478e-07
SeqId_14603_51	KIAA0040	KIAA0040	Uncharacterized protein KIAA0040	-0.0405223	0.00534021	3.24526e-14
SeqId_14614_41	NCMAP	CA130	Noncompact myelin-associated protein	0.241151	0.0184418	4.49723e-39
SeqId_14615_46	KRTAP2-4	KRA24	Keratin-associated protein 2-4	0.00313148	0.0079463	0.693522
SeqId_14616_16	ZNF382	ZN382	Zinc finger protein 382	-0.0429495	0.00606168	1.38638e-12
SeqId_14619_8	ZNF526	ZN526	Zinc finger protein 526	-0.0135023	0.00467987	0.00391174
SeqId_14624_51	CTCF	CTCF	Transcriptional repressor CTCF	-0.00880116	0.00420538	0.0363638
SeqId_14628_72	FBXO3	FBX3	F-box only protein 3	-0.0177505	0.0143907	0.217403
SeqId_14631_22	DUSP16	DUS16	Dual specificity protein phosphatase 16	0.000541936	0.00767034	0.943674
SeqId_14633_26	TMEM185A	T185A	Transmembrane protein 185A	0.0859921	0.00609826	3.73875e-45
SeqId_14634_13	LHCGR	LSHR	Lutropin-choriogonadotropic hormone receptor	-0.012737	0.00592115	0.0314676
SeqId_14636_25	RIDA	Ribonuclease UK114	Ribonuclease UK114	-0.0487984	0.0110268	9.6256e-06
SeqId_14645_253	GSTA4	GSTA4	Glutathione S-transferase A4	0.0699709	0.0058974	1.80531e-32
SeqId_14655_1	DNAJC17	DJC17	DnaJ homolog subfamily C member 17	-0.0475555	0.00603178	3.16676e-15
SeqId_14662_6	MZF1	MZF1	Myeloid zinc finger 1	-0.0312285	0.00461394	1.30318e-11
SeqId_14675_20	EIF4B	IF4B	Eukaryotic translation initiation factor 4B	-0.00830893	0.0134217	0.535872
SeqId_14684_17	CAPN2	CAN2	Calpain-2 catalytic subunit	-0.119498	0.00692824	1.15814e-66
SeqId_14685_17	AKT2	PKB beta	RAC-beta serine/threonine-protein kinase	0.0478927	0.00464209	5.90034e-25
SeqId_14687_6	PLIN3	M6PBP	Perilipin-3	-0.00514589	0.00774459	0.506402
SeqId_14688_6	PTPN7	PTN7	Tyrosine-protein phosphatase non-receptor type 7	0.0078724	0.0065725	0.231003
SeqId_14692_3	ZNF276	ZN276	Zinc finger protein 276	0.181794	0.0133035	1.63961e-42
SeqId_14708_59	C8G	CO8G	Complement component C8 gamma chain	0.0580955	0.00415647	2.15047e-44
SeqId_14711_27	CST6	Cystatin M	Cystatin-M	-0.0973152	0.00677268	8.12375e-47
SeqId_14713_46	AZU1	Azurocidin	Azurocidin	-0.0134397	0.00493974	0.00651358
SeqId_14747_9	CRLF1	CRLF1	Cytokine receptor-like factor 1	-0.0928192	0.00940681	5.77357e-23
SeqId_14748_31	ARHGAP5	RHG05	Rho GTPase-activating protein 5	0.0132892	0.00820613	0.105357
SeqId_15295_81	IGF2	IGF-II	Insulin-like growth factor II	0.0369109	0.00958256	0.000117213
SeqId_15297_3	S100A3	S100A3	Protein S100-A3	0.0686081	0.00627032	7.28137e-28
SeqId_15298_199	NETO1	NETO1	Neuropilin and tolloid-like protein 1	-0.0569894	0.00506032	2.02118e-29
SeqId_15299_102	MESD	MESD2	LDLR chaperone MESD	-0.132092	0.00891893	1.25669e-49
SeqId_15301_24	ACRV1	sperm protein 10	Acrosomal protein SP-10	-0.0275468	0.00661953	3.16251e-05
SeqId_15303_63	S100A5	S100A5	Protein S100-A5	-0.0545961	0.00905163	1.62318e-09
SeqId_15304_1	REG3A	PAP1	Regenerating islet-derived protein 3-alpha	-0.194963	0.0113747	7.45211e-66
SeqId_15305_7	SCGN	Secretagogin	Secretagogin	-0.131992	0.0134921	1.3338e-22
SeqId_15306_20	JCHAIN	IgJ	Immunoglobulin J chain	0.00204739	0.00565437	0.717285
SeqId_15308_108	VWC2	VWC2	Brorin	-0.169272	0.00575803	5.89327e-190
SeqId_15312_14	AGO1	AGO1	Protein argonaute-1	-0.00507727	0.0104966	0.628595
SeqId_15314_49	CLIC4	CLIC4	Chloride intracellular channel protein 4	0.125503	0.0132421	2.60225e-21
SeqId_15315_64	CUTC	CUTC	Copper homeostasis protein cutC homolog	0.0667735	0.00828442	7.6208e-16
SeqId_15316_262	TXNL4B	TXN4B	Thioredoxin-like protein 4B	-0.0280913	0.0185169	0.129251
SeqId_15318_75	S100A10	Calpactin I light chain	Protein S100-A10	0.0402736	0.00391458	7.97236e-25
SeqId_15319_226	CCNA1	CCNA1	Cyclin-A1	-0.00926001	0.00480456	0.0539373
SeqId_15321_8	CPLX2	CPLX2	Complexin-2	-0.178127	0.00669037	3.54958e-156
SeqId_15324_58	FTL	Ferritin light chain	Ferritin light chain	0.184069	0.0230095	1.24728e-15
SeqId_15325_14	GAP43	NEUM	Neuromodulin	0.0982675	0.0180727	5.4084e-08
SeqId_15326_64	GBP1	GBP1	Guanylate-binding protein 1	-0.0788779	0.00831713	2.45205e-21
SeqId_15329_167	LAMTOR2	MAPIP	Ragulator complex protein LAMTOR2	0.113909	0.00629345	3.21045e-73
SeqId_15331_47	RBBP4	RBBP4	Histone-binding protein RBBP4	0.0319836	0.00602252	1.09229e-07
SeqId_15333_11	SDF2	SDF2	Stromal cell-derived factor 2	-0.026562	0.010137	0.0087854
SeqId_15336_7	SELENOM	SELM	Selenoprotein M	-0.184723	0.00502181	3.3152e-296
SeqId_15339_32	CFL2	COF2	Cofilin-2	-0.387795	0.0155802	9.47016e-137
SeqId_15343_337	KNG1	Kininogen, HMW, Two Chain	Kininogen, HMW, Two Chain	0.228118	0.0203919	4.73742e-29
SeqId_15346_31	IFNG	IFN-g	Interferon gamma	0.113535	0.00668639	1.15494e-64
SeqId_15347_12	HPX	Hemopexin	Hemopexin	0.00525668	0.00355276	0.138978
SeqId_15358_28	SCG5	7B2	Neuroendocrine protein 7B2	0.211601	0.0124513	9.0371e-65
SeqId_15363_32	APOA5	Apo A-V	Apolipoprotein A-V	-0.0222821	0.0136452	0.102477
SeqId_15364_101	APOC1	Apo C-I	Apolipoprotein C-I	0.0162677	0.00338281	1.51743e-06
SeqId_15365_41	ADGRB3	BAI3	Adhesion G protein-coupled receptor B3	-0.00115073	0.0049901	0.817623
SeqId_15367_38	BPIFB1	LPLC1	BPI fold-containing family B member 1	-0.0521173	0.0125074	3.08724e-05
SeqId_15368_3	BMPER	BMPER	BMP-binding endothelial regulator protein	-0.074791	0.00542288	2.8581e-43
SeqId_15370_5	BOLA1	BOLA1	BolA-like protein 1	-0.108259	0.00600398	1.10847e-72
SeqId_15372_43	BRD2	BRD2	Bromodomain-containing protein 2	0.0272606	0.00450691	1.46095e-09
SeqId_15374_15	GKN1	CA11 protein	Gastrokine-1	0.0119404	0.00744847	0.108919
SeqId_15376_134	CTSE	CATE	Cathepsin E	-0.0540043	0.00550462	1.01239e-22
SeqId_15381_45	DDR2	Discoidin domain receptor 2	Discoidin domain-containing receptor 2	-0.170316	0.00730671	3.55108e-120
SeqId_15383_200	EDN3	Endothelin 3	Endothelin-3	-0.0402954	0.00545775	1.54583e-13
SeqId_15384_15	KL	KLOTHO	Klotho	-0.017662	0.00772451	0.0222259
SeqId_15385_116	FABP2	FABP2	Fatty acid-binding protein, intestinal	-0.0295484	0.00883408	0.00082338
SeqId_15386_7	FABP4	FABPA	Fatty acid-binding protein, adipocyte	-0.366314	0.0103952	5.07893e-272
SeqId_15387_44	NRP2	Neuropilin-2	Neuropilin-2	-0.0173326	0.00307223	1.6839e-08
SeqId_15388_24	FCGR3A	FcRIIIa	Low affinity immunoglobulin gamma Fc region receptor III-A	-0.0167148	0.0474652	0.724727
SeqId_15389_1	FXN	FRDA	Frataxin, mitochondrial	0.0234586	0.00519684	6.36147e-06
SeqId_15390_3	GAL	Galanin	Galanin	0.117341	0.00506754	1.28184e-118
SeqId_15391_114	GAS6	GAS-6	Growth arrest-specific protein 6	-0.0264135	0.00504246	1.62136e-07
SeqId_15394_79	UNC5B	UNC5B	Netrin receptor UNC5B	-0.208206	0.00544684	0
SeqId_15395_15	GSTM1	GST M1-1	Glutathione S-transferase Mu 1	-0.0487322	0.0140594	0.000527936
SeqId_15398_2	GFER	HERV1	FAD-linked sulfhydryl oxidase ALR	0.027282	0.0120842	0.0239671
SeqId_15402_2	ID1	ID-1	DNA-binding protein inhibitor ID-1	-0.0927223	0.00889391	1.89923e-25
SeqId_15403_53	ID2	ID2	DNA-binding protein inhibitor ID-2	-0.0029155	0.00506695	0.565024
SeqId_15404_3	IFNA21	IFN21	Interferon alpha-21	-0.0355246	0.0127604	0.00536977
SeqId_15405_23	IFNA4	IFNA4	Interferon alpha-4	-0.020875	0.00448835	3.30456e-06
SeqId_15412_40	BIRC7	KIAP	Baculoviral IAP repeat-containing protein 7	-0.0241981	0.0065387	0.00021496
SeqId_15413_3	LCAT	LCAT	Phosphatidylcholine-sterol acyltransferase	0.0504219	0.00617524	3.20965e-16
SeqId_15414_316	LDHA	LDHA	L-lactate dehydrogenase A chain	0.212961	0.0103207	1.3507e-94
SeqId_15417_3	SERPINB5	Maspin	Serpin B5	-0.0367793	0.00588384	4.08101e-10
SeqId_15418_25	MAPK10	MK10	Mitogen-activated protein kinase 10	0.25141	0.0137858	2.63067e-74
SeqId_15419_15	MMP20	MMP20	Matrix metalloproteinase-20	0.0518598	0.00739399	2.31964e-12
SeqId_15422_12	PMP2	MYP2	Myelin P2 protein	-0.0565321	0.00978312	7.53571e-09
SeqId_15426_5	NEU1	NEUR1	Sialidase-1	0.0107772	0.00791637	0.173394
SeqId_15427_35	LOXL3	LOXL3	Lysyl oxidase homolog 3	0.0689987	0.00793101	3.32273e-18
SeqId_15430_165	OPTC	OPT	Opticin	0.153796	0.00608834	8.61909e-141
SeqId_15432_1	OTOR	Otoraplin	Otoraplin	-0.0337123	0.00903273	0.000189787
SeqId_15433_4	SRC	p60-Src	Proto-oncogene tyrosine-protein kinase Src	0.255026	0.0189888	4.01567e-41
SeqId_15434_5	PNOC	PNOC	Prepronociceptin	0.0619085	0.00665873	1.44006e-20
SeqId_15435_4	PNP	PNP	Purine nucleoside phosphorylase	0.0869654	0.0135522	1.38928e-10
SeqId_15436_40	RAMP1	RAMP1	Receptor activity-modifying protein 1	-0.0249246	0.00853696	0.00350473
SeqId_15437_11	RAMP3	RAMP3	Receptor activity-modifying protein 3	0.0106962	0.00698642	0.125771
SeqId_15439_21	RND3	RND3	Rho-related GTP-binding protein RhoE	0.0401618	0.00566675	1.36779e-12
SeqId_15440_57	PCSK2	NEC2	Neuroendocrine convertase 2	0.015623	0.00491935	0.00149415
SeqId_15441_6	GM2A	SAP3	Ganglioside GM2 activator	-0.139089	0.00508758	1.46469e-164
SeqId_15444_45	SERPINB4	SCCA2	Serpin B4	-0.0253293	0.0135241	0.0610815
SeqId_15447_45	SORD	Sorbitol dehydrogenase	Sorbitol dehydrogenase	0.148305	0.0154268	7.01375e-22
SeqId_15448_47	SQSTM1	SQSTM	Sequestosome-1	-0.031338	0.0098586	0.00147914
SeqId_15449_33	TIMD4	TIM-4	T-cell immunoglobulin and mucin domain-containing protein 4	-0.0873835	0.00772635	1.17352e-29
SeqId_15453_3	AMBP	a1-Microglobulin	Alpha-1-microglobulin	-0.0141626	0.00594377	0.0171829
SeqId_15455_40	ADAM15	ADA15	Disintegrin and metalloproteinase domain-containing protein 15	-0.155576	0.0104441	3.49566e-50
SeqId_15457_14	ANPEP	Aminopeptidase N	Aminopeptidase N	-0.169784	0.00954329	8.31318e-71
SeqId_15460_9	DPP4	CD26	Dipeptidyl peptidase 4	0.00569142	0.00501129	0.256074
SeqId_15462_28	CD8A	CD8A	T-cell surface glycoprotein CD8 alpha chain	-0.115848	0.00811604	3.17905e-46
SeqId_15465_79	CNPY4	CNPY4	Protein canopy homolog 4	0.0226861	0.00749977	0.00248709
SeqId_15466_30	COL9A1	CO9A1	Collagen alpha-1(IX) chain	-0.0356686	0.00689558	2.30762e-07
SeqId_15467_10	CTHRC1	CTHR1	Collagen triple helix repeat-containing protein 1	-0.0399802	0.00517344	1.09269e-14
SeqId_15468_14	CFHR1	FHR1	Complement factor H-related protein 1	0.00696458	0.00646777	0.281564
SeqId_15470_11	HEXB	Hexosaminidase B	Beta-hexosaminidase subunit beta	0.00473757	0.0078714	0.54726
SeqId_15471_29	PNLIPRP2	LIPR2	Pancreatic lipase-related protein 2	0.0722793	0.014447	5.64298e-07
SeqId_15472_16	LRP11	LRP11	Low-density lipoprotein receptor-related protein 11	-0.0774353	0.00452304	1.04932e-65
SeqId_15474_7	PIN1	PIN1	Peptidyl-prolyl cis-trans isomerase NIMA-interacting 1	-0.00605558	0.0121733	0.618872
SeqId_15475_4	PLTP	PLTP	Phospholipid transfer protein	-0.0184365	0.00503001	0.000247044
SeqId_15476_6	REG3G	REG3G	Regenerating islet-derived protein 3-gamma	-0.129691	0.0134066	3.90092e-22
SeqId_15480_2	VNN2	VNN2	Vascular non-inflammatory molecule 2	-0.00987278	0.00852048	0.246574
SeqId_15481_45	CAMP	LL-37	Antibacterial protein LL-37	0.0343394	0.00769516	8.10207e-06
SeqId_15483_377	AGRN	Agrin	Agrin	0.0553384	0.00589841	6.47835e-21
SeqId_15486_126	AOC1	ABP1	Amiloride-sensitive amine oxidase [copper-containing]	-0.0175362	0.0160876	0.275696
SeqId_15487_164	CES1	carboxylesterase, liver	Liver carboxylesterase 1	0.124679	0.00835643	2.43696e-50
SeqId_15491_20	CD248	CD248	Endosialin	-0.0337185	0.00592597	1.27077e-08
SeqId_15492_1	CRIM1	CRIM1	Cysteine-rich motor neuron 1 protein	-0.0547575	0.00373473	1.13357e-48
SeqId_15494_11	FGFBP1	FGFP1	Fibroblast growth factor-binding protein 1	-0.113573	0.00842311	1.95742e-41
SeqId_15495_9	FOLR3	FOLR3	Folate receptor gamma	-0.0324794	0.0158255	0.0401366
SeqId_15497_9	HS3ST1	HS3S1	Heparan sulfate glucosamine 3-O-sulfotransferase 1	0.0324575	0.00437672	1.20755e-13
SeqId_15499_11	ATRN	Attractin	Attractin	0.034826	0.00387169	2.36134e-19
SeqId_15503_15	LEFTY2	Lefty-A	Left-right determination factor 2	-0.193305	0.00703428	3.00237e-166
SeqId_15503_20	LEFTY2	Lefty-A	Left-right determination factor 2	-0.0371211	0.00973294	0.000136754
SeqId_15504_39	BIRC7	Livin B	Baculoviral IAP repeat-containing protein 7 Isoform beta	-0.00459557	0.0043631	0.292213
SeqId_15506_34	LRP12	LRP12	Low-density lipoprotein receptor-related protein 12	-0.0232028	0.00747507	0.00190908
SeqId_15511_37	NPTXR	NPTXR	Neuronal pentraxin receptor	-0.117544	0.00807641	5.5136e-48
SeqId_15513_108	PRSS8	Prostasin	Prostasin	-0.0401475	0.00524874	2.02584e-14
SeqId_15514_26	BCHE	Pseudocholinesterase	Cholinesterase	0.0743143	0.00534007	5.03977e-44
SeqId_15515_2	SAA1	SAA	Serum amyloid A-1 protein	-0.133637	0.0202834	4.44257e-11
SeqId_15521_4	CLSTN1	Alcadein alpha-1	Calsyntenin-1	0.0263396	0.00571526	4.05307e-06
SeqId_15522_2	GLIPR2	GAPR1	Golgi-associated plant pathogenesis-related protein 1	-0.0411307	0.00558433	1.76638e-13
SeqId_15523_9	ALAD	HEM2	Delta-aminolevulinic acid dehydratase	0.0417323	0.0102494	4.66771e-05
SeqId_15524_30	PGAM2	PGAM2	Phosphoglycerate mutase 2	-0.202072	0.0139184	9.2646e-48
SeqId_15525_294	ADH1C	ADH1G	Alcohol dehydrogenase 1C	0.304928	0.0173141	2.00808e-69
SeqId_15526_33	GSS	GSHB	Glutathione synthetase	0.0347794	0.00414567	4.88902e-17
SeqId_15527_90	DLD	DLDH	Dihydrolipoyl dehydrogenase, mitochondrial	0.0269159	0.00773781	0.000504246
SeqId_15529_33	CSRP1	Cysteine-rich protein 1	Cysteine and glycine-rich protein 1	0.159933	0.0167891	1.63429e-21
SeqId_15530_33	EPHB4	EphB4	Ephrin type-B receptor 4	-0.199206	0.00514311	0
SeqId_15533_97	MSR1	Macrophage scavenger receptor	Macrophage scavenger receptor types I and II	-0.191252	0.00899154	2.14084e-100
SeqId_15534_26	MDH2	Malate dehydrogenase 2	Malate dehydrogenase, mitochondrial	-0.0852059	0.0155761	4.49259e-08
SeqId_15535_3	PRSS27	Marapsin	Serine protease 27	-0.084694	0.00776945	1.14128e-27
SeqId_15539_15	SLITRK1	SLIK1	SLIT and NTRK-like protein 1	-0.1375	0.00744082	3.04258e-76
SeqId_15540_6	VIM	Vimentin	Vimentin	0.00495774	0.00636288	0.435882
SeqId_15542_19	CKMT1A	KCRU	Creatine kinase U-type, mitochondrial	-0.0547861	0.0110621	7.32227e-07
SeqId_15544_25	KLK14	kallikrein 14	Kallikrein-14	-0.133024	0.00873613	2.34436e-52
SeqId_15545_13	PPP3R1	Calcineurin B a	Calcineurin subunit B type 1	-0.126449	0.00618502	6.73334e-93
SeqId_15548_35	PHGDH	SERA	D-3-phosphoglycerate dehydrogenase	0.0282418	0.00744009	0.000147114
SeqId_15556_49	AMY2B	Alpha-amylase 2B	Alpha-amylase 2B	-0.0188141	0.00927887	0.0425987
SeqId_15558_63	ENPEP	AMPE	Glutamyl aminopeptidase	-0.164689	0.0100117	8.42989e-61
SeqId_15559_5	ANTXR2	ANTR2	Anthrax toxin receptor 2	0.0699359	0.00735701	1.98086e-21
SeqId_15560_52	TCN2	Apo-TC II	Transcobalamin-2	0.0471597	0.0653903	0.470784
SeqId_15562_24	GUSB	BGLR	Beta-glucuronidase	0.0531266	0.01479	0.000328072
SeqId_15565_102	MUC16	CA125	Mucin-16	-0.0713825	0.00703952	3.6617e-24
SeqId_15566_10	CNN1	Calponin-1	Calponin-1	-0.00662612	0.00420268	0.114878
SeqId_15567_2	CD247	CD3-zeta	T-cell surface glycoprotein CD3 zeta chain	-0.0054483	0.00529825	0.303799
SeqId_15569_15	COL2A1	Collagen II	Collagen Type II	0.0573699	0.00587917	1.70218e-22
SeqId_15570_99	CR2	Complement receptor type 2	Complement receptor type 2	0.00642267	0.00936222	0.4927
SeqId_15573_110	NCAN	CSPG3	Neurocan core protein	-0.0346121	0.00803187	1.63742e-05
SeqId_15574_37	CCNA2	Cyclin A	Cyclin-A2	-0.0137124	0.00358645	0.000131623
SeqId_15576_158	RNASE3	ECP	Eosinophil cationic protein	-0.155137	0.00939173	2.7006e-61
SeqId_15579_26	ENPP6	ENPP6	Ectonucleotide pyrophosphatase/phosphodiesterase family member 6	0.0569185	0.00619219	3.85711e-20
SeqId_15580_2	EPHA7	EPHA7	Ephrin type-A receptor 7	-0.0569776	0.00538545	3.69321e-26
SeqId_15581_16	FANK1	FANK1	Fibronectin type 3 and ankyrin repeat domains protein 1	-0.0456963	0.00851784	8.10496e-08
SeqId_15582_25	FCN1	FCN1	Ficolin-1	-0.0874062	0.00760004	1.30769e-30
SeqId_15585_304	FBLN5	fibulin 5	Fibulin-5	-0.0193063	0.00384985	5.30839e-07
SeqId_15587_20	FOLR2	FOLR2	Folate receptor beta	-0.0706534	0.00476416	9.34552e-50
SeqId_15588_17	GLA	galactosidase, alpha	Alpha-galactosidase A	0.0157567	0.00828348	0.0571478
SeqId_15589_1	GC	Gc-Globulin, Mixed Type	Vitamin D-binding protein	0.0272392	0.00322321	2.88978e-17
SeqId_15591_28	GPX1	Glutathione peroxidase	Glutathione peroxidase 1	-0.00915544	0.0105983	0.387667
SeqId_15594_47	HTRA1	HTRA1	Serine protease HTRA1	-0.0382849	0.00606852	2.81256e-10
SeqId_15596_7	HEXIM1	HEXI1	Protein HEXIM1	-0.024437	0.0100649	0.0151844
SeqId_15602_43	IL6R	IL-6 sRa	Interleukin-6 receptor subunit alpha	-0.0231029	0.00647576	0.000360271
SeqId_15603_20	ITGA2	Integrin alpha-2	Integrin alpha-2	-0.0598357	0.0124887	1.65803e-06
SeqId_15604_18	MAPK9	JNK2	Mitogen-activated protein kinase 9	-0.0877993	0.00656778	9.27876e-41
SeqId_15606_19	KRT19	Keratin 19	Keratin, type I cytoskeletal 19	0.0365883	0.00610765	2.09117e-09
SeqId_15607_56	PKLR	KPYR	Pyruvate kinase PKLR	0.00226654	0.00880337	0.796822
SeqId_15608_5	RPS6KB1	KS6B1	Ribosomal protein S6 kinase beta-1	-0.00293087	0.00546192	0.591543
SeqId_15610_72	LAP3	LAP	Cytosol aminopeptidase	0.129399	0.0137601	5.25359e-21
SeqId_15612_5	LIN7B	LIN7B	Protein lin-7 homolog B	0.0187816	0.0078342	0.0165128
SeqId_15614_168	LILRA2	LIRA2	Leukocyte immunoglobulin-like receptor subfamily A member 2	-0.0925841	0.0118052	4.41049e-15
SeqId_15615_8	LILRB3	LIRB3	Leukocyte immunoglobulin-like receptor subfamily B member 3	-0.0817209	0.0196626	3.2365e-05
SeqId_15617_8	XCL2	lymphotactin beta	Cytokine SCM-1 beta	0.0721841	0.00570673	1.13378e-36
SeqId_15619_49	MOG	MOG	Myelin-oligodendrocyte glycoprotein	-0.0244067	0.00596581	4.29341e-05
SeqId_15620_4	NLGN1	NLGN1	Neuroligin-1	-0.0400976	0.0046643	8.2026e-18
SeqId_15622_13	OPCML	OBCAM	Opioid-binding protein/cell adhesion molecule	-0.132649	0.00588365	1.49156e-112
SeqId_15623_1	PDCD1	PD-1	Programmed cell death protein 1	-0.0235822	0.0080654	0.00345701
SeqId_15626_223	HSPG2	Perlecan	Basement membrane-specific heparan sulfate proteoglycan core protein	-0.0150272	0.00419942	0.000345693
SeqId_15627_83	AKT1	PKB	RAC-alpha serine/threonine-protein kinase	0.00707343	0.0121566	0.560661
SeqId_15631_18	PSG1	PSG1	Pregnancy-specific beta-1-glycoprotein 1	0.00584379	0.00599602	0.329753
SeqId_15633_6	RBP4	RBP	Retinol-binding protein 4	-0.00423448	0.00613075	0.489757
SeqId_15634_139	SLIT1	SLIT1	Slit homolog 1 protein	-0.00888003	0.00420854	0.0348582
SeqId_15637_38	SORCS3	SORC3	VPS10 domain-containing receptor SorCS3	-0.0181793	0.00519003	0.000460511
SeqId_15640_54	TAGLN	TAGL	Transgelin	-0.172195	0.00623266	5.16523e-168
SeqId_15641_20	TMEFF1	TEFF1	Tomoregulin-1	-0.0126391	0.00355168	0.000372799
SeqId_15644_1	BTD	Biotinidase	Biotinidase	0.0548615	0.0050676	2.59414e-27
SeqId_15666_21	BMP2	BMP-2	Bone morphogenetic protein 2	-0.0220368	0.00450541	1.00229e-06
SeqId_15668_19	BMP8B	BMP-8	Bone morphogenetic protein 8B	0.0519314	0.00480214	2.94725e-27
SeqId_15670_15	C1QL2	C1QL2	Complement C1q-like protein 2	0.0638682	0.00623916	1.35837e-24
SeqId_15674_3	CD79A	CD79A	B-cell antigen receptor complex-associated protein alpha chain	-0.0177609	0.00685359	0.00955667
SeqId_15675_3	CEBPB	CEBPB	CCAAT/enhancer-binding protein beta	0.145123	0.00908699	2.0525e-57
SeqId_15678_71	DKK2	DKK2	Dickkopf-related protein 2	-0.0598818	0.00760964	3.56929e-15
[truncated: 2,957 more rows]

## Sheet: Supplemental Table 2
Supplemental Table 2	Proteins differentially expressed in patient cluster 3 and corresponding pathways
seqid_in_sample	entrezgenesymbol	target	targetfullname	b	se	p				pathway	pval	padj	es	nes	nmoreextreme	size	leadingedges	library
SeqId_10035_6	DUSP4	DUS4	Dual specificity protein phosphatase 4	-0.0130161	0.0056121	0.0203789				Axon guidance	0.000200596	0.0601787	0.603378	1.65478	12	117	UNC5B EFNB2 EPHB4 EPHA2 EFNA5 EFNA2 EFNA4 UNC5D PPP3R1 SEMA6B UNC5C CFL2 BMP7 EPHB6 ROBO1 EPHA5 EPHB2 SEMA7A SEMA6A SLIT2 EFNB1 NTNG1 PLXNA1	KEGG_2021_Human
SeqId_10058_1	RAD23A	RD23A	UV excision repair protein RAD23 homolog A	0.117273	0.0105877	1.63323e-28				Central carbon metabolism in cancer	0.00729875	0.273703	-0.618128	-1.58413	304	46	PFKM EGFR IDH1 HK1 FLT3 LDHA KIT PKM	KEGG_2021_Human
SeqId_10070_22	PLCG2	PLCG2	1-phosphatidylinositol 4,5-bisphosphate phosphodiesterase gamma-2	-0.103286	0.00866355	9.10031e-33				Colorectal cancer	0.013258	0.363791	-0.583958	-1.52024	546	50	EGFR EGF BIRC5 JUN SMAD3 RPS6KB1 CDKN1A MAPK10 CTNNB1 AXIN2 BRAF TGFBR2 RAC2 RAC3 AKT2 HRAS	KEGG_2021_Human
SeqId_10080_9	EIF2B1	EI2BA	Translation initiation factor eIF-2B subunit alpha	-0.0762038	0.0225011	0.000707469				Cushing syndrome	0.002822	0.16932	-0.636992	-1.64549	116	48	WNT3A EGFR WNT10A RB1 ATF6B CDKN1A AIP KMT2D CTNNB1 WNT5A AXIN2 BRAF GNAS DVL2 ARMC5	KEGG_2021_Human
SeqId_10342_55	PIAS4	PIAS4	E3 SUMO-protein ligase PIAS4	-0.122429	0.00824851	7.77984e-50				Cytokine-cytokine receptor interaction	0.00104876	0.078657	0.498962	1.47308	74	239	GDF15 TNFRSF1A TNFRSF1B IL15RA IL16 TNFRSF19 TNFRSF11B TNFRSF21 FAS INHBB IL18 TNFSF15 CCL14 BMP4 IL13RA1 BMP7 EPOR BMP6 IL1R1 IL21R IL17RC CCL23 IL12B CXCL13 TNFRSF4 THPO IL21 IL2RB IFNGR1 CCL15 CCL22 CXCL10 ACVRL1 CSF1 EPO INHBA BMP10 IL18R1 CCL11 EBI3 CCL8 CXCL9 IL2 CCL7 IL1RN GH2 IL9 IL6 IL27RA CCL3 IL15 CXCL12 CXCL11 IFNL3 GDF2 IFNAR1 IFNLR1 IL20RA CCL16 CSF3 CCL19 TGFB3 IL17RB TNF PRL CCL2 …	KEGG_2021_Human
SeqId_10365_132	IL12B|IL23A	IL-23	Interleukin-23	0.145701	0.00962045	8.19027e-52				Glycolysis / Gluconeogenesis	0.000853445	0.078657	-0.676781	-1.72119	35	44	PFKM ALDOC BPGM HK1 LDHA ENO1 PKM ADH4 ADH1C ADH1A ALDOB PCK1	KEGG_2021_Human
SeqId_10396_6	MCL1	Mcl-1	Induced myeloid leukemia cell differentiation protein Mcl-1	0.197126	0.010614	5.39778e-77				MAPK signaling pathway	0.00923122	0.307707	0.491859	1.40455	627	169	TNFRSF1A EPHA2 VEGFA EFNA5 EFNA2 EFNA4 VEGFD ANGPT2 FAS PPP3R1 CRK HSPA1A HSPA1B IL1R1 FGFR3 MAP2K2 IGF1R HSPA8 PPM1A PDGFD VEGFC CSF1 CD14 MAPK9 ELK1 FGF7 STMN1 MAP3K3 TEK LAMTOR3 NTF3 ANGPT1	KEGG_2021_Human
SeqId_10432_3	SHISAL1	K1644	Uncharacterized protein KIAA1644	0.052085	0.0073523	1.39875e-12				Nicotinate and nicotinamide metabolism	0.0325121	0.438537	0.747422	1.49635	1708	17	NADK SIRT5 NNMT	KEGG_2021_Human
SeqId_10447_18	PABPC3	PABP3	Polyadenylate-binding protein 3	0.141224	0.00879317	4.81144e-58				Non-small cell lung cancer	0.0137389	0.363791	-0.633036	-1.54854	593	36	EGFR PLCG1 EGF RB1 CDKN1A	KEGG_2021_Human
SeqId_10453_7	CEACAM20	CEA20	Carcinoembryonic antigen-related cell adhesion molecule 20	-0.0267517	0.0122613	0.0291246				Protein processing in endoplasmic reticulum	0.0407992	0.438537	0.522678	1.36523	2523	80	DDOST LMAN2 DNAJB12 PRKCSH HSPA5 TXNDC5 DNAJB11 ERLEC1 HSPA1A HSPA1B HSPH1 HSPA8 RPN1 MAPK9 CAPN2 UBXN4 NSFL1C DNAJC10 RAD23B RAD23A UBQLN4 MAN1B1	KEGG_2021_Human
SeqId_10490_3	RPN1	RPN1	Dolichyl-diphosphooligosaccharide--protein glycosyltransferase subunit 1	0.151121	0.011007	6.75585e-43				Synaptic vesicle cycle	0.0168173	0.363791	0.776416	1.55439	883	17	CPLX2 CPLX1 AP2A2 STX3 STX1A CLTA SNAP25	KEGG_2021_Human
SeqId_10512_13	CSF2RB	IL3RB	Cytokine receptor common subunit beta	0.0285428	0.00970341	0.003266				Thermogenesis	0.000486062	0.0729093	-0.663802	-1.73476	19	51	NDUFB11 ATP5MF COX4I2 COA3 RPS6KB1 RPS6KA1 COX6C ATP5F1B NDUFB4 KLB PRKG1 PPARGC1A BMP8B COX7A1 GNAS NDUFA5	KEGG_2021_Human
SeqId_10557_6	TEX29	TEX29	Testis-expressed sequence 29 protein	0.133435	0.0116995	3.93926e-30				Tryptophan metabolism	0.0521997	0.452871	-0.70032	-1.44443	2480	16	KYNU HAAO KYAT1 ACAT1 CAT ACAT2	KEGG_2021_Human
SeqId_10572_65	CST8	CST8	Cystatin-8	0.0847359	0.0105557	9.94887e-16				Ubiquitin mediated proteolysis	0.0473141	0.438537	-0.524771	-1.37574	1935	52	SKP1 HERC4 PRKN WWP1 PIAS4 UBE3A SOCS3 UBE2D2 PPIL2 UBE2A UBB UBE2L6 PIAS3 SMURF2	KEGG_2021_Human
SeqId_10613_33	GOLM2	CASC4	Protein CASC4	0.149341	0.00732559	2.21699e-92				Viral carcinogenesis	0.0233787	0.363791	-0.518386	-1.42285	915	68	RB1 JUN ATF6B HDAC8 SRC LTBR PKM CDKN1A UBE3A CDC42 TRADD CHEK1	KEGG_2021_Human
SeqId_10621_26	PRR16	PRR16	Protein Largen	0.0261209	0.0115373	0.0235712				beta-Alanine metabolism	0.0230978	0.363791	-0.783948	-1.51539	1124	12	CNDP1 CNDP2	KEGG_2021_Human
SeqId_10699_52	LRP1	LRP1	Prolow-density lipoprotein receptor-related protein 1	0.00149061	0.00819707	0.855703				DNA Metabolic Process (GO:0006259)	0.00719367	0.447101	-0.528633	-1.5004	270	84	SET PARK7 HMGB1 UBE2T RAG1 LTO1 MRE11 KMT5C NPM1 BTG2 RMI1 BACH1 RAD51 HMGB3 UBE2A PTGES3 AXIN2 CHEK1 POLE3	GO_Biological_Process_2023
SeqId_10705_14	ST6GALNAC3	SIA7C	Alpha-N-acetylgalactosaminide alpha-2,6-sialyltransferase 3	0.0252158	0.0085143	0.00306065				DNA-templated Transcription (GO:0006351)	0.00212428	0.360197	-0.678839	-1.68341	90	38	DEAF1 DTX1 THRA TCEA2 COPS2 MLF1 CRCP YBX2 POLR1C TAF10	GO_Biological_Process_2023
SeqId_10827_67	LINGO3	LIGO3	Leucine-rich repeat and immunoglobulin-like domain-containing nogo receptor-interacting protein 3	0.0717857	0.00859665	6.80124e-17				acyl-CoA Metabolic Process (GO:0006637)	0.00972347	0.447101	-0.871598	-1.54067	486	8	HMGCS1	GO_Biological_Process_2023
SeqId_10842_7	GCNT4	GCNT4	Beta-1,3-galactosyl-O-glycosyl-glycoprotein beta-1,6-N-acetylglucosaminyltransferase 4	-0.00655552	0.00576354	0.255366				Adaptive Immune Response Based On Somatic Recombination Of Immune Receptors Built From Immunoglobulin Superfamily Domains (GO:0002460)	0.000496875	0.167476	0.88559	1.72924	25	15	IL18BP BTN3A3 CD46 IL18 JAG1 CD8A IL12B EBI3	GO_Biological_Process_2023
SeqId_10852_114	HNRNPDL	HNRDL	Heterogeneous nuclear ribonucleoprotein D-like	0.0810854	0.0187056	1.45879e-05				Alpha-Amino Acid Catabolic Process (GO:1901606)	0.0131481	0.463263	-0.79081	-1.56015	635	13	KYNU IVD HOGA1 ACAT1 OTC	GO_Biological_Process_2023
SeqId_10876_300	BRAT1	BRAT1	BRCA1-associated ATM activator 1	0.00460841	0.0106102	0.664043				Antimicrobial Humoral Response (GO:0019730)	0.00741436	0.447101	0.600749	1.53503	449	67	WFDC2 RNASE6 LYZ F3 SLPI REG1A REG3A REG1B PI3 S100A12 CXCL13 S100A9 CXCL10 RARRES2 PLA2G1B CXCL9 PRSS2 REG3G RNASE3 DEFB4A	GO_Biological_Process_2023
SeqId_10907_116	NTM	NTRI	Neurotrimin	0.0772511	0.00815542	2.73565e-21				Arachidonic Acid Metabolic Process (GO:0019369)	0.0334847	0.486553	0.811517	1.48632	1702	11	CBR1 PTGDS	GO_Biological_Process_2023
SeqId_10910_6	CEACAM4	CEAM4	Carcinoembryonic antigen-related cell adhesion molecule 4	0.00772876	0.0129053	0.549251				Axon Guidance (GO:0007411)	7.9326e-05	0.0810183	0.646187	1.72758	4	94	UNC5B EFNB2 VEGFA EFNA5 EFNA2 EFNA4 NRXN3 EPHA10 SEMA6B UNC5C EPHB6 EPHA5 EPHB2 SEMA7A SEMA6A SLIT2 EFNB1 PLXNA1 LRTM1 EPHB1	GO_Biological_Process_2023
SeqId_11089_7	IGHA1|IGHA2	IgA	Immunoglobulin A	0.15108	0.0138874	1.45277e-27				Cardiac Muscle Cell Action Potential Involved In Contraction (GO:0086002)	0.0151558	0.463263	-0.824601	-1.53295	747	10	KCNE5 GPD1L SCN4B	GO_Biological_Process_2023
SeqId_11103_24	HSPB1	HSP 27	Heat shock protein beta-1	0.0177632	0.0201554	0.37815				Cell Projection Organization (GO:0030030)	0.0218674	0.463263	0.890696	1.49611	1085	7	CAPG	GO_Biological_Process_2023
SeqId_11110_4	TMEM119	TM119	Transmembrane protein 119	-0.054642	0.00561724	2.30028e-22				Cell-Cell Adhesion Mediated By Cadherin (GO:0044331)	0.00202459	0.360197	-0.833916	-1.66993	96	14	CDH3 CDH7 CDH15 CDH11 CDH6	GO_Biological_Process_2023
SeqId_11134_30	MTRF1L	RF1ML	Peptide chain release factor 1-like, mitochondrial	-0.0419331	0.00639869	5.62447e-11				Cellular Respiration (GO:0045333)	0.0140203	0.463263	-0.739376	-1.56703	654	18	NDUFB11 COX4I2 COX6C NDUFB4 SURF1 PPARGC1A	GO_Biological_Process_2023
SeqId_11135_5	MRPL55	RM55	39S ribosomal protein L55, mitochondrial	0.0603878	0.0137316	1.09383e-05				Cellular Response To Misfolded Protein (GO:0071218)	0.0368812	0.492502	0.853055	1.46788	1840	8	DNAJB12	GO_Biological_Process_2023
SeqId_11143_32	OLFM3	NOE3	Noelin-3	-0.0462719	0.00609464	3.14459e-14				Cellular Response To Starvation (GO:0009267)	0.0037028	0.447101	0.692528	1.62902	212	40	GABARAP GABARAPL1 FAS INHBB MAP1LC3A HSPA5 IFI16 EHMT2 HSPA8	GO_Biological_Process_2023
SeqId_11160_56	RNF122	RN122	RING finger protein 122	-0.0965782	0.00572017	5.92049e-64				Cellular Response To Vascular Endothelial Growth Factor Stimulus (GO:0035924)	0.0228437	0.463263	0.737748	1.52654	1230	20	GAS1 VEGFA VEGFD DLL4 SEMA6A VEGFC	GO_Biological_Process_2023
SeqId_11205_10	ITGB7	Integrin beta-7	Integrin beta-7	0.0239629	0.0174009	0.168479				Chaperone Cofactor-Dependent Protein Refolding (GO:0051085)	0.0110461	0.456803	0.774079	1.58485	590	19	DNAJB12 HSPA5 HSPA13 HSPA1A HSPA1B SDF2L1 ST13 HSPA8	GO_Biological_Process_2023
SeqId_11211_7	TBCE	TBCE	Tubulin-specific chaperone E	0.0265826	0.0209443	0.204368				Clathrin-Dependent Endocytosis (GO:0072583)	0.0364279	0.491696	0.821765	1.47833	1844	10	DLL1 AP2A2 MAGI2 SIGLEC1 CLTA	GO_Biological_Process_2023
SeqId_11212_7	TXNDC5	TXND5	Thioredoxin domain-containing protein 5	0.159555	0.00689794	2.26908e-118				Endolysosomal Toll-Like Receptor Signaling Pathway (GO:0140894)	0.0236691	0.463263	-0.902105	-1.44679	1195	5	SCARA3	GO_Biological_Process_2023
SeqId_11214_40	DNAJB9	DNJB9	DnaJ homolog subfamily B member 9	0.202422	0.00960762	1.53349e-98				Endosome Organization (GO:0007032)	0.0232446	0.463263	-0.82416	-1.49622	1154	9	TMEM9 SNX3 EEA1 ANXA8 CHMP2B	GO_Biological_Process_2023
SeqId_11217_16	CTBP1	CTBP1	C-terminal-binding protein 1	-0.0145521	0.00793396	0.0666309				Ephrin Receptor Signaling Pathway (GO:0048013)	0.000533874	0.167476	0.779797	1.76205	29	32	EFNB2 EPHB4 EPHA2 EFNA5 EFNA2 EFNA4 EPHA10 EPHB6 CRK EPHA5 EPHB2 EFNB1	GO_Biological_Process_2023
SeqId_11265_8	ALDH1A1	Retinal dehydrogenase 1	Retinal dehydrogenase 1	-0.276079	0.0137061	3.11422e-90				Epithelial Structure Maintenance (GO:0010669)	0.0212633	0.463263	0.89162	1.49766	1055	7	TFF2 TFF3 SERPINA3	GO_Biological_Process_2023
SeqId_11270_17	CHCHD10	CHC10	Coiled-coil-helix-coiled-coil-helix domain-containing protein 10, mitochondrial	0.0181758	0.0116224	0.117849				Glucose Metabolic Process (GO:0006006)	0.0185408	0.463263	-0.648022	-1.53091	816	30	APOD HK1 ENO1 PCK1 PPARGC1A GAA GCK DCXR FBP1 ENO3 GHRL SORD	GO_Biological_Process_2023
SeqId_11273_176	GSTT2B	GSTT2	Glutathione S-transferase theta-2B	0.0490434	0.00692557	1.4261e-12				Glycosphingolipid Catabolic Process (GO:0046479)	0.000990459	0.240916	0.977286	1.54478	48	5	GM2A	GO_Biological_Process_2023
SeqId_11311_79	RAG1	RAG-1	V(D)J recombination-activating protein 1	-0.0824116	0.00516477	2.56823e-57				Heterochromatin Formation (GO:0031507)	0.0103604	0.447101	-0.809958	-1.57006	505	12	RB1 HMGB1 PPM1D KMT2D POLE3	GO_Biological_Process_2023
SeqId_11325_8	BTG2	BTG2	Protein BTG2	-0.114768	0.00841941	2.60671e-42				Inorganic Cation Transmembrane Transport (GO:0098662)	0.000179941	0.124051	-0.782098	-1.82243	7	28	ATP5MF ATP1B1 KCNN1 KCNG4 SLC6A14 ATP5F1B SLC4A8 SLC30A3 CLU ASIC4 SCN4B SLC41A2 KCNF1	GO_Biological_Process_2023
SeqId_11356_19	ESS2	DGC14	Protein DGCR14	-0.0648293	0.00742749	2.58569e-18				Integrated Stress Response Signaling (GO:0140467)	0.0385944	0.492502	-0.82029	-1.44997	1932	8	JUN CEBPB	GO_Biological_Process_2023
SeqId_11361_73	TYMP	TP	Thymidine phosphorylase	-0.003661	0.0107848	0.734264				Intracellular Cholesterol Transport (GO:0032367)	0.00929486	0.447101	-0.907762	-1.50931	468	6	SERAC1	GO_Biological_Process_2023
SeqId_11371_1	GPR101	GP101	Probable G-protein coupled receptor 101	-0.0780539	0.0112803	4.53232e-12				Intrinsic Apoptotic Signaling Pathway In Response To DNA Damage (GO:0008630)	0.00715036	0.447101	0.79771	1.61637	380	18	TNFRSF1B EPHA2 HTRA2 MCL1 IFI16	GO_Biological_Process_2023
SeqId_11375_49	FOXL2	FOXL2	Forkhead box protein L2	-0.00555733	0.00879233	0.527344				mRNA Splice Site Recognition (GO:0006376)	0.0342928	0.487905	0.892877	1.45793	1698	6	PUF60 PSIP1 SRSF6	GO_Biological_Process_2023
SeqId_11377_19	ADH7	ADH7	Alcohol dehydrogenase class 4 mu/sigma chain	-0.0541187	0.011049	9.67949e-07				Maintenance Of Protein Location In Nucleus (GO:0051457)	0.00336434	0.429514	-0.950916	-1.52507	169	5	PARK7 SKP1	GO_Biological_Process_2023
SeqId_11383_41	KRT7	Keratin 7	Keratin, type II cytoskeletal 7	-0.0959308	0.0100821	1.81796e-21				Mast Cell Activation Involved In Immune Response (GO:0002279)	0.0312934	0.476267	-0.868812	-1.44455	1578	6	KIT PIK3CG FCER1A	GO_Biological_Process_2023
SeqId_11390_24	CA8	Carbonic Anhydrase VIII	Carbonic anhydrase-related protein	0.0113368	0.00776496	0.144291				Metaphase Plate Congression (GO:0051310)	0.00563208	0.447101	-0.78688	-1.62534	266	16	VPS4B GEM NDC80 PDCD6IP CHMP2B	GO_Biological_Process_2023
SeqId_11406_82	ACAD8	ACAD8	Isobutyryl-CoA dehydrogenase, mitochondrial	-0.015266	0.00877359	0.0818594				Mitotic Sister Chromatid Segregation (GO:0000070)	0.00435695	0.447101	-0.703613	-1.65091	192	29	ARHGEF10 VPS4B NDC80 PDCD6IP BCCIP CHMP2B PRC1	GO_Biological_Process_2023
SeqId_11407_57	PLSCR3	PLS3	Phospholipid scramblase 3	-0.0409137	0.00815164	5.19203e-07				Monocarboxylic Acid Metabolic Process (GO:0032787)	0.0194258	0.463263	-0.646216	-1.52664	855	30	KYNU LDHA AKR1C1 LCP1 MGAT4A UGT2A1 BTD IGF1 HOGA1	GO_Biological_Process_2023
SeqId_11421_10	EHD4	EHD4	EH domain-containing protein 4	-0.169959	0.00843258	2.43295e-90				Multivesicular Body Sorting Pathway (GO:0071985)	0.0455282	0.507267	-0.779635	-1.44936	2246	10	VPS4B SYTL4 CHMP2B	GO_Biological_Process_2023
SeqId_11428_31	PDLIM1	PDLI1	PDZ and LIM domain protein 1	0.148875	0.0233437	1.79963e-10				Negative Regulation Of MAPK Cascade (GO:0043409)	0.0168554	0.463263	0.618231	1.49961	989	48	CD300A BMP4 BMP7 GSTP1 IGF1R EPHB2 SEMA6A UCHL1 ADIPOQ	GO_Biological_Process_2023
SeqId_11449_22	CAPZA1	CAZA1	F-actin-capping protein subunit alpha-1	0.236422	0.0224495	6.19824e-26				Negative Regulation Of Coagulation (GO:0050819)	0.0386605	0.492502	-0.803201	-1.45818	1920	9	PROC KNG1 APOE SERPINE2	GO_Biological_Process_2023
SeqId_11531_24	VSIR	GI24	V-type immunoglobulin domain-containing suppressor of T-cell activation	0.0550508	0.0105685	1.89893e-07				Negative Regulation Of Complement Activation (GO:0045916)	0.00300121	0.399814	0.916375	1.61394	150	9	CD59 CD46 CD55 SVEP1	GO_Biological_Process_2023
SeqId_11547_84	MUSK	MUSK	Muscle, skeletal receptor tyrosine-protein kinase	0.064319	0.0170484	0.000161473				Negative Regulation Of Extracellular Matrix Organization (GO:1903054)	2.01357e-05	0.0606372	0.981623	1.64884	0	7	CST3 TNFRSF1A TNFRSF1B	GO_Biological_Process_2023
SeqId_11601_26	DHX8	DHX8	ATP-dependent RNA helicase DHX8	-0.00419632	0.00721903	0.561048				Negative Regulation Of Extrinsic Apoptotic Signaling Pathway In Absence Of Ligand (GO:2001240)	0.0113306	0.456803	0.829919	1.57326	584	13	UNC5B HSPA1A HSPA1B MCL1	GO_Biological_Process_2023
SeqId_11647_6	FZD10	Frizzled-10	Frizzled-10	-0.156456	0.0188475	1.03103e-16				Negative Regulation Of Insulin Receptor Signaling Pathway (GO:0046627)	0.0091872	0.447101	-0.781325	-1.5895	437	15	RPS6KB1 GRB7 GRB14 GRB10 GSK3A	GO_Biological_Process_2023
SeqId_11669_39	SLCO5A1	SO5A1	Solute carrier organic anion transporter family member 5A1	0.0153154	0.00960732	0.110904				Negative Regulation Of Nucleic Acid-Templated Transcription (GO:1903507)	0.0177139	0.463263	-0.461493	-1.3757	624	118	SET NAB1 RB1 CBX5 BIRC5 JUN DEAF1 NR1H2 THRA ENO1 SFRP2 IFNG WWP1 PIAS4 SAP18 LANCL2 CTNNB1 WNT5A	GO_Biological_Process_2023
SeqId_11672_17	KIF16B	KI16B	Kinesin-like protein KIF16B	-0.146089	0.00715538	1.18973e-92				Negative Regulation Of Platelet-Derived Growth Factor Receptor Signaling Pathway (GO:0010642)	0.0347444	0.488335	-0.843671	-1.44779	1748	7	APOD NDRG4	GO_Biological_Process_2023
SeqId_11692_21	SHC4	SHC4	SHC-transforming protein 4	-0.0614498	0.00523919	9.06507e-32				Negative Regulation Of Transport (GO:0051051)	0.0101938	0.447101	-0.743515	-1.59387	473	19	EGF NR1H2 PRKN SNX3 SCAMP5	GO_Biological_Process_2023
SeqId_11696_7	CRABP2	RABP2	Cellular retinoic acid-binding protein 2	0.163313	0.00910617	6.36049e-72				Nucleic Acid Metabolic Process (GO:0090304)	0.0185042	0.463263	0.864725	1.52297	930	9	DNASE1L2 RBFOX2	GO_Biological_Process_2023
SeqId_11838_130	PIEZO1	FA38A	Piezo-type mechanosensitive ion channel component 1	0.0251822	0.0112972	0.0258093				Positive Regulation Of DNA Metabolic Process (GO:0051054)	0.00631947	0.447101	-0.683018	-1.62463	277	31	EGFR EGF HMGB1 BCAR3 MRE11 RNF8 DHX9 RAD51	GO_Biological_Process_2023
SeqId_11872_9	PCDHGB1	PCDGD	Protocadherin gamma-B1	-0.0992626	0.00697677	6.17651e-46				Positive Regulation Of Autophagy (GO:0010508)	0.013878	0.463263	-0.671416	-1.56452	616	28	PARK7 PRKN HMGB1 KDR IFNG ATF6	GO_Biological_Process_2023
SeqId_11967_23	CRABP1	RABP1	Cellular retinoic acid-binding protein 1	-0.0700434	0.00729827	8.20973e-22				Positive Regulation Of Blood Coagulation (GO:0030194)	0.00548731	0.447101	-0.829337	-1.60762	267	12	SERPINF2 CNTN1 PLG	GO_Biological_Process_2023
SeqId_11969_5	S100A2	S100A2	Protein S100-A2	0.0326823	0.00702266	3.25817e-06				Positive Regulation Of Canonical Wnt Signaling Pathway (GO:0090263)	0.0163622	0.463263	-0.619844	-1.5298	703	37	CDH3 WNT3A EGFR TMEM9 EGF LGR5 SFRP2	GO_Biological_Process_2023
SeqId_12016_60	CBL	CBL	E3 ubiquitin-protein ligase CBL	0.0931166	0.0153311	1.25004e-09				Positive Regulation Of Cellular Biosynthetic Process (GO:0031328)	0.0126333	0.463263	-0.520113	-1.46407	481	79	CDH3 PARK7 SMAD3 RPS6KB1 NR1H2 IFNG CLU NPM1 HNRNPD CTNNB1 PPARGC1A GCK ASIP HBB IGF1	GO_Biological_Process_2023
SeqId_12030_82	DES	Desmin	Desmin	-0.10473	0.0115927	1.65355e-19				Positive Regulation Of Epithelial Cell Proliferation Involved In Wound Healing (GO:0060054)	0.02367	0.463263	0.923179	1.45926	1170	5	MMP12	GO_Biological_Process_2023
SeqId_12334_25	SHMT1	cSHMT	Serine hydroxymethyltransferase, cytosolic	-0.0526181	0.0105448	6.03908e-07				Positive Regulation Of Synapse Assembly (GO:0051965)	0.0221617	0.463263	0.709835	1.52069	1212	24	CLSTN3 SLITRK4 SLITRK1 EPHB2 SLITRK5 PTPRD EPHB1 NRXN1 SLITRK6	GO_Biological_Process_2023
SeqId_12348_46	SARS2	SYSM	Serine--tRNA ligase, mitochondrial	-0.0127289	0.00569917	0.0255181				Positive Regulation Of Vascular Endothelial Cell Proliferation (GO:1905564)	0.0190056	0.463263	-0.81697	-1.51876	937	10	PLCG1 HMGB1 APLN	GO_Biological_Process_2023
SeqId_12367_52	MACO1	MACOI	Macoilin	0.0357069	0.00669805	9.77027e-08				Potassium Ion Transmembrane Transport (GO:0071805)	0.0189727	0.463263	-0.766174	-1.53428	908	14	KCNE5 ATP1B1 KCNN1 KCNG4	GO_Biological_Process_2023
SeqId_12368_18	KAT2B	PCAF	Histone acetyltransferase KAT2B	0.0304499	0.00572734	1.05729e-07				Protein Autoubiquitination (GO:0051865)	0.00223359	0.360197	-0.781632	-1.69361	102	20	PRKN RNF122 UBE2T RAG1 UBE3A RNF8 UBE2D2 RAD51 UBE2A RNF146 UBE2D3	GO_Biological_Process_2023
SeqId_12384_92	COPS7B	CSN7B	COP9 signalosome complex subunit 7b	-0.123266	0.0181801	1.19945e-11				Protein Export From Nucleus (GO:0006611)	0.0315924	0.476267	0.860259	1.48028	1576	8	RANBP3	GO_Biological_Process_2023
SeqId_12392_30	ARL1	ARL1	ADP-ribosylation factor-like protein 1	-0.00441118	0.0054557	0.418776				Protein Localization To Golgi Apparatus (GO:0034067)	0.0329219	0.482644	0.875769	1.47104	1634	7	TMED10	GO_Biological_Process_2023
SeqId_12398_15	PAX4	PAX4	Paired box protein Pax-4	0.000135491	0.00910156	0.988123				Protein Methylation (GO:0006479)	0.0393628	0.492502	-0.882219	-1.41489	1988	5	SNRPD3	GO_Biological_Process_2023
SeqId_12403_30	RAB39B	RB39B	Ras-related protein Rab-39B	-0.0646726	0.0058083	8.52026e-29				Protein Ubiquitination (GO:0016567)	0.0028998	0.399814	-0.542073	-1.55482	107	90	SPSB1 SKP1 DTX1 HERC4 PRKN HERC5 RNF122 UBE2T RAG1 WWP1 KLHL7 UBD UBE3A RNF8 CHFR CTNNB1 UBE2D2 PPIL2 RAD51 UBE2A UBB TNFSF13B RNF146 UBE2L6 SMURF2 RNF43 ARRB1 UBE2D3	GO_Biological_Process_2023
SeqId_12417_46	TPRKB	TPRKB	EKC/KEOPS complex subunit TPRKB	-0.0577441	0.00533092	2.43006e-27				protein-DNA Complex Organization (GO:0071824)	0.0168714	0.463263	-0.79435	-1.5398	823	12	CBX5 SATB1 HDAC8	GO_Biological_Process_2023
SeqId_12424_107	THYN1	THYN1	Thymocyte nuclear protein 1	-0.06346	0.00873122	3.64392e-13				Purine Nucleotide Metabolic Process (GO:0006163)	0.0266457	0.463263	-0.706354	-1.51421	1238	19	IDH1 HPRT1 GPD1L DNPH1 PRPSAP2	GO_Biological_Process_2023
SeqId_12433_8	ARL11	ARL11	ADP-ribosylation factor-like protein 11	-0.0448888	0.00548318	2.68624e-16				Pyruvate Metabolic Process (GO:0006090)	0.00582432	0.447101	-0.694375	-1.62924	257	29	PFKM ALDOC HK1 LDHA ENO1 PKM ALDOB PCK1 GCK HOGA1 ENO3	GO_Biological_Process_2023
SeqId_12460_18	PSMA7	PSA7	Proteasome subunit alpha type-7	0.0478677	0.0165817	0.00389207				Regulation Of BMP Signaling Pathway (GO:0030510)	0.00434601	0.447101	0.688218	1.61889	249	40	NBL1 FSTL3 TWSG1 VWC2 BMP4 BAMBI FSTL1 ENG CHRDL1 TNFAIP6 BMPER	GO_Biological_Process_2023
SeqId_12475_48	CLIC5	CLIC5	Chloride intracellular channel protein 5	-0.0523512	0.0125758	3.14286e-05				Regulation Of T Cell Activation (GO:0050863)	0.00729628	0.447101	0.710881	1.60633	409	32	TNFRSF1B B2M SPINK5 SIRPB1 CD2 LCK HLA-DQA2 TIGIT CCL2 LGALS3 CRTAM MYDGF CYRIB FGL1	GO_Biological_Process_2023
SeqId_12479_50	PRKAR1B	KAP1	cAMP-dependent protein kinase type I-beta regulatory subunit	0.130463	0.0185766	2.17221e-12				Regulation Of Activation Of Janus Kinase Activity (GO:0010533)	0.0284797	0.466462	0.899746	1.46915	1410	6	CD300A IL12B	GO_Biological_Process_2023
SeqId_12486_8	GLRX2	GLRX2	Glutaredoxin-2, mitochondrial	-0.00429414	0.00540876	0.42724				Regulation Of Immunoglobulin Production (GO:0002637)	0.0197795	0.463263	0.769301	1.53992	1045	17	MZB1 DNAJB9 EPHB2 STX4 TNFRSF4 IL21 IL2 IL6	GO_Biological_Process_2023
SeqId_12524_18	SAT2	SAT2	Diamine acetyltransferase 2	0.0146601	0.00812993	0.0713524				Regulation Of Nitrogen Compound Metabolic Process (GO:0051171)	0.0256764	0.463263	-0.837586	-1.48054	1285	8	CNDP1 SELENOS IFNG APOE	GO_Biological_Process_2023
SeqId_12528_40	WRNIP1	WRIP1	ATPase WRNIP1	-0.0630887	0.0059404	2.3985e-26				Regulation Of Protein Export From Nucleus (GO:0046825)	0.00221623	0.360197	-0.907838	-1.60472	110	8	PARK7 CAMK1	GO_Biological_Process_2023
SeqId_12548_75	RRAGC	RRAGC	Ras-related GTP-binding protein C	0.0641532	0.0103399	5.48891e-10				Regulation Of Protein Serine/Threonine Kinase Activity (GO:0071900)	0.020387	0.463263	-0.600805	-1.50431	865	40	RB1 CAMK1 SRC HERC5 CDKN1A IFNG BCCIP TCL1B CCNB2	GO_Biological_Process_2023
SeqId_12554_10	RAD51D	RA51D	DNA repair protein RAD51 homolog 4	-0.0139148	0.00990918	0.160248				Regulation Of Receptor Recycling (GO:0001919)	0.0152166	0.463263	-0.824461	-1.53269	750	10	KIF16B ECE1 PCSK9	GO_Biological_Process_2023
SeqId_12593_33	PDRG1	PDRG1	p53 and DNA damage-regulated protein 1	-0.00207138	0.0103557	0.841463				Regulation Of Telomere Maintenance Via Telomerase (GO:0032210)	0.0217689	0.463263	-0.721784	-1.52974	1016	18	CCT5 SRC CCT8 CTNNB1 NEK7 AURKB	GO_Biological_Process_2023
SeqId_12603_87	PABPC4	PABP4	Polyadenylate-binding protein 4	0.0807472	0.00799103	5.26358e-24				Regulation Of Tissue Remodeling (GO:0034103)	0.0196266	0.463263	0.7888	1.54024	1026	15	CST3 DDR2 IL18 IL12B IL21 IL2 IL15	GO_Biological_Process_2023
SeqId_12605_1	EXOSC3	Exosome component 3	Exosome complex component RRP40	0.0065047	0.0207926	0.754404				Regulation Of Toll-Like Receptor 4 Signaling Pathway (GO:0034143)	0.0294402	0.472277	0.792448	1.50223	1519	13	TREM2 APLP2 CD14	GO_Biological_Process_2023
SeqId_12621_55	PPP2R1A	PP2AAA	Serine/threonine-protein phosphatase 2A 65 kDa regulatory subunit A alpha isoform	-0.0220529	0.00841808	0.00880062				Regulation Of Transforming Growth Factor Beta2 Production (GO:0032909)	0.00938057	0.447101	-0.92913	-1.49013	473	5	CDH3 SMAD3	GO_Biological_Process_2023
SeqId_12651_21	PDK2	PDK2	[Pyruvate dehydrogenase (acetyl-transferring)] kinase isozyme 2, mitochondrial	-0.0125768	0.00896344	0.16058				Regulation Of Type II Interferon Production (GO:0032649)	0.0162449	0.463263	0.608604	1.49637	962	52	HAVCR2 SLAMF1 IL18 PDCD1LG2 IL1R1 IL12B VSIR ISG15 IL21 CD14 INHBA IL18R1 EBI3 CD274 CD2	GO_Biological_Process_2023
SeqId_12657_2	TSTA3	FCL	GDP-L-fucose synthase	-0.034198	0.0127158	0.00715791				Regulation Of Wound Healing (GO:0061041)	0.0083639	0.447101	0.75374	1.60181	455	23	REG3A CRK ANXA1 EPHB2 SRSF6 REG3G	GO_Biological_Process_2023
SeqId_12689_56	ARPC1B	ARC1B	Actin-related protein 2/3 complex subunit 1B	0.229751	0.0220619	2.14252e-25				Response To Iron Ion (GO:0010039)	0.0223203	0.463263	0.857497	1.51024	1122	9	B2M F3 BMP6	GO_Biological_Process_2023
SeqId_12697_30	PIP4K2A	PI42A	Phosphatidylinositol 5-phosphate 4-kinase type-2 alpha	0.0798424	0.0234006	0.000644905				Ribosome Biogenesis (GO:0042254)	0.0050527	0.447101	-0.75897	-1.6445	232	20	RPS19 FBL LTO1 NPM1	GO_Biological_Process_2023
SeqId_12702_13	PELI2	PELI2	E3 ubiquitin-protein ligase pellino homolog 2	-0.0289834	0.0124796	0.0202078				Serine Family Amino Acid Catabolic Process (GO:0009071)	0.0383094	0.492502	0.888356	1.45055	1897	6	SDSL	GO_Biological_Process_2023
SeqId_12709_63	H1-10	H1X	Histone H1x	0.0282335	0.0150772	0.0611243				Sprouting Angiogenesis (GO:0002040)	0.00180378	0.360197	0.742086	1.69513	101	34	EFNB2 EPHB4 VEGFA VEGFD BMP4 ROBO1 ESM1 DLL1 PARVA SLIT2 VEGFC ENG RSPO3 TEK BMPER ANGPT1	GO_Biological_Process_2023
SeqId_12724_81	CIRBP	CIRBP	Cold-inducible RNA-binding protein	0.12362	0.0158414	6.0173e-15				Transmembrane Receptor Protein Serine/Threonine Kinase Signaling Pathway (GO:0007178)	0.00803895	0.447101	0.591004	1.52359	491	71	GDF15 TWSG1 LEFTY2 INHBB BMP4 BMP7 RGMB LRRC32 TGFBR3 WFIKKN2 BMP6 FURIN APLP2 BAMBI ACVRL1 ENG INHBA USP15 MAGI2 BMP10	GO_Biological_Process_2023
SeqId_12783_29	HNRNPM	HNRPM	Heterogeneous nuclear ribonucleoprotein M	0.0859801	0.00781489	3.73408e-28				COPII-coated ER To Golgi Transport Vesicle (GO:0030134)	0.0106311	0.228302	0.732618	1.57801	581	25	CD59 LMAN2 B2M TMED10 CTSZ F8 LMAN2L SERPINA1 HLA-DQA2 VTI1B FOLR1	GO_Cellular_Component_2023
SeqId_12788_6	SGF29	SGF29	SAGA-associated factor 29 homolog	-0.0548088	0.00773845	1.4141e-12				SCF Ubiquitin Ligase Complex (GO:0019005)	0.00867116	0.228302	-0.874958	-1.54503	433	8	SPSB1 SKP1 PRKN	GO_Cellular_Component_2023
SeqId_12795_2	ZNF566	ZN566	Zinc finger protein 566	-0.0877654	0.00588151	2.3615e-50				Autophagosome (GO:0005776)	0.0113928	0.228302	0.735777	1.57207	621	24	GABARAP GABARAPL1 MAP1LC3A HSPA8 UBQLN4 MAP1LC3B CHMP3	GO_Cellular_Component_2023
SeqId_12826_5	SLC5A5	SC5A5	Sodium/iodide cotransporter	-0.0340875	0.0269227	0.205468				Azurophil Granule (GO:0042582)	0.000369888	0.0689519	0.641141	1.68561	22	83	GM2A DDOST RNASET2 LYZ RETN B4GALT1 TXNDC5 SERPINA3 CD68 ACP3 ARSA PSAP PRSS2 C3 SDCBP ANXA2 STX7 RNASE3 AGA CEACAM8 STX3	GO_Cellular_Component_2023
SeqId_12831_21	TESC	TESC	Calcineurin B homologous protein 3	0.109859	0.00546135	5.37968e-90				Catenin Complex (GO:0016342)	0.00845395	0.228302	-0.78566	-1.59527	402	15	CDH3 CDH7 CDH15 CDH11 CDH6	GO_Cellular_Component_2023
SeqId_12848_9	ARHGEF2	ARHG2	Rho guanine nucleotide exchange factor 2	-0.138522	0.00753474	1.75244e-75				Collagen-Containing Extracellular Matrix (GO:0062023)	0.0116847	0.228302	0.451251	1.33849	838	251	GDF15 COL28A1 EFEMP1 COL18A1 LTBP4 LEFTY2 ANGPT2 COL6A3 SLPI MXRA7 LAMC2 VIT OGN FGG THBS2 CTSS HDGF KRT1 COL15A1 MATN3 CILP TINAGL1 ANXA1 TPSAB1 CTSB SERPINA3 S100A9 SEMA7A MFAP2 CTSZ SMOC2 PCOLCE RARRES2 ANG SPON1 PSAP SMOC1 VWF ADIPOQ MATN2 A2M SERPINB8 ANXA2 HNRNPM FCN1 NID2 ANGPT1 FMOD ANGPTL3 SERPINA1 ANGPTL7 COCH CXCL12 FGFBP3 PRG2 ADAMTS4 SERPINF1 CTSH FGFR1 FBLN5 MYOC TGFB3 ANGPTL1	GO_Cellular_Component_2023
SeqId_12879_5	RBL1	p107	Retinoblastoma-like protein 1	0.00143566	0.00883528	0.870919				cullin-RING Ubiquitin Ligase Complex (GO:0031461)	0.00587282	0.228302	-0.697734	-1.62144	260	28	SPSB1 SKP1 PRKN KCTD5 DCAF5 KLHL7 PDCD6	GO_Cellular_Component_2023
SeqId_12990_39	MAP3K3	MAP3K3	Mitogen-activated protein kinase kinase kinase 3	0.105054	0.00937122	3.63004e-29				Endoplasmic Reticulum Lumen (GO:0005788)	0.000542928	0.0689519	0.539396	1.54742	36	175	CST3 SELENOM FSTL3 COL28A1 RNASET2 B2M COL18A1 ADAMTSL1 TIMP1 COL6A3 PRKCSH F3 HSPA5 TXNDC5 BMP4 DNAJB11 MZB1 ERLEC1 FGG PLAUR GOLM1 IGFBP1 TXNDC12 COL15A1 MATN3 APLP2 SUMF2 AFP IL12B FSTL1 CTSZ PDGFD CSF1 F8 FKBP14 SPON1 CHRDL1 EBI3 ARSA DNAJC10	GO_Cellular_Component_2023
SeqId_12993_21	NPLOC4	NPL4	Nuclear protein localization protein 4 homolog	-0.0769314	0.0202793	0.000148484				Microtubule Cytoskeleton (GO:0015630)	0.00498668	0.228302	-0.546719	-1.53727	190	79	TMEM9 BIRC5 KIF16B NISCH CCT5 ARHGEF2 CCT8 DCUN1D5 ARL2 CKAP2 LRRC25 PRC1 CCNB2 SPAST AURKB NEDD9	GO_Cellular_Component_2023
SeqId_13055_53	PSD	PSD1	PH and SEC7 domain-containing protein 1	-0.148217	0.0106293	3.41498e-44				Mitochondrial Respiratory Chain Complex IV (GO:0005751)	0.0267852	0.295802	-0.897581	-1.43847	1358	5	COX4I2 COX6C	GO_Cellular_Component_2023
SeqId_13083_18	VARS1	SYVC	Valine--tRNA ligase	-0.126852	0.0113594	5.90296e-29				Nuclear Inner Membrane (GO:0005637)	0.0132137	0.228727	-0.898437	-1.49233	669	6	SMAD3	GO_Cellular_Component_2023
SeqId_13093_6	SECTM1	SECTM1	Secreted and transmembrane protein 1	0.0635873	0.00632746	9.24094e-24				Organelle Inner Membrane (GO:0019866)	0.00450789	0.228302	-0.585182	-1.587	179	63	NDUFB11 ATP5MF MRPL21 SMAD3 COA3 STOML2 SRC MRPL52 COX6C ATP5F1B NDUFB4 CLU	GO_Cellular_Component_2023
SeqId_13094_75	RSPO3	RSPO3	R-spondin-3	0.0865979	0.00749305	6.79755e-31				Small-Subunit Processome (GO:0032040)	0.0079049	0.228302	-0.861165	-1.56075	392	9	RPS19 FBL	GO_Cellular_Component_2023
SeqId_13105_7	SNAP25	SNP25	Synaptosomal-associated protein 25	0.150778	0.0185996	5.2089e-16				Specific Granule (GO:0042581)	0.010658	0.228302	0.557046	1.47192	665	86	TNFRSF1B CD59 B2M LYZ RETN SLPI PLAUR PGRMC1 CD93 LCN2 CANT1 STX4 CTSZ TCN1 CD33 CHI3L1 LAMTOR3 PDXK PTPN6 CEACAM8 STX3	GO_Cellular_Component_2023
SeqId_13107_9	LYPD3	LYPD3	Ly6/PLAUR domain-containing protein 3	-0.0203288	0.00849199	0.0166712				Tight Junction (GO:0070160)	0.0488936	0.375031	0.71662	1.44979	2602	18	EPHA2 CLMP MAGI2 JAM3	GO_Cellular_Component_2023
SeqId_13109_82	NEGR1	NEGR1	Neuronal growth regulator 1	0.0306235	0.00463397	3.88269e-11				Voltage-Gated Potassium Channel Complex (GO:0008076)	0.0283354	0.299883	-0.762992	-1.50132	1371	13	KCNE5 KCNN1 KCNG4 KCNMB3 KCNF1	GO_Cellular_Component_2023
SeqId_13114_50	LUM	Lumican	Lumican	0.0271653	0.00595904	5.14769e-06				ATPase Binding (GO:0051117)	0.00473463	0.162529	-0.674855	-1.64232	204	35	EGFR TOR1AIP1 ATP1B1 SELENOS NR1H2 FBL SRC	GO_Molecular_Function_2023
SeqId_13381_49	B4GALT1	B4GT1	Beta-1,4-galactosyltransferase 1	0.109218	0.00461933	1.37159e-123				BMP Binding (GO:0036122)	0.0222295	0.345633	0.791788	1.52747	1156	14	NBL1 ENG CHRDL1 GREM2 CHRDL2 HJV GDF5	GO_Molecular_Function_2023
SeqId_13384_110	FH	FUMH	Fumarate hydratase, mitochondrial	0.216865	0.0196768	3.01527e-28				DNA-binding Transcription Repressor Activity, RNA Polymerase II-specific (GO:0001227)	0.00323177	0.139803	-0.670435	-1.66721	137	39	JUN ZNF175 DEAF1 SATB1 ENO1 CEBPB ZNF566 BACH1	GO_Molecular_Function_2023
SeqId_13386_248	RNF34	RNF34	E3 ubiquitin-protein ligase RNF34	-0.0417678	0.00624625	2.28009e-11				Hsp90 Protein Binding (GO:0051879)	0.0417874	0.409659	-0.712091	-1.46684	1975	16	HDAC8 STIP1 KDR FKBP6 PTGES3 UNC45A PPID AHSA1 HIF1A	GO_Molecular_Function_2023
SeqId_13412_5	WFDC6	WFDC6	WAP four-disulfide core domain protein 6	-0.031869	0.0113252	0.00489287				L-amino Acid Transmembrane Transporter Activity (GO:0015179)	0.0380048	0.406941	-0.861669	-1.43106	1916	6	SLC6A14	GO_Molecular_Function_2023
SeqId_13427_66	MAN1C1	MA1C1	Mannosyl-oligosaccharide 1,2-alpha-mannosidase IC	-0.113536	0.00826151	5.62884e-43				RNA Nuclease Activity (GO:0004540)	0.011626	0.254714	0.769445	1.58007	623	19	RNASE1 RNASET2 RNASE6	GO_Molecular_Function_2023
SeqId_13477_65	LTB4R	LT4R1	Leukotriene B4 receptor 1	-0.000789842	0.0155063	0.959376				RNA Polymerase II Transcription Regulatory Region Sequence-Specific DNA Binding (GO:0000977)	0.0012204	0.0980386	-0.503504	-1.52548	41	134	RB1 JUN ZNF175 SMAD3 DEAF1 NR1H2 THRA SATB1 ATF6B NFATC1 ENO1 ZNF264 CEBPB ATF6 BACH1 SATB2 DHX9 PRDM4 MYB MUC1 PRDM1 ZNF18 ZNF415 ZNF774 ZNF41 PPARA ETS2 NR1H4 TBX5 SARS1 BPTF HIF1A SKIL	GO_Molecular_Function_2023
SeqId_13485_20	TMEM87B	TM87B	Transmembrane protein 87B	-0.0704266	0.00978675	6.19535e-13				WW Domain Binding (GO:0050699)	0.00677939	0.181537	0.937442	1.53143	335	6	DDOST	GO_Molecular_Function_2023
SeqId_13493_5	GRID1	GRID1	Glutamate receptor ionotropic, delta-1	-0.0177061	0.0101386	0.0807414				Adenyl Nucleotide Binding (GO:0030554)	0.0308592	0.371853	-0.757748	-1.49081	1487	13	PGD ALDH1A1 CRYZL1 SORD CAT HSD17B1	GO_Molecular_Function_2023
SeqId_13498_1	MIOX	MIOX	Inositol oxygenase	0.0816929	0.0130037	3.33649e-10				Aldehyde Dehydrogenase (NAD+) Activity (GO:0004029)	0.00594742	0.168627	-0.940407	-1.50605	299	5	ALDH1A3 ALDH1A1	GO_Molecular_Function_2023
SeqId_13518_5	ASAP2	ASAP2	Arf-GAP with SH3 domain, ANK repeat and PH domain-containing protein 2	-0.210529	0.0191877	5.20836e-28				Ephrin Receptor Activity (GO:0005003)	0.0181141	0.301068	0.810989	1.54182	937	13	EPHB4 EFNA4 EPHA10 EPHB6 EPHA5 EPHB2	GO_Molecular_Function_2023
SeqId_13526_5	SSB	LA	Lupus La protein	0.0528168	0.00966022	4.56549e-08				Ephrin Receptor Binding (GO:0046875)	0.0131917	0.275497	0.781498	1.57046	698	17	EFNB2 EFNA5 EFNA2 EFNA4 CRK SHC1 EFNB1	GO_Molecular_Function_2023
SeqId_13554_78	REPIN1	REPI1	Replication initiator 1	0.00537075	0.00713279	0.45147				Guanyl-Nucleotide Exchange Factor Activity (GO:0005085)	0.00505797	0.162529	-0.673165	-1.6382	218	35	ARHGEF10 EGF ARHGEF2 RAPGEF5 ARHGEF7 VAV3 PSD LAMTOR2 MCF2L TRIO	GO_Molecular_Function_2023
SeqId_13556_28	HTR2A	5HT2A	5-hydroxytryptamine receptor 2A	-0.0187433	0.00527424	0.00037979				Microtubule Plus-End Binding (GO:0051010)	0.0388367	0.406941	-0.883218	-1.41446	1958	5	STIM1	GO_Molecular_Function_2023
SeqId_13568_30	PSMD4	PSMD4	26S proteasome non-ATPase regulatory subunit 4	0.0608138	0.00961316	2.51429e-10				Non-Membrane Spanning Protein Tyrosine Kinase Activity (GO:0004715)	0.0137177	0.275497	-0.696298	-1.56942	620	24	PKDCC SRC ZAP70 PTK2B TEC ABL2 RIPK2	GO_Molecular_Function_2023
SeqId_13570_43	HDLBP	VIGLN	Vigilin	0.00299107	0.00964581	0.756492				Nuclease Activity (GO:0004518)	0.0383247	0.406941	0.719558	1.47763	2056	19	RNASE1 RNASET2 RNASE6	GO_Molecular_Function_2023
SeqId_13623_4	KMT2D	MLL2	Histone-lysine N-methyltransferase 2D	-0.0813863	0.00607817	6.92528e-41				Phosphatidylinositol-3,4-Bisphosphate Binding (GO:0043325)	0.027065	0.371853	-0.818033	-1.48369	1347	9	KIF16B ANXA8	GO_Molecular_Function_2023
SeqId_13636_20	NAP1L1	NP1L1	Nucleosome assembly protein 1-like 1	-0.0140339	0.0254143	0.580807				Phosphoric Diester Hydrolase Activity (GO:0008081)	0.0305918	0.371853	-0.746575	-1.49488	1466	14	NOTUM PLCG1 SMPDL3A PLCG2 MPPED2 PDE11A ENPP6 PDIA3 ENPP2	GO_Molecular_Function_2023
SeqId_13653_335	MACROD1	MACD1	O-acetyl-ADP-ribose deacetylase MACROD1	-0.00668619	0.00773746	0.387515				Platelet-Derived Growth Factor Receptor Binding (GO:0005161)	0.0208133	0.3344	0.829649	1.52252	1060	11	VEGFA VEGFD IL1R1 PDGFD	GO_Molecular_Function_2023
SeqId_13655_34	NCL	Nucleolin	Nucleolin	0.015273	0.00811183	0.0597266				Potassium Channel Activity (GO:0005267)	0.0162559	0.301068	-0.823165	-1.52805	801	10	KCNE5 KCNN1 KCNMB3 KCNF1	GO_Molecular_Function_2023
SeqId_13666_222	CA10	Carbonic Anhydrase X	Carbonic anhydrase-related protein 10	-0.0277361	0.00937339	0.0030861				Protein Serine/Threonine Kinase Activity (GO:0004674)	0.00299426	0.139803	-0.517882	-1.52239	107	107	EGFR STK17B RPS6KB1 CAMK1 RPS6KA1 CDC42BPB CAMK1D PPM1D PTK2B PAK3 CLK2 STK16 NEK7 BMPR1B AURKB CSNK2A2 CSNK2B GSK3A NRBP1 BRAF CHEK1 ACVR2A TGFBR2 DYRK3 STK24 RIPK2 PBK BRSK2 AURKA	GO_Molecular_Function_2023
SeqId_13681_173	CSNK2A2	CSK22	Casein kinase II subunit alpha'	-0.0531786	0.00446254	9.69249e-33				Receptor Ligand Activity (GO:0048018)	0.000993049	0.0957299	0.496264	1.47051	70	245	GDF15 NBL1 VEGFA IL16 TIMP1 LEFTY2 VEGFD DLL4 INHBB FAM3B IL18 REG1A SEMA6B BMP4 BMP7 REG3A HSPA1A BMP6 JAG1 NMB DLL1 PYY NTS PTN IL12B CXCL13 SEMA7A FAM3D THPO SEMA6A ALKAL2 CCL15 CXCL10 VEGFC CSF1 EPO INHBA BMP10 NPPB CCL11 PPY FGF7 CXCL9 IL2 GH2 IL9 NTF3 CHGB DEFB4A IL6 ANGPTL3 TAFA5 CCL3 IL15 GREM2 FGF19 GDF2 EPHA7 CCL16 CSF3 SEMA6C TGFB3 CRLF1 CGB2 HMGB2 TNF PRL FGF23	GO_Molecular_Function_2023
SeqId_13682_47	CSF1R	M-CSF R	Macrophage colony-stimulating factor 1 receptor	0.0711609	0.00913373	6.64839e-15				Ribonucleoside Triphosphate Phosphatase Activity (GO:0017111)	0.00377062	0.139803	-0.526559	-1.52674	138	97	RERG GEM ENTPD3 RGS3 RAB17 GBP6 GNG11 ARL2 RGS8 DHX9 MRAS CDC42 RGS19 RAB39B AGAP3 GNAS RAB1B RAB22A RGS4 RGS5 RGS1 GCH1 RAC2 RAB4A RAB21 ARL8B RAC3 RGS7 HRAS RAB35 ARF6 RAB3C RAB3A RRAS RAB27B	GO_Molecular_Function_2023
SeqId_13698_28	KIAA0319L	K319L	Dyslexia-associated protein KIAA0319-like protein	-0.0245432	0.00687706	0.000358551				Transcription Cis-Regulatory Region Binding (GO:0000976)	0.000956607	0.0957299	-0.575413	-1.63735	35	86	RB1 PARK7 JUN ZNF175 SMAD3 DEAF1 THRA HMGB1 SATB1 ATF6B ENO1 CEBPB ATF6 NPM1 KMT2D SATB2	GO_Molecular_Function_2023
SeqId_13711_10	CLTC	CLH1	Clathrin heavy chain 1	0.00438223	0.00704833	0.534113				Transforming Growth Factor Beta Binding (GO:0050431)	0.0178681	0.301068	0.800071	1.54345	929	14	LTBP4 TWSG1 LRRC32 TGFBR3 WFIKKN2 ACVRL1 ENG	GO_Molecular_Function_2023
SeqId_13717_15	FCN2	FCN2	Ficolin-2	-0.0870925	0.0107395	5.08213e-16				Tumor Necrosis Factor Receptor Activity (GO:0005031)	0.010613	0.243593	0.927126	1.51458	525	6	TNFRSF1A TNFRSF1B TNFRSF19 FAS TNFRSF4	GO_Molecular_Function_2023
SeqId_13728_19	ERP29	ERP29	Endoplasmic reticulum resident protein 29	-0.0465696	0.0159017	0.00340508				Ubiquitin Ligase-Substrate Adaptor Activity (GO:1990756)	0.0294764	0.371853	-0.832494	-1.47049	1475	8	SPSB1 SKP1 PDCD6	GO_Molecular_Function_2023
SeqId_13735_1	RAP1GAP	RPGP1	Rap1 GTPase-activating protein 1	0.0403394	0.00934382	1.57997e-05				Ubiquitin-Like Protein Ligase Activity (GO:0061659)	0.000121652	0.058636	-0.69444	-1.81593	4	51	DTX1 HERC4 PRKN NEURL4 HERC5 RNF122 RAG1 RNF128 WWP1 PIAS4 UBE3A RNF8 UBE2D2 PPIL2 CDC42 RNF146 PIAS3 SMURF2 RNF43 UBE2D3	GO_Molecular_Function_2023
SeqId_13930_3	APOBEC3G	ABC3G	DNA dC->dU-editing enzyme APOBEC-3G	-0.125593	0.00806466	1.10543e-54				Voltage-Gated Potassium Channel Activity (GO:0005249)	0.0296561	0.371853	-0.832176	-1.46993	1484	8	KCNE5 KCNN1 KCNG4 KCNF1	GO_Molecular_Function_2023
SeqId_13942_140	SPSB1	SPSB1	SPRY domain-containing SOCS box protein 1	-0.160987	0.00728458	3.18536e-108				Aggrephagy R-HSA-9646399	0.0468495	0.558443	-0.752146	-1.45371	2266	12	PARK7 PRKN UBB	Reactome_2022
SeqId_13947_371	NUDT12	NUD12	Peroxisomal NADH pyrophosphatase NUDT12	-0.0387714	0.00665863	5.78943e-09				Asparagine N-linked Glycosylation R-HSA-446203	0.0112255	0.397479	0.540057	1.45586	714	101	CD59 DDOST LMAN2 PRKCSH SLPI ASGR1 B4GALT1 CD55 ST8SIA4 MANEA ST6GAL1 FOLR2 CTSZ RPN1 ST3GAL2 F8 TRAPPC3 RAD23B ST6GALNAC6 LMAN2L CAPZA1 SERPINA1 MAN1B1	Reactome_2022
SeqId_13948_50	GABBR2	GABR2	Gamma-aminobutyric acid type B receptor subunit 2	0.0878483	0.0144636	1.24972e-09				Budding And Maturation Of HIV Virion R-HSA-162588	0.0223191	0.517573	-0.78772	-1.52246	1079	12	VPS4B PDCD6IP CHMP2B UBB VPS28	Reactome_2022
SeqId_13972_4	HSD17B14	DHB14	17-beta-hydroxysteroid dehydrogenase 14	0.0712085	0.00949522	6.41079e-14				Butyrophilin (BTN) Family Interactions R-HSA-8851680	0.0374483	0.558443	0.869111	1.45878	1864	7	BTN3A3	Reactome_2022
SeqId_13983_27	CRYZ	QOR	Quinone oxidoreductase	-0.123586	0.0153672	8.82575e-16				Caspase Activation Via Dependence Receptors In Absence Of Ligand R-HSA-418889	0.0101822	0.397479	0.92967	1.51693	502	6	UNC5B	Reactome_2022
SeqId_13985_12	SMURF2	SMUF2	E3 ubiquitin-protein ligase SMURF2	-0.0614924	0.00657889	9.02321e-21				Cell Cycle R-HSA-1640170	0.000846607	0.0903614	-0.489456	-1.5244	26	170	SET RB1 BIRC5 CENPW SKP1 NDC80 HDAC8 SRC PSMA1 ZWILCH CDKN1A PSMB5 PSMA5 CDC25B PIAS4 MRE11 RNF8 NPM1 RMI1 FKBP6 CHMP2B NEK7 CCNB2 IST1 SPAST AURKB RAD51 CSNK2A2 CSNK2B	Reactome_2022
SeqId_13990_1	PC	pyruvate carboxylase	Pyruvate carboxylase, mitochondrial	0.0280374	0.00815008	0.000581404				Collagen Chain Trimerization R-HSA-8948216	0.00680885	0.374664	0.800467	1.62045	362	18	COL28A1 COL18A1 COL6A3 COL15A1	Reactome_2022
SeqId_14012_17	DHX58	LGP2	Probable ATP-dependent RNA helicase DHX58	-0.0433457	0.00856816	4.21619e-07				Condensation Of Prophase Chromosomes R-HSA-2299718	0.00614552	0.359379	-0.919863	-1.52767	310	6	SET RB1	Reactome_2022
SeqId_14045_12	NCOA2	NCOA2	Nuclear receptor coactivator 2	-0.0433258	0.0117825	0.000235876				DNA Damage/Telomere Stress Induced Senescence R-HSA-2559586	0.014714	0.439785	-0.748041	-1.56332	691	17	RB1 CDKN1A MRE11	Reactome_2022
SeqId_14076_74	CST4	Cystatin-S	Cystatin-S	0.153426	0.0147901	3.27138e-25				Depolymerisation Of Nuclear Lamina R-HSA-4419969	0.037996	0.558443	0.887221	1.44766	1876	6	TMPO	Reactome_2022
SeqId_14091_42	CBR3	Carbonyl reductase 3	Carbonyl reductase [NADPH] 3	-0.0538354	0.0100709	9.00994e-08				Disassembly Of Destruction Complex And Recruitment Of AXIN To Membrane R-HSA-4641262	0.0434263	0.558443	-0.833173	-1.42848	2179	7	WNT3A PROC CTNNB1 DVL2	Reactome_2022
SeqId_14095_1	KLRK1	NKG2D	NKG2-D type II integral membrane protein	-0.0276411	0.0071756	0.000117114				EGFR Interacts With Phospholipase C-gamma R-HSA-212718	1.99203e-05	0.0133964	-0.971431	-1.66553	0	7	EGFR PLCG1 EGF	Reactome_2022
SeqId_14098_28	CARS1	SYCC	Cysteine--tRNA ligase, cytoplasmic	0.0185637	0.00750685	0.0134022				EPH-ephrin Mediated Repulsion Of Cells R-HSA-3928665	0.000160391	0.0685059	0.796923	1.7988	8	32	RNASE1 EFNB2 EPHB4 EPHA2 EFNA5 EFNA2 EFNA4 EPHA10 EPHB6 EPHA5 AP2A2 EPHB2 EFNB1	Reactome_2022
SeqId_14107_1	MTHFS	MTHFS	5-formyltetrahydrofolate cyclo-ligase	0.0609773	0.0210675	0.00379917				Elastic Fibre Formation R-HSA-1566948	0.00438548	0.294924	0.78362	1.64977	237	22	EFEMP1 LTBP4 BMP4 BMP7 FURIN MFAP2 BMP10	Reactome_2022
SeqId_14122_132	ZNRF3	ZNRF3	E3 ubiquitin-protein ligase ZNRF3	0.0563031	0.0097182	6.89027e-09				Fatty Acid Metabolism R-HSA-8978868	0.0195797	0.478812	0.614473	1.48545	1143	48	CBR1 PTGDS ACBD6 DBI PTGR2	Reactome_2022
SeqId_14127_240	IFNB1	IFN-b	Interferon beta	0.0505891	0.0118993	2.12401e-05				G Alpha (12/13) Signaling Events R-HSA-416482	0.00194907	0.163843	-0.797443	-1.68676	90	18	ARHGEF10 ARHGEF2 GNG11 ARHGEF7 VAV3 MCF2L TRIO	Reactome_2022
SeqId_14132_21	HHLA2	HHLA2	HERV-H LTR-associating protein 2	-0.062558	0.00841427	1.04762e-13				Gene Expression (Transcription) R-HSA-74160	0.0130455	0.398822	-0.368254	-1.234	309	368	EGFR BDP1 TXNIP RB1 CBX5 BIRC5 JUN ZNF175 SMAD3 SKP1 NR1H2 THRA MGA HDAC8 SRC COX6C PSMA1 KIT VDR CDKN1A PSMB5 PSMA5 CEBPB MSTN IFNG PPM1D SNRPD3 ZNF566 WWP1 MRE11 DDIT4 LAMTOR2 NPM1 SAP18 PCK1 BTG2 SURF1 RMI1 KMT2D FKBP6 SATB2 CRCP CTNNB1 SOCS3 APOE DPEP2 PPARGC1A IHH PIWIL1 AURKB RAD51 CSNK2A2 CSNK2B ELL RNGTT TAF10 UBB DHX38 NRBP1 ITGAL ATAD2 MYB CHEK1	Reactome_2022
SeqId_14156_33	YWHAB	14-3-3 protein beta/alpha	14-3-3 protein beta/alpha	0.0154841	0.0190872	0.417233				Glucose Metabolism R-HSA-70326	0.000873382	0.0903614	-0.750237	-1.73261	38	27	PROC PFKM ALDOC BPGM ENO1 PKM TAC4 ALDOB PCK1 PGP PFKFB3	Reactome_2022
SeqId_14245_195	SNX7	SNX7	Sorting nexin-7	-0.0815368	0.00876837	1.41823e-20				Interleukin-10 Signaling R-HSA-6783783	0.00346288	0.258754	0.711449	1.64693	196	37	TNFRSF1A TNFRSF1B TIMP1 IL18 IL1R1 IL12B CCL22 CXCL10 CSF1 IL1RN IL6 CCL3 CSF3 CCL19 FCER2 TNF CCL2	Reactome_2022
SeqId_14246_50	DOK2	DOK2	Docking protein 2	0.0234156	0.018391	0.202942				Interleukin-2 Family Signaling R-HSA-451927	0.00607914	0.359379	0.721011	1.61761	339	31	HAVCR2 IL15RA IL21R SHC1 IL21 IL2RB IL2 IL9 LCK IL15 STAT1 PTPN6	Reactome_2022
SeqId_14254_27	PTPN4	PTN4	Tyrosine-protein phosphatase non-receptor type 4	0.00214299	0.00814227	0.792402				Intra-Golgi And Retrograde Golgi-to-ER Traffic R-HSA-6811442	0.0217676	0.51364	-0.560762	-1.46726	895	51	KIF16B ARFGAP1 GOSR1 GOSR2 MAN1A2 MAN1C1 NAPG KLC1 PAFAH1B3 AKR1B10 RAB1B	Reactome_2022
SeqId_14318_1	VPS29	VPS29	Vacuolar protein sorting-associated protein 29	-0.0285064	0.0141846	0.0444662				Metabolism R-HSA-1430728	0.0232822	0.529563	-0.32776	-1.14571	368	691	PROC PFKM PLCG1 ALDOC IDH1 NDUFB11 GALE ATP5MF BPGM RUFY1 HMGCS1 MTMR1 SDC3 ASL KYNU RPS19 ALDH1A1 LDHA ACY1 NR1H2 AKR1C1 BCHE PITPNB ESD GDA COX6C HAAO PSMA1 VDR ENO1 PKM ATP5F1B PRNP PSMB5 PSMA5 HPRT1 FAH TAC4 STAB2 ADH1C SH2D3C ENTPD5 TPST2 ENTPD3 GPD1L BLVRA CNDP2 AK1 B3GNT4 APOM PIK3CG DNPH1 PIAS4 GNG11 PECR NDUFB4 GPD1 PYGL PYCR2 ADH1A ALDOB GLP1R CES1 ITPKA PCK1 HSCB PGP SURF1 MVK GPT NDST…	Reactome_2022
SeqId_14324_52	SMC3	CSPG6	Structural maintenance of chromosomes protein 3	0.082968	0.0116469	1.05112e-12				Metabolism Of Cofactors R-HSA-8978934	0.0369521	0.558443	-0.861319	-1.43044	1869	6	IDH1	Reactome_2022
SeqId_14599_18	STAB1	STAB1	Stabilin-1	-0.0240129	0.00513722	2.94974e-06				Neutrophil Degranulation R-HSA-6798695	1.39214e-05	0.0133964	0.556282	1.64927	0	248	CST3 RNASE1 TNFRSF1B CD59 GM2A DDOST RNASET2 B2M CD300A LYZ RETN PRKCSH SLPI B4GALT1 TXNDC5 MMP12 PLAUR HSPA1A CD55 CTSS PGRMC1 HSPA1B CD93 KRT1 GSTP1 LCN2 CANT1 TINAGL1 TLR2 S100A12 ANPEP PSMB1 AP2A2 CTSB SERPINA3 S100A9 HSPA8 CTSZ SIRPB1 CD68 S100A11 ADGRE5 ACP3 ARSA PPY TNFAIP6 PRSS2 TCN1 S100P C3 CD33 SDCBP CHI3L1 ANXA2 LAMTOR3 RNASE3 FCN1 ADA2 AGA SERPINA1 RAB14 PDXK PTPN6 CEACAM8 CTSH	Reactome_2022
SeqId_14624_51	CTCF	CTCF	Transcriptional repressor CTCF	0.0012193	0.00565881	0.829402				Potassium Channels R-HSA-1296071	0.0109396	0.397479	-0.824464	-1.5625	532	11	KCNN1 KCNG4 KCNMB3 GNG11 UBD KCNF1	Reactome_2022
SeqId_15325_14	GAP43	NEUM	Neuromodulin	-0.0986097	0.024328	5.04896e-05				RA Biosynthesis Pathway R-HSA-5365859	0.0353585	0.558443	-0.80738	-1.46305	1749	9	ALDH1A3 ALDH1A1 ADH1C ADH1A	Reactome_2022
SeqId_15326_64	GBP1	GBP1	Guanylate-binding protein 1	0.0913454	0.0112006	3.48063e-16				RAF-independent MAPK1/3 Activation R-HSA-112409	0.012412	0.397479	0.817017	1.57258	646	14	PEA15 MAP2K2 PTPN11 IL6	Reactome_2022
SeqId_15398_2	GFER	HERV1	FAD-linked sulfhydryl oxidase ALR	0.00468063	0.0162611	0.773468				RSK Activation R-HSA-444257	0.0191084	0.478812	-0.886486	-1.47224	966	6	RPS6KA1	Reactome_2022
SeqId_15404_3	IFNA21	IFN21	Interferon alpha-21	0.0475211	0.0171675	0.00563856				RUNX3 Regulates BCL2L11 (BIM) Transcription R-HSA-8952158	0.0120615	0.397479	-0.921307	-1.4755	611	5	SMAD3	Reactome_2022
SeqId_15405_23	IFNA4	IFNA4	Interferon alpha-4	0.0257976	0.00603934	1.94082e-05				Regulation Of HSF1-mediated Heat Shock Response R-HSA-3371453	0.0158217	0.445367	0.69609	1.54433	880	29	TNFRSF21 HSPA5 HSPA13 HSPA1A HSPA1B HSPH1 ST13 HSPA8	Reactome_2022
SeqId_15426_5	NEU1	NEUR1	Sialidase-1	-0.030024	0.0106477	0.00480576				SLC-mediated Transmembrane Transport R-HSA-425407	0.000709267	0.0903614	-0.770894	-1.75402	31	25	SLC22A16 APOD SLC14A1 SLC6A14 SLC4A8 SLC30A3 ARL2 SLC41A2 SLC26A11	Reactome_2022
SeqId_15457_14	ANPEP	Aminopeptidase N	Aminopeptidase N	0.19894	0.0128808	8.18588e-54				SUMOylation R-HSA-2990846	0.0238204	0.529563	-0.568973	-1.46726	991	47	CBX5 BIRC5 PARK7 MBD1 NR1H2 THRA SATB1 VDR PIAS4 NPM1 SATB2 PPARGC1A AURKB	Reactome_2022
SeqId_15460_9	DPP4	CD26	Dipeptidyl peptidase 4	-0.00159492	0.00674237	0.813005				Sema4D In Semaphorin Signaling R-HSA-400685	0.00588455	0.359379	0.885898	1.59471	299	10	RNASE1	Reactome_2022
SeqId_15472_16	LRP11	LRP11	Low-density lipoprotein receptor-related protein 11	0.121318	0.00605816	3.29808e-89				TNF Receptor Superfamily (TNFSF) Members Mediating Non-Canonical NF-kB Pathway R-HSA-5676594	0.00801835	0.374664	-0.821313	-1.58739	387	12	TNFSF14 TNFRSF13C LTBR	Reactome_2022
SeqId_15476_6	REG3G	REG3G	Regenerating islet-derived protein 3-gamma	0.202604	0.0180119	2.35856e-29				TNFs Bind Their Physiological Receptors R-HSA-5669034	0.0410271	0.558443	0.66801	1.45357	2263	26	TNFRSF1A TNFRSF1B TNFRSF11B TNFSF15	Reactome_2022
SeqId_15492_1	CRIM1	CRIM1	Cysteine-rich motor neuron 1 protein	0.0710066	0.00502783	2.75161e-45				Citric Acid (TCA) Cycle And Respiratory Electron Transport R-HSA-1428517	0.0122005	0.397479	-0.630912	-1.55462	525	37	NDUFB11 ATP5MF LDHA COX6C ATP5F1B NDUFB4 SURF1	Reactome_2022
SeqId_15494_11	FGFBP1	FGFP1	Fibroblast growth factor-binding protein 1	0.102116	0.0113804	2.88511e-19				Tryptophan Catabolism R-HSA-71240	0.0537052	0.558443	-0.823285	-1.41153	2695	7	KYNU HAAO KYAT1	Reactome_2022
SeqId_15503_20	LEFTY2	Lefty-A	Left-right determination factor 2	-0.0070849	0.0131023	0.588688
SeqId_15514_26	BCHE	Pseudocholinesterase	Cholinesterase	-0.128919	0.00714517	8.98463e-73
SeqId_15530_33	EPHB4	EphB4	Ephrin type-B receptor 4	0.249043	0.00697917	7.04698e-279
SeqId_15533_97	MSR1	Macrophage scavenger receptor	Macrophage scavenger receptor types I and II	0.257038	0.0120974	3.48376e-100
SeqId_15534_26	MDH2	Malate dehydrogenase 2	Malate dehydrogenase, mitochondrial	0.140973	0.0209419	1.678e-11
SeqId_15540_6	VIM	Vimentin	Vimentin	0.0258626	0.00855731	0.00250881
SeqId_15567_2	CD247	CD3-zeta	T-cell surface glycoprotein CD3 zeta chain	0.00832852	0.00712799	0.242636
SeqId_15576_158	RNASE3	ECP	Eosinophil cationic protein	0.138071	0.0127172	1.84653e-27
SeqId_15579_26	ENPP6	ENPP6	Ectonucleotide pyrophosphatase/phosphodiesterase family member 6	-0.0662094	0.0083383	2.01539e-15
SeqId_15594_47	HTRA1	HTRA1	Serine protease HTRA1	0.0551841	0.00816235	1.37227e-11
SeqId_15614_168	LILRA2	LIRA2	Leukocyte immunoglobulin-like receptor subfamily A member 2	0.0719823	0.0159098	6.05693e-06
SeqId_15623_1	PDCD1	PD-1	Programmed cell death protein 1	0.020171	0.0108533	0.0630958
SeqId_15640_54	TAGLN	TAGL	Transgelin	0.25729	0.00832164	6.80094e-210
SeqId_15692_300	NODAL	NODAL	Nodal homolog	0.0245161	0.00458805	9.11896e-08
SeqId_16304_6	LGR4	LGR4	Leucine-rich repeat-containing G-protein coupled receptor 4	-0.0233183	0.0149944	0.119913
SeqId_16318_12	ACVRL1	ALK-1	Serine/threonine-protein kinase receptor R3	0.099798	0.00734313	4.54919e-42
SeqId_16324_38	TLR1	TLR1	Toll-like receptor 1	-0.152671	0.00722976	5.5504e-99
SeqId_16583_8	NUDT2	AP4A	Bis(5'-nucleosyl)-tetraphosphatase [asymmetrical]	-0.037261	0.0161332	0.0209113
SeqId_16585_16	B3GNT4	B3GN4	N-acetyllactosaminide beta-1,3-N-acetylglucosaminyltransferase 4	-0.127459	0.00829409	2.70682e-53
SeqId_16594_44	FAIM	FAIM1	Fas apoptotic inhibitory molecule 1	0.0852382	0.012291	4.06184e-12
SeqId_16599_38	GPN1	GPN1	GPN-loop GTPase 1	-0.00154762	0.0119867	0.897269
SeqId_16609_106	KIRREL2	KIRR2	Kin of IRRE-like protein 2	0.0848374	0.0107522	3.01668e-15
SeqId_16610_13	LRP10	LRP10	Low-density lipoprotein receptor-related protein 10	0.190591	0.00559519	2.5747e-254
SeqId_16612_28	SDC3	SDC3	Syndecan-3	-0.203555	0.00974656	7.35652e-97
SeqId_16765_52	PPBP	PBP	Platelet basic protein	-0.0377924	0.0147092	0.0101901
SeqId_16768_3	JUP	PLAK	Junction plakoglobin	0.137633	0.0184155	7.79402e-14
SeqId_16802_31	OCIAD1	OCAD1	OCIA domain-containing protein 1	-0.0836903	0.00935566	3.70528e-19
SeqId_16810_3	GDI1	RhoGDI	Rab GDP dissociation inhibitor alpha	0.193961	0.0140269	1.7333e-43
SeqId_16828_8	COL6A1	Collagen a1(VI)	Collagen alpha-1(VI) chain	-0.0116407	0.0228799	0.61091
SeqId_16853_5	NMRK1	NRK1	Nicotinamide riboside kinase 1	0.0343644	0.0140419	0.0143945
SeqId_16885_49	MAPRE3	MARE3	Microtubule-associated protein RP/EB family member 3	-0.0369528	0.0219422	0.0921631
SeqId_16916_19	SLITRK6	SLIK6	SLIT and NTRK-like protein 6	0.0665322	0.00684392	2.44473e-22
SeqId_16927_9	F13A1|F13B	Coagulation factor XIII	Coagulation factor XIII	0.0736715	0.00691298	1.61756e-26
SeqId_17145_1	S100A8|S100A9	S100A8/S100A9	Protein S100-A8/A9 heterodimer	0.0547297	0.0104986	1.85768e-07
SeqId_17158_17	UBE2G1	UB2G1	Ubiquitin-conjugating enzyme E2 G1	0.0190923	0.00832989	0.0219044
SeqId_17199_43	HIF1AN	HIF1N	Hypoxia-inducible factor 1-alpha inhibitor	-0.0727257	0.00721766	7.04855e-24
SeqId_17209_27	SULT2B1	ST2B1	Sulfotransferase family cytosolic 2B member 1	-0.0179316	0.0075742	0.0179107
SeqId_17344_23	STOML1	STML1	Stomatin-like protein 1	-0.0500813	0.00635852	3.37353e-15
SeqId_17397_8	HSD17B11	DHB11	Estradiol 17-beta-dehydrogenase 11	0.0232872	0.00718703	0.00119457
SeqId_17400_71	ACOT8	ACOT8	Acyl-coenzyme A thioesterase 8	-0.0296543	0.01733	0.0870522
SeqId_17408_2	PMM1	PMM1	Phosphomannomutase 1	0.0143761	0.0199791	0.471798
SeqId_17410_5	CETN3	CETN3	Centrin-3	-0.0164991	0.00781098	0.0346608
SeqId_17454_15	EGFL6	EGFL6	Epidermal growth factor-like protein 6	-0.0386781	0.00742687	1.91037e-07
SeqId_17466_72	ACSF2	ACSF2	Acyl-CoA synthetase family member 2, mitochondrial	-0.0045318	0.00691529	0.512255
SeqId_17511_10	RPP30	RPP30	Ribonuclease P protein subunit p30	-0.139802	0.00767485	3.87943e-74
SeqId_17673_34	CA5B	Carbonic Anhydrase VB	Carbonic anhydrase 5B, mitochondrial	-0.0560062	0.00695066	7.77535e-16
SeqId_17685_9	APOA4	Apo A-IV	Apolipoprotein A-IV	0.0341973	0.0118386	0.00386939
SeqId_17703_40	GMNN	GEMI	Geminin	0.0128716	0.00601874	0.0324693
SeqId_17722_5	FKBP4	FKBP52 protein	Peptidyl-prolyl cis-trans isomerase FKBP4	0.0742531	0.01021	3.52704e-13
SeqId_17724_3	WWOX	WWOX	WW domain-containing oxidoreductase	0.0299891	0.0121846	0.0138464
SeqId_17742_2	RRAS	RRAS	Ras-related protein R-Ras	-0.0604191	0.00921784	5.57988e-11
SeqId_17748_21	TP53I3	QORX	Quinone oxidoreductase PIG3	-0.0493118	0.00914409	6.93897e-08
SeqId_17765_3	SNUPN	SPN1	Snurportin-1	0.0321652	0.0149006	0.030877
SeqId_17766_5	NCF1	NCF-1	Neutrophil cytosol factor 1	0.0205523	0.00956646	0.0316841
SeqId_17770_42	EMC8	EMC8	ER membrane protein complex subunit 8	0.00355272	0.0133172	0.789641
SeqId_17806_6	SDCBP	Syntenin 1	Syntenin-1	0.116349	0.0104372	7.3694e-29
SeqId_17817_22	DDIT4	DDIT4	DNA damage-inducible transcript 4 protein	-0.0954495	0.00667745	2.37494e-46
SeqId_17849_6	DRG1	DRG1	Developmentally-regulated GTP-binding protein 1	-0.0169762	0.0115624	0.142043
SeqId_17852_5	PPME1	PPME1	Protein phosphatase methylesterase 1	0.0294539	0.0131795	0.0254289
SeqId_18166_4	RHOB	RHOB	Rho-related GTP-binding protein RhoB	0.108657	0.0120859	2.46436e-19
SeqId_18175_65	VAT1	VAT1	Synaptic vesicle membrane protein VAT-1 homolog	-0.213978	0.0179043	6.39769e-33
SeqId_18178_13	SARS1	SYSC	Serine--tRNA ligase, cytoplasmic	-0.0528458	0.00679053	7.12357e-15
SeqId_18190_15	CARD18	ICBR	Caspase recruitment domain-containing protein 18	-0.008658	0.0104877	0.409066
SeqId_18193_165	MORF4L1	MO4L1	Mortality factor 4-like protein 1	0.0349953	0.00837461	2.93134e-05
SeqId_18198_51	HBQ1	HBAT	Hemoglobin subunit theta-1	0.0140291	0.00689906	0.0420042
SeqId_18268_5	GAGE2A	GAG2A	G antigen 2A	0.0832129	0.012004	4.14598e-12
SeqId_18277_28	TRIAP1	TRIA1	TP53-regulated inhibitor of apoptosis 1	0.0491181	0.00776513	2.52448e-10
SeqId_18289_16	CCL15	MIP-5	C-C motif chemokine 15	0.150047	0.010633	3.22897e-45
SeqId_18290_6	ANXA8	Annexin A8	Annexin A8	-0.0964778	0.00608901	1.53246e-56
SeqId_18308_30	STXBP6	STXB6	Syntaxin-binding protein 6	-0.0433775	0.00990565	1.19189e-05
SeqId_18321_38	MTHFD2	MTDC	Bifunctional methylenetetrahydrofolate dehydrogenase/cyclohydrolase, mitochondrial	0.0495124	0.00882042	1.98415e-08
SeqId_18326_50	MAGEA8	MAGA8	Melanoma-associated antigen 8	0.045615	0.0110268	3.52286e-05
SeqId_18328_36	PYCR2	P5CR2	Pyrroline-5-carboxylate reductase 2	-0.100722	0.00711304	1.61592e-45
SeqId_18373_13	RDX	Radixin	Radixin	-0.0362588	0.0125878	0.00397075
SeqId_18380_78	ALB	Albumin	Serum albumin	-0.0177038	0.00476066	0.000200191
SeqId_18381_16	ALDH2	ALDH-E2	Aldehyde dehydrogenase, mitochondrial	0.00614098	0.0132636	0.643369
SeqId_18386_36	GLRX	GLRX1	Glutaredoxin-1	0.05934	0.00702383	2.95382e-17
SeqId_18413_24	ARL4D	ARL4D	ADP-ribosylation factor-like protein 4D	0.0902967	0.01117	6.27327e-16
SeqId_18417_3	AS3MT	AS3MT	Arsenite methyltransferase	-0.0622493	0.00895729	3.66405e-12
SeqId_18432_32	RALB	RALB	Ras-related protein Ral-B	-0.015517	0.01865	0.405402
SeqId_18837_9	SGTB	SGTB	Small glutamine-rich tetratricopeptide repeat-containing protein beta	-0.00597776	0.00769432	0.437215
SeqId_18863_176	CHST2	CHST2	Carbohydrate sulfotransferase 2	0.0214665	0.00826231	0.0093734
SeqId_18868_7	CBX3	CBX3	Chromobox protein homolog 3	0.0317775	0.0144768	0.0281586
SeqId_18880_81	COL3A1	Collagen Type III	Collagen Type III	-0.023094	0.00700305	0.000974803
SeqId_18890_227	FGB	Fibrinogen B	Fibrinogen beta chain	-0.0861275	0.00556303	4.5816e-54
SeqId_18914_188	PAFAH2	PAFA2	Platelet-activating factor acetylhydrolase 2, cytoplasmic	0.097063	0.0110323	1.39134e-18
SeqId_18931_40	SLIT3	SLIT3	Slit homolog 3 protein	0.00658967	0.012831	0.60755
SeqId_18945_11	RGS1	RGS1	Regulator of G-protein signaling 1	-0.0591544	0.00659484	2.97052e-19
SeqId_19119_10	DDIT3	DDIT3	DNA damage-inducible transcript 3 protein	0.0228786	0.00974426	0.0188793
SeqId_19123_6	NFKBID	IKBD	NF-kappa-B inhibitor delta	0.0291327	0.0079222	0.000235668
SeqId_19125_26	PRKAR2A	KAP2	cAMP-dependent protein kinase type II-alpha regulatory subunit	0.0252126	0.00770457	0.00106632
SeqId_19126_4	RPRD1B	C20orf77	Regulation of nuclear pre-mRNA domain-containing protein 1B	-0.0360775	0.00567033	1.98478e-10
SeqId_19132_1	MRPL2	RM02	39S ribosomal protein L2, mitochondrial	-0.00748829	0.00841958	0.373794
SeqId_19153_53	MPPED2	MPPD2	Metallophosphoesterase MPPED2	-0.0445554	0.00500299	5.30245e-19
SeqId_19158_1	PCLAF	PAF	PCNA-associated factor	0.0336179	0.0123003	0.00627435
SeqId_19159_9	POLD4	DNA polymerase subunit delta 4	DNA polymerase delta subunit 4	-0.0107269	0.0101733	0.291692
SeqId_19168_71	PSTPIP1	PPIP1	Proline-serine-threonine phosphatase-interacting protein 1	-0.000891605	0.00911172	0.922049
SeqId_19176_27	CYRIB	FA49B	Protein FAM49B	0.051526	0.0074027	3.39242e-12
SeqId_19197_95	ACAT1	THIL	Acetyl-CoA acetyltransferase, mitochondrial	-0.209652	0.0225253	1.30953e-20
SeqId_19212_4	DMBT1	DMBT1	Deleted in malignant brain tumors 1 protein	0.0366985	0.00863482	2.13719e-05
SeqId_19233_75	ATOX1	ATOX1	Copper transport protein ATOX1	0.263687	0.010512	7.35694e-139
SeqId_19240_265	PDAP1	HAP28	28 kDa heat- and acid-stable phosphoprotein	0.165365	0.0203672	4.69306e-16
SeqId_19257_11	CLTA	CLCA	Clathrin light chain A	0.126979	0.0138114	3.79247e-20
SeqId_19258_24	GCDH	GCDH	Glutaryl-CoA dehydrogenase, mitochondrial	0.0182461	0.00730985	0.0125568
SeqId_19263_147	EIF4E	IF4E	Eukaryotic translation initiation factor 4E	-0.0679218	0.0181293	0.0001793
SeqId_19293_6	VPS26A	VP26A	Vacuolar protein sorting-associated protein 26A	0.174595	0.0123613	2.68948e-45
SeqId_19323_1	EBAG9	RCAS1	Receptor-binding cancer antigen expressed on SiSo cells	0.0177207	0.0167662	0.290545
SeqId_19333_4	HNRNPK	hnRNP K	Heterogeneous nuclear ribonucleoprotein K	0.0529666	0.0173122	0.00221711
SeqId_19364_163	PCNA	PCNA	Proliferating cell nuclear antigen	0.0481775	0.0140049	0.000581625
SeqId_19488_1	PDCD6	PDCD6	Programmed cell death protein 6	-0.0710462	0.00547893	1.8785e-38
SeqId_19506_6	GLYAT	GLYAT	Glycine N-acyltransferase	0.0366691	0.0115448	0.00149199
SeqId_19561_216	PLXND1	PLXD1	Plexin-D1	-0.00679702	0.00727569	0.350196
SeqId_19563_3	SEZ6L	SEZ6L	Seizure 6-like protein	0.0283347	0.0056903	6.37567e-07
SeqId_19572_10	CEBPG	CEBPG	CCAAT/enhancer-binding protein gamma	-0.024664	0.0085579	0.00395135
SeqId_19584_33	FGF9	FGF9	Fibroblast growth factor 9	-0.018896	0.00604935	0.00178634
SeqId_19587_12	KPNA1	IMA5	Importin subunit alpha-5	-0.0795416	0.0118642	2.02288e-11
SeqId_19614_8	TCN1	Holo-TC I	Transcobalamin-1	0.172	0.0146938	1.19253e-31
SeqId_2468_62	CCL20	MIP-3a	C-C motif chemokine 20	0.0454462	0.00865649	1.52136e-07
SeqId_2578_67	CCL2	MCP-1	C-C motif chemokine 2	0.0812557	0.00956167	1.92788e-17
SeqId_2615_60	EFNA5	Ephrin-A5	Ephrin-A5	0.199683	0.00602983	1.76168e-240
SeqId_2622_18	HMOX2	HO-2	Heme oxygenase 2	0.0288419	0.00779194	0.000214328
SeqId_2625_53	HSP90AA1	HSP 90a/b	Heat shock protein HSP 90-alpha/beta	-0.0240287	0.0132037	0.0687824
SeqId_2633_52	IL13RA1	IL-13 Ra1	Interleukin-13 receptor subunit alpha-1	0.206312	0.00956312	3.17255e-103
SeqId_2635_61	LAYN	Layilin	Layilin	-0.0219099	0.00761241	0.0039998
SeqId_2683_1	C3	iC3b	Complement C3b, inactivated	0.0574928	0.0125693	4.78362e-06
SeqId_2687_2	MIA	MIA	Melanoma-derived growth regulatory protein	0.0625756	0.00754386	1.08676e-16
SeqId_2696_87	PSPN	Persephin	Persephin	0.0221257	0.00727305	0.00234901
SeqId_2714_78	AIMP1	EMAP-2	Endothelial monocyte-activating polypeptide 2	-0.0406625	0.00614939	3.78009e-11
SeqId_2755_8	C3	Deprecated		0.0261469	0.00634461	3.77035e-05
SeqId_2778_10	IL22	IL-22	Interleukin-22	0.0923094	0.0125416	1.83519e-13
SeqId_2780_35	LTF	Lactoferrin	Lactotransferrin	-0.0369802	0.0134393	0.00592955
SeqId_2834_54	KLK8	kallikrein 8	Kallikrein-8	0.159761	0.00807989	5.12345e-87
SeqId_2835_1	XRCC6	Ku70	X-ray repair cross-complementing protein 6	-0.00663029	0.00985167	0.50094
SeqId_2846_24	RPS27A	Ubiquitin+1	Ubiquitin+1, truncated mutation for UbB	0.0199353	0.00690624	0.00389485
SeqId_2849_49	AIF1	AIF1	Allograft inflammatory factor 1	0.0199574	0.00757551	0.00842708
SeqId_2855_49	MAPK3	ERK-1	Mitogen-activated protein kinase 3	-0.023351	0.015714	0.13728
SeqId_2938_55	APOE	Deprecated		-0.0282561	0.00991222	0.00436322
SeqId_2948_58	GHR	Growth hormone receptor	Growth hormone receptor	-0.19096	0.0122418	7.39767e-55
SeqId_2961_1	PROC	Protein C	Vitamin K-dependent protein C	-0.146599	0.00544536	1.21809e-159
SeqId_2972_57	BMP7	BMP-7	Bone morphogenetic protein 7	0.220079	0.0103528	2.77982e-100
SeqId_2993_1	IL18RAP	IL-18 Rb	Interleukin-18 receptor accessory protein	-0.0200781	0.0057808	0.000514204
SeqId_3050_7	VWF	vWF	von Willebrand factor	0.196978	0.0165131	8.40135e-33
SeqId_3055_54	IL4R	IL-4 sR	Interleukin-4 receptor subunit alpha	0.0403631	0.00962885	2.76634e-05
SeqId_3059_50	TNFSF13B	BAFF	Tumor necrosis factor ligand superfamily member 13B	-0.0797459	0.00835499	1.36489e-21
SeqId_3069_52	IGHM	IgM	Immunoglobulin M	0.0690284	0.0160968	1.80026e-05
SeqId_3070_1	IL2	IL-2	Interleukin-2	0.273349	0.0225794	9.79888e-34
SeqId_3186_2	C2	C2	Complement C2	0.0142918	0.00636141	0.0246634
SeqId_3195_50	GNLY	Granulysin	Granulysin	0.0304628	0.0130258	0.0193534
SeqId_3196_6	HAPLN1	HPLN1	Hyaluronan and proteoglycan link protein 1	0.00278044	0.0115057	0.809046
SeqId_3212_30	ASAH2	ASAH2	Neutral ceramidase	-0.00376158	0.0124542	0.762626
SeqId_3216_2	PIGR	PIGR	Polymeric immunoglobulin receptor	0.0262772	0.0200004	0.188902
SeqId_3222_11	SEMA3A	Semaphorin 3A	Semaphorin-3A	-0.0158023	0.0077415	0.0412264
SeqId_3235_50	WFIKKN2	WFKN2	WAP, Kazal, immunoglobulin, Kunitz and NTR domain-containing protein 2	0.158063	0.00837494	1.8894e-79
SeqId_3280_49	ACAN	Aggrecan	Aggrecan core protein	0.0373406	0.00710449	1.47284e-07
SeqId_3284_75	BGN	BGN	Biglycan	0.0629362	0.00805424	5.53799e-15
SeqId_3309_2	FCGR2A	FCG2A	Low affinity immunoglobulin gamma Fc region receptor II-a	0.0711229	0.0484627	0.142219
SeqId_3315_15	GPC2	GPC2	Glypican-2	0.0390518	0.00636569	8.53069e-10
SeqId_3341_33	ABL1	ABL1	Tyrosine-protein kinase ABL1	0.0402044	0.00626843	1.41945e-10
SeqId_3346_72	AURKB	AURKB	Aurora kinase B	-0.0942084	0.00783328	2.57299e-33
SeqId_3350_53	CAMK2A	CAMK2A	Calcium/calmodulin-dependent protein kinase type II subunit alpha	0.0298803	0.00549297	5.33603e-08
SeqId_3357_67	CDK2|CCNA2	CDK2/cyclin A	Cyclin-dependent kinase 2:Cyclin-A2 complex	0.0100411	0.00604409	0.0966527
SeqId_3364_76	CTSV	Cathepsin V	Cathepsin L2	-0.0624696	0.0104159	2.0035e-09
SeqId_3366_51	ECM1	ECM1	Extracellular matrix protein 1	-0.0274027	0.00513595	9.53022e-08
SeqId_3376_49	IL17RD	IL-17 RD	Interleukin-17 receptor D	-0.0106509	0.0063358	0.0927504
SeqId_3378_49	KLK7	Kallikrein 7	Kallikrein-7	-0.0523267	0.00925008	1.54133e-08
SeqId_3379_29	PRKCI	KPCI	Protein kinase C iota type	0.0219271	0.0106099	0.0387657
SeqId_3388_58	PAK5	PAK7	Serine/threonine-protein kinase PAK 5	-0.0679331	0.00629616	3.85375e-27
SeqId_3389_7	SERPINA5	PCI	Plasma serine protease inhibitor	-0.638603	0.068323	9.03231e-21
SeqId_3396_54	REN	Renin	Renin	0.247478	0.0204113	7.82917e-34
SeqId_3400_49	TBK1	TBK1	Serine/threonine-protein kinase TBK1	0.0336689	0.00844602	6.70946e-05
SeqId_3405_6	UFC1	UFC1	Ubiquitin-fold modifier-conjugating enzyme 1	0.0943836	0.00798448	3.04473e-32
SeqId_3419_49	CAMK2D	CAMK2D	Calcium/calmodulin-dependent protein kinase type II subunit delta	-0.0684785	0.00906377	4.18239e-14
SeqId_3432_21	EPHA3	EPHA3	Ephrin type-A receptor 3	0.0410699	0.00763829	7.58047e-08
SeqId_3434_34	FN1	FN1.3	Fibronectin Fragment 3	0.0380719	0.00855997	8.68093e-06
SeqId_3435_53	FN1	FN1.4	Fibronectin Fragment 4	-0.0244573	0.00633162	0.000112129
SeqId_3437_80	FLT3	Flt-3	Receptor-type tyrosine-protein kinase FLT3	-0.220218	0.0110246	9.04767e-89
SeqId_3471_49	STK16	STK16	Serine/threonine-protein kinase 16	-0.128421	0.0097665	1.72035e-39
SeqId_3472_40	BIRC5	Survivin	Baculoviral IAP repeat-containing protein 5	-0.138031	0.00630625	3.38817e-106
SeqId_3473_78	MPL	Thrombopoietin Receptor	Thrombopoietin Receptor	0.017983	0.00470496	0.000132299
SeqId_3484_60	AGT	Angiotensinogen	Angiotensinogen	0.0420853	0.0104644	5.77632e-05
SeqId_3487_32	CXCL13	BLC	C-X-C motif chemokine 13	0.166494	0.0110567	3.0519e-51
SeqId_3497_13	IFNA2	IFN-aA	Interferon alpha-2	-0.0429514	0.00451154	1.72613e-21
SeqId_3516_60	CXCL12	SDF-1	Stromal cell-derived factor 1	0.0742737	0.00736242	6.22916e-24
SeqId_3538_26	DDC	dopa decarboxylase	Aromatic-L-amino-acid decarboxylase	0.0304939	0.00531386	9.54862e-09
SeqId_3585_54	BSG	BASI	Basigin	0.0308682	0.00553928	2.5096e-08
SeqId_3627_71	MMEL1	MMEL2	Membrane metallo-endopeptidase-like 1	-0.0334532	0.00785245	2.04224e-05
SeqId_3629_60	CDC42BPB	MRCKB	Serine/threonine-protein kinase MRCK beta	-0.112188	0.00602047	1.69186e-77
SeqId_3714_49	CKB|CKM	CK-MB	Creatine kinase M-type:Creatine kinase B-type heterodimer	-0.413818	0.0244926	4.84558e-64
SeqId_3730_81	TNFRSF4	TNR4	Tumor necrosis factor receptor superfamily member 4	0.0931498	0.00623668	1.9278e-50
SeqId_3799_11	CA3	Carbonic anhydrase III	Carbonic anhydrase 3	0.228234	0.0159199	1.2963e-46
SeqId_3808_76	FGFR2	FGFR-2	Fibroblast growth factor receptor 2	0.0106804	0.0105474	0.311244
SeqId_3825_18	MAPK8	MK08	Mitogen-activated protein kinase 8	0.0531822	0.0108579	9.68052e-07
SeqId_3854_24	NACA	NACA	Nascent polypeptide-associated complex subunit alpha	0.0103156	0.0174253	0.553859
SeqId_3859_50	PSMA1	PSA1	Proteasome subunit alpha type-1	0.0330762	0.00603518	4.23978e-08
SeqId_3866_7	SBDS	SBDS	Ribosome maturation protein SBDS	-0.052557	0.0109365	1.54242e-06
SeqId_3873_51	TPO	TMA	Thyroid peroxidase	-0.10885	0.00902992	1.83993e-33
SeqId_3896_5	PGAM1	Phosphoglycerate mutase 1	Phosphoglycerate mutase 1	0.463784	0.0476768	2.2978e-22
SeqId_3905_62	UBE2N	UBE2N	Ubiquitin-conjugating enzyme E2 N	0.0692471	0.0150731	4.34666e-06
SeqId_4122_12	DDR1	discoidin domain receptor 1	Epithelial discoidin domain-containing receptor 1	0.0606842	0.00776369	5.43504e-15
SeqId_4123_60	FGF4	FGF-4	Fibroblast growth factor 4	0.0444642	0.00633465	2.23136e-12
SeqId_4127_75	C6	C6	Complement component C6	-0.0701421	0.00678149	4.49406e-25
SeqId_4146_58	NTF4	Neurotrophin-5	Neurotrophin-4	0.0420576	0.00778962	6.6942e-08
SeqId_4156_74	TGFB2	TGF-b2	Transforming growth factor beta-2	0.0311706	0.00862664	0.000302323
SeqId_4246_40	L1CAM	NCAM-L1	Neural cell adhesion molecule L1	0.0498112	0.0092154	6.47313e-08
SeqId_4304_18	LCORL	transcription factor MLR1, isoform CRA_b	Ligand-dependent nuclear receptor corepressor-like protein	0.00781073	0.00562889	0.165254
SeqId_4337_49	CRP	CRP	C-reactive protein	0.186189	0.026648	2.80924e-12
SeqId_4355_13	DAPK2	DAPK2	Death-associated protein kinase 2	-0.0193316	0.00760908	0.0110665
SeqId_4359_87	DYRK3	DYRK3	Dual specificity tyrosine-phosphorylation-regulated kinase 3	-0.0633926	0.00662643	1.1045e-21
SeqId_4394_71	FGF8	FGF-8A	Fibroblast growth factor 8 isoform A	0.035214	0.00933741	0.000162408
SeqId_4429_51	CHST6	CHST6	Carbohydrate sulfotransferase 6	-0.000931802	0.00730921	0.898558
SeqId_4437_56	ENTPD5	ENTP5	Ectonucleoside triphosphate diphosphohydrolase 5	-0.114182	0.00718971	8.54057e-57
SeqId_4464_10	SIGLEC1	Sialoadhesin	Sialoadhesin	0.104221	0.010074	4.38275e-25
SeqId_4468_21	SPHK2	SPHK2	Sphingosine kinase 2	-0.0872788	0.00737175	2.43488e-32
SeqId_4469_78	CHST15	ST4S6	Carbohydrate sulfotransferase 15	0.00713679	0.00509919	0.161636
SeqId_4480_59	C3	C3b	Complement C3b	0.236031	0.0239353	6.13004e-23
SeqId_4498_62	NCAM1	NCAM-120	Neural cell adhesion molecule 1, 120 kDa isoform	-0.0686231	0.00667622	8.78733e-25
SeqId_4534_10	PRSS22	BSSP4	Brain-specific serine protease 4	0.0784667	0.00746356	7.5015e-26
SeqId_4543_65	COL23A1	CONA1	Collagen alpha-1(XXIII) chain	-0.0513605	0.00579974	8.31917e-19
SeqId_4551_72	ADGRG5	GP114	Adhesion G-protein coupled receptor G5	-0.0485391	0.0083244	5.51163e-09
SeqId_4556_10	IL34	IL-34	Interleukin-34	-0.222169	0.0134357	2.0311e-61
SeqId_4703_87	LTA	TNF-b	Lymphotoxin-alpha	-0.0108514	0.00538924	0.0440589
SeqId_4707_50	YWHAH	14-3-3	14-3-3 protein family	0.0801874	0.0206102	9.99663e-05
SeqId_4717_55	IL3	IL-3	Interleukin-3	0.0461505	0.00867537	1.03927e-07
SeqId_4719_58	PDIA3	Protein disulfide isomerase A3	Protein disulfide-isomerase A3	-0.0584458	0.00738669	2.52648e-15
SeqId_4785_30	SERPINA6	CBG	Corticosteroid-binding globulin	-0.0255489	0.00822184	0.00188712
SeqId_4883_56	INS	Insulin	Insulin	0.0553413	0.00992434	2.45652e-08
SeqId_4905_63	COTL1	Coactosin-like protein	Coactosin-like protein	-0.00759789	0.00613716	0.21571
SeqId_4969_2	CA1	Carbonic anhydrase I	Carbonic anhydrase 1	-0.0541784	0.0156116	0.0005197
SeqId_4987_17	FCAR	FCAR	Immunoglobulin alpha Fc receptor	-0.0382198	0.00520958	2.19364e-13
SeqId_5013_2	CLIC1	NCC27	Chloride intracellular channel protein 1	-0.183776	0.0215871	1.69152e-17
SeqId_5032_64	SSRP1	SSRP1	FACT complex subunit SSRP1	-0.0174784	0.00651796	0.00732755
SeqId_5036_50	TNFAIP6	TSG-6	Tumor necrosis factor-inducible gene 6 protein	0.113142	0.00957436	3.18141e-32
SeqId_5085_18	IL20RA	IL-20 Ra	Interleukin-20 receptor subunit alpha	0.0606478	0.0063807	2.00267e-21
SeqId_5091_28	LILRB2	ILT-4	Leukocyte immunoglobulin-like receptor subfamily B member 2	0.0635135	0.00725712	2.09828e-18
SeqId_5098_79	KLRF1	KLRF1	Killer cell lectin-like receptor subfamily F member 1	-0.0123683	0.00454395	0.0064902
SeqId_5121_3	SEMA6B	SEM6B	Semaphorin-6B	0.164067	0.00736724	7.26446e-110
SeqId_5129_12	SCARF1	SREC-I	Scavenger receptor class F member 1	0.144414	0.00630408	3.86875e-116
SeqId_5131_15	TNFRSF19	TAJ	Tumor necrosis factor receptor superfamily member 19	0.201936	0.00804467	4.75305e-139
SeqId_5225_50	CSNK2A1|CSNK2B	CK2-A1:B	Casein kinase II 2-alpha:2-beta heterotetramer	0.0901199	0.0204099	1.00777e-05
SeqId_5226_36	CSNK2A2|CSNK2B	CK2-A2:B	Casein kinase II 2-alpha':2-beta heterotetramer	0.0544278	0.0162768	0.000826158
SeqId_5246_64	PDE2A	cGMP-stimulated PDE	cGMP-dependent 3',5'-cyclic phosphodiesterase	-0.0790069	0.00994274	1.92341e-15
SeqId_5253_1	PDE1A	PDE1A	Calcium/calmodulin-dependent 3',5'-cyclic nucleotide phosphodiesterase 1A	0.00238226	0.0121928	0.845093
SeqId_5264_65	CALR	calreticulin	Calreticulin	0.0324635	0.00876653	0.000212967
SeqId_5383_14	TNFRSF13C	BAFF Receptor	Tumor necrosis factor receptor superfamily member 13C	-0.250858	0.0111069	5.97637e-113
SeqId_5392_73	FAS	Fas, soluble	Tumor necrosis factor receptor superfamily member 6	0.191075	0.00809737	4.12293e-123
SeqId_5464_52	GRB2	GRB2 adapter protein	Growth factor receptor-bound protein 2	0.138423	0.0200672	5.27468e-12
SeqId_5483_1	RGMA	RGMA	Repulsive guidance molecule A	0.00314172	0.00519221	0.545124
SeqId_5509_7	EGF	EGF	Epidermal growth factor	-0.250281	0.0110272	4.83605e-114
SeqId_5526_53	TNFRSF18	GITR	Tumor necrosis factor receptor superfamily member 18	0.0184412	0.0144395	0.201554
SeqId_5586_66	MINPP1	MINP1	Multiple inositol polyphosphate phosphatase 1	0.0298885	0.00525992	1.32891e-08
SeqId_5613_75	LAT2	NTAL	Linker for activation of T-cells family member 2	0.0111101	0.00816756	0.173745
SeqId_5620_13	PAM	AMD	Peptidyl-glycine alpha-amidating monooxygenase	-0.262667	0.0171904	1.04129e-52
SeqId_5627_53	GNRH1	GON1	Progonadoliberin-1	-0.0654096	0.0105408	5.4565e-10
SeqId_5648_28	CTRB2	CTRB2	Chymotrypsinogen B2	-0.188025	0.0214644	1.95548e-18
SeqId_5660_51	SOD3	SOD3	Extracellular superoxide dismutase [Cu-Zn]	-0.00271008	0.0117693	0.817885
SeqId_5667_3	SEMA3B	SEM3B	Semaphorin-3B	-0.0282127	0.00658261	1.81971e-05
SeqId_5671_1	CTRB1	Chymotrypsin	Chymotrypsinogen B	0.0387299	0.0124191	0.00181726
SeqId_5698_60	TNXB	Tenascin-X	Tenascin-X	-0.0778937	0.00798718	1.80263e-22
SeqId_5703_26	OLFM1	NOE1	Noelin	0.116616	0.00934798	1.0226e-35
SeqId_5716_49	CSAG1	CSAG1	Putative chondrosarcoma-associated gene 1 protein	-0.0299213	0.00626652	1.79891e-06
SeqId_5723_4	INSL3	INSL3	Insulin-like 3	-0.02461	0.00976629	0.0117389
SeqId_5726_49	SPAG11A	SG11A	Sperm-associated antigen 11A	-0.122956	0.00971381	1.0116e-36
SeqId_5727_35	B3GLCT	B3GLT	Beta-1,3-glucosyltransferase	-0.0253927	0.008956	0.00457868
SeqId_5744_12	MENT	CA056	Protein MENT	-0.13022	0.0126793	9.59597e-25
SeqId_5745_64	PI15	PI15	Peptidase inhibitor 15	-0.15645	0.00658028	5.98376e-125
SeqId_5798_3	BID	BID	BH3-interacting domain death agonist	0.0430148	0.0100133	1.74099e-05
SeqId_5810_25	TDGF1	Cripto	Teratocarcinoma-derived growth factor 1	0.152301	0.0287214	1.14108e-07
SeqId_5858_6	YWHAZ	14-3-3 protein zeta/delta	14-3-3 protein zeta/delta	-0.0336797	0.019918	0.0908532
SeqId_5885_55	EIF4H	eIF-4H	Eukaryotic translation initiation factor 4H	0.12683	0.0225188	1.77932e-08
SeqId_5897_58	GRP	Gastrin-releasing peptide	Gastrin-releasing peptide	0.0218952	0.00606677	0.000307343
SeqId_5900_11	HINT1	HINT1	Histidine triad nucleotide-binding protein 1	0.139654	0.0100458	6.18594e-44
SeqId_6035_2	ST6GAL1	SIAT1	Beta-galactoside alpha-2,6-sialyltransferase 1	0.0743611	0.00500062	5.1329e-50
SeqId_6079_59	PXYLP1	ACPL2	2-phosphoxylose phosphatase 1	-0.0514068	0.00691215	1.02873e-13
SeqId_6081_52	PCOLCE2	PCOC2	Procollagen C-endopeptidase enhancer 2	-0.0657678	0.00743176	8.78585e-19
SeqId_6210_100	IFNA5	IFNA5	Interferon alpha-5	-0.0627488	0.00637269	7.09652e-23
SeqId_6315_58	PLBD1	PLBL1	Phospholipase B-like 1	0.100683	0.0121051	8.99003e-17
SeqId_6351_55	CD79B	CD79B	B-cell antigen receptor complex-associated protein beta chain	-0.0304421	0.00650511	2.87269e-06
SeqId_6354_13	HEPHL1	HPHL1	Hephaestin-like protein 1	-0.0630743	0.00673189	7.28923e-21
SeqId_6373_54	DLK1	DLK1	Protein delta homolog 1	0.00307257	0.0140031	0.826323
SeqId_6392_7	CCN5	WISP-2	WNT1-inducible-signaling pathway protein 2	0.129196	0.00835709	6.52113e-54
SeqId_6393_63	HSP90B1	Endoplasmin	Endoplasmin	0.0180814	0.00852466	0.0339162
SeqId_6395_58	GPHA2	GPHA2	Glycoprotein hormone alpha-2	-0.0425896	0.00680167	3.80943e-10
SeqId_6400_33	TP53I13	P5I13	Tumor protein p53-inducible protein 13	0.049644	0.0110627	7.20592e-06
SeqId_6409_57	ADGRF5	GP116	Adhesion G protein-coupled receptor F5	-0.0734555	0.0156194	2.56563e-06
SeqId_6425_87	MMP19	MMP19	Matrix metalloproteinase-19	0.03626	0.00963806	0.000168446
SeqId_6433_57	FAM20A	FA20A	Pseudokinase FAM20A	0.0384954	0.00629489	9.63438e-10
SeqId_6441_62	ADAMTS6	ATS6	A disintegrin and metalloproteinase with thrombospondin motifs 6	0.043168	0.00665922	9.02542e-11
SeqId_6444_15	PSG3	PSG3	Pregnancy-specific beta-1-glycoprotein 3	0.0690518	0.0116123	2.74059e-09
SeqId_6473_55	BPIFA1	PLUNC	BPI fold-containing family A member 1	-0.119582	0.00656077	3.15817e-74
SeqId_6504_65	LOXL2	Lysyl oxidase-like protein 2	Lysyl oxidase homolog 2	0.0463331	0.00801589	7.46278e-09
SeqId_6506_54	TMED10	TMEDA	Transmembrane emp24 domain-containing protein 10	0.15947	0.0071235	5.32641e-111
SeqId_6553_68	CFAP45	CCD19	Cilia- and flagella-associated protein 45	-0.0235675	0.00951621	0.0132656
SeqId_6555_58	STOML2	Stomatin-like protein 2	Stomatin-like protein 2, mitochondrial	-0.135	0.00749891	1.85651e-72
SeqId_6578_29	TNMD	TNMD	Tenomodulin	-0.0851947	0.00706605	1.78363e-33
SeqId_6600_70	RELL2	RELL2	RELT-like protein 2	-0.0751975	0.0101102	1.02369e-13
SeqId_6617_12	FCRL6	FCRL6	Fc receptor-like protein 6	-0.100366	0.00639271	1.51151e-55
SeqId_6620_82	LINGO1	LIGO1	Leucine-rich repeat and immunoglobulin-like domain-containing nogo receptor-interacting protein 1	0.0295019	0.00886322	0.000872926
SeqId_6621_10	RLN2	REL2	Prorelaxin H2	1.80631e-05	0.00708606	0.997966
SeqId_6899_37	PCBD2	PHS2	Pterin-4-alpha-carbinolamine dehydratase 2	-0.0361804	0.00657846	3.80163e-08
SeqId_6912_6	MICU3	EFHA2	Calcium uptake protein 3, mitochondrial	0.0372573	0.0101884	0.000255349
SeqId_6920_1	GFRAL	GFRAL	GDNF family receptor alpha-like	0.0141872	0.00869441	0.102729
SeqId_6921_24	B4GALT3	B4GT3	Beta-1,4-galactosyltransferase 3	-0.0183497	0.00589045	0.00183849
SeqId_6930_95	ST8SIA6	SIA8F	Alpha-2,8-sialyltransferase 8F	-0.023877	0.0063884	0.000185815
SeqId_6933_20	MRPL34	RM34	39S ribosomal protein L34, mitochondrial	-0.0186296	0.00589303	0.00157071
SeqId_6937_251	C1orf43	CA043	Uncharacterized protein C1orf43	0.0679751	0.0118917	1.08954e-08
SeqId_6938_21	PCDHGA12	PCDGC	Protocadherin gamma-A12	0.115141	0.00734731	2.38032e-55
SeqId_6951_26	ASIC4	ASIC4	Acid-sensing ion channel 4	-0.0597859	0.00453795	1.2281e-39
SeqId_7082_2	B3GNT6	B3GN6	UDP-GlcNAc:betaGal beta-1,3-N-acetylglucosaminyltransferase 6	-0.0440727	0.00499783	1.16133e-18
SeqId_7092_7	PDILT	PDILT	Protein disulfide-isomerase-like protein of the testis	0.041483	0.00918317	6.26363e-06
SeqId_7100_31	CD2	CD2	T-cell surface antigen CD2	0.41273	0.0374276	2.81866e-28
SeqId_7104_71	CABP7	CABP7	Calcium-binding protein 7	-0.0269482	0.0137708	0.0503591
SeqId_7106_37	OOSP2	PLACL	Oocyte-secreted protein 2	0.0185135	0.00672884	0.00593484
SeqId_7108_7	SMIM24	CS077	Small integral membrane protein 24	0.0146313	0.00731137	0.0453745
SeqId_7113_1	GRPEL1	GRPE1	GrpE protein homolog 1, mitochondrial	0.0995129	0.0112438	8.71655e-19
SeqId_7142_5	CPN1	CBPN	Carboxypeptidase N catalytic chain	-0.0239899	0.00544008	1.03442e-05
SeqId_7180_114	IFNA14	IFN14	Interferon alpha-14	0.00976328	0.00477904	0.0410584
SeqId_7185_29	GP5	GPV	Platelet glycoprotein V	-0.0483101	0.0100179	1.41866e-06
SeqId_7186_111	STX3	STX3	Syntaxin-3	0.0965672	0.0100733	9.11991e-22
SeqId_7192_37	IFNLR1	CRF2-12	Interferon lambda receptor 1	0.0495597	0.00518646	1.22865e-21
SeqId_7194_36	NPTN	NPTN	Neuroplastin	0.0914529	0.00776717	5.29648e-32
SeqId_7211_2	RNASE1	RNase 1	Ribonuclease pancreatic	0.516115	0.0129175	0
SeqId_7221_56	CKAP4	CKAP4	Cytoskeleton-associated protein 4	-0.00751696	0.00702871	0.28486
SeqId_7228_2	ST6GALNAC6	SIA7F	Alpha-N-acetylgalactosaminide alpha-2,6-sialyltransferase 6	0.0752554	0.00706984	1.84829e-26
SeqId_7233_73	P2RX6	P2RX6	P2X purinoceptor 6	-0.0180126	0.00559343	0.00128048
SeqId_7258_5	PRG2	EMBP	Bone marrow proteoglycan	0.0832255	0.00838615	3.26829e-23
SeqId_7696_3	NBR1	NBR1	Next to BRCA1 gene 1 protein	0.0184593	0.00485051	0.000141437
SeqId_7732_45	VAMP4	VAMP4	Vesicle-associated membrane protein 4	0.00917926	0.00781377	0.240093
SeqId_7738_299	STX2	STX2	Syntaxin-2	0.00718771	0.00664459	0.279368
SeqId_7757_5	HLA-DQA2	DQA2	HLA class II histocompatibility antigen, DQ alpha 2 chain	0.0973511	0.00958664	3.1522e-24
SeqId_7778_104	CARD19	BINCA	Caspase recruitment domain-containing protein 19	-0.03542	0.0058908	1.82379e-09
SeqId_7792_58	CCDC90B	CC90B	Coiled-coil domain-containing protein 90B, mitochondrial	-0.0838541	0.00559376	8.45193e-51
SeqId_7818_101	GBP6	GBP6	Guanylate-binding protein 6	-0.15619	0.0104073	6.53413e-51
SeqId_7839_99	TAFA3	F19A3	Protein FAM19A3	0.0654975	0.0195182	0.000791592
SeqId_7861_9	ROR2	ROR2	Tyrosine-protein kinase transmembrane receptor ROR2	0.275896	0.00759876	1.21091e-288
SeqId_7878_2	SEC61B	SC61B	Protein transport protein Sec61 subunit beta	-0.0360721	0.00681526	1.2043e-07
SeqId_7891_45	UGT1A6	UGT 1A6	UDP-glucuronosyltransferase 1-6	0.0870121	0.00838668	3.22117e-25
SeqId_7911_29	SCN4B	SCN4B	Sodium channel subunit beta-4	-0.122566	0.00941765	1.01148e-38
SeqId_7932_23	SYT8	SYT8	Synaptotagmin-8	0.0107486	0.0107602	0.317834
SeqId_7939_1	SLC66A1L	CC055	Putative uncharacterized protein PQLC2L	0.00239348	0.0120607	0.84269
SeqId_7997_118	DOC2B	DOC2B	Double C2-like domain-containing protein beta	0.0268078	0.00865394	0.0019499
SeqId_8018_43	VSIG2	VSIG2	V-set and immunoglobulin domain-containing protein 2	0.0188588	0.0223052	0.397839
SeqId_8028_22	SPINK5	SPINK5	Serine protease inhibitor Kazal-type 5	0.123957	0.00731881	2.41008e-64
SeqId_8046_9	LGALS1	Galectin-1	Galectin-1	0.085719	0.0117709	3.28239e-13
SeqId_8062_15	EVA1B	F176B	Protein eva-1 homolog B	0.00660212	0.00815858	0.418386
SeqId_8067_21	KCNE3	KCNE3	Potassium voltage-gated channel subfamily E member 3	-0.0155895	0.0102741	0.129178
SeqId_8255_34	IRAG1	MRVI1	Protein MRVI1	0.0315401	0.0143795	0.0282783
SeqId_8258_22	UXS1	UXS1	UDP-glucuronic acid decarboxylase 1	0.112435	0.00739408	3.22084e-52
SeqId_8299_66	LILRA4	LIRA4	Leukocyte immunoglobulin-like receptor subfamily A member 4	0.0160419	0.00928366	0.0839937
SeqId_8303_102	MYG1	MYG1	UPF0160 protein MYG1, mitochondrial	0.000322952	0.0155993	0.983483
SeqId_8320_5	SLTM	SLTM	SAFB-like transcription modulator	0.0147911	0.00833004	0.0757942
SeqId_8351_17	PRSS57	PRS57	Serine protease 57	0.0554089	0.00895122	6.01277e-10
SeqId_8357_43	SULT4A1	ST4A1	Sulfotransferase 4A1	0.0599642	0.0122668	1.01696e-06
SeqId_8380_244	DLK1	DLK1	Protein delta homolog 1	-0.0259012	0.00554772	3.02961e-06
SeqId_8389_8	LRRC74A	CN16B	Leucine-rich repeat-containing protein 74A	-0.111421	0.00760721	1.41392e-48
SeqId_8391_12	DEFB115	DB115	Beta-defensin 115	0.0135327	0.0100854	0.179659
SeqId_8446_4	ADCYAP1	PACAP-27	Pituitary adenylate cyclase-activating polypeptide 27	0.038415	0.0103996	0.000220845
SeqId_8529_1	TNFRSF10B	TRAIL R2	Tumor necrosis factor receptor superfamily member 10B	0.0595718	0.0117593	4.06436e-07
SeqId_8565_160	PLVAP	PLVAP	Plasmalemma vesicle-associated protein	0.1186	0.0198909	2.48384e-09
SeqId_8587_21	SPINK14	ISK52	Serine protease inhibitor Kazal-type 14	0.102777	0.00687105	1.38042e-50
SeqId_8699_43	CRIM1	CRIM1	Cysteine-rich motor neuron 1 protein	-0.0926299	0.00603773	4.0154e-53
SeqId_8760_10	DCUN1D5	DCNL5	DCN1-like protein 5	-0.143175	0.00968349	1.81761e-49
SeqId_8773_172	EMILIN3	EMIL3	EMILIN-3	0.0526815	0.00908992	6.80774e-09
SeqId_8813_160	TXN	Thioredoxin	Thioredoxin	0.0129157	0.0075269	0.0861734
SeqId_8817_29	CENPV	CENPV	Centromere protein V	-0.07197	0.0100793	9.30935e-13
SeqId_8859_51	CA11	CAH11	Carbonic anhydrase-related protein 11	0.0999924	0.00885809	1.49976e-29
SeqId_8866_53	QPCTL	QPCTL	Glutaminyl-peptide cyclotransferase-like protein	0.135144	0.00877247	1.50419e-53
SeqId_8872_1	SEC61G	SC61G	Protein transport protein Sec61 subunit gamma	0.0307713	0.00494069	4.72022e-10
SeqId_8874_53	CLN5	CLN5	Ceroid-lipofuscinosis neuronal protein 5	-0.0821869	0.00625558	1.98956e-39
SeqId_8876_51	NRXN2	NRX2B	Neurexin-2-beta	-0.0791173	0.00773641	1.50691e-24
SeqId_8877_22	EVA1C	F176C	Protein eva-1 homolog C	-0.105108	0.00842127	9.45522e-36
SeqId_8878_48	YTHDC1	YTDC1	YTH domain-containing protein 1	0.017225	0.0058959	0.00348336
SeqId_8882_1	ADAM17	ADAM 17	Disintegrin and metalloproteinase domain-containing protein 17	-0.116869	0.0157754	1.27902e-13
SeqId_8908_14	KCNE5	KCE1L	Potassium voltage-gated channel subfamily E regulatory beta subunit 5	-0.182381	0.00769468	3.41762e-124
SeqId_8954_30	MAP4K1	M4K1	Mitogen-activated protein kinase kinase kinase kinase 1	-0.0197073	0.0121676	0.105306
SeqId_8956_96	SCARF2	SREC-II	Scavenger receptor class F member 2	0.0649534	0.00537103	1.14619e-33
SeqId_8976_13	B4GALNT1	B4GN1	Beta-1,4 N-acetylgalactosaminyltransferase 1	0.0300481	0.0091554	0.0010307
SeqId_8982_65	THBS3	TSP3	Thrombospondin-3	-0.034078	0.00961412	0.000393237
SeqId_8985_13	SERAC1	SRAC1	Protein SERAC1	-0.205364	0.00860204	5.71786e-126
SeqId_8991_115	FCRL4	FCRL4	Fc receptor-like protein 4	0.0314202	0.0157254	0.0457107
SeqId_8993_151	RIPK2	RIPK2	Receptor-interacting serine/threonine-protein kinase 2	-0.0850741	0.00945252	2.25417e-19
SeqId_8998_15	HS3ST4	HS3S4	Heparan sulfate glucosamine 3-O-sulfotransferase 4	0.0277251	0.00680683	4.63847e-05
SeqId_9058_1	TIMM21	TIM21	Mitochondrial import inner membrane translocase subunit Tim21	0.029115	0.00651569	7.87906e-06
SeqId_9095_5	MTFR1	MTFR1	Mitochondrial fission regulator 1	0.0504387	0.00692142	3.16165e-13
SeqId_9097_5	ELAPOR1	K1324	UPF0577 protein KIAA1324	-0.012589	0.00715709	0.0785862
SeqId_9100_32	C5orf46	CE046	Uncharacterized protein C5orf46	-0.0611306	0.0104412	4.77819e-09
SeqId_9110_2	SYT17	SYT17	Synaptotagmin-17	-0.00834394	0.00569058	0.142574
SeqId_9111_40	JPH4	JPH4	Junctophilin-4	-0.00226885	0.00685951	0.740826
SeqId_9176_3	MUC1	MUC1	Mucin-1	-0.0737698	0.00709077	2.38655e-25
SeqId_9178_30	NRG1	NEUREGULIN-1	Neuregulin-1	0.029315	0.0114485	0.0104491
SeqId_9207_60	CRYZL1	QORL1	Quinone oxidoreductase-like protein 1	-0.258023	0.0181037	4.32566e-46
SeqId_9211_19	SERPINF1	PEDF	Pigment epithelium-derived factor	0.043332	0.00439207	5.84637e-23
SeqId_9235_3	PLXDC1	PXDC1	Plexin domain-containing protein 1	-0.539316	0.0514554	1.05356e-25
SeqId_9241_40	SIRPG	SIRPG	Signal-regulatory protein gamma	-0.0084932	0.00628186	0.176369
SeqId_9256_78	NPTX1	NPTX1	Neuronal pentraxin-1	0.0326304	0.00860486	0.000149385
SeqId_9266_1	TREM1	sTREM-1	Triggering receptor expressed on myeloid cells 1	0.355425	0.00898113	0
SeqId_9294_45	MFAP2	MFAP2	Microfibrillar-associated protein 2	0.0959616	0.00656892	2.48191e-48
SeqId_9319_59	TMED4	TMED4	Transmembrane emp24 domain-containing protein 4	-0.00986912	0.00663912	0.137144
SeqId_9333_59	ERP27	ERP27	Endoplasmic reticulum resident protein 27	0.0162572	0.0111044	0.143184
SeqId_9348_1	C1RL	C1RL1	Complement C1r subcomponent-like protein	0.00452247	0.00581277	0.436555
SeqId_9357_4	CREG1	CREG1	Protein CREG1	-0.0104023	0.00829253	0.209691
SeqId_9368_64	LRTM1	LRTM1	Leucine-rich repeat and transmembrane domain-containing protein 1	0.0739994	0.00627058	3.85436e-32
SeqId_9372_157	MPZL2	MPZL2	Myelin protein zero-like protein 2	-0.107479	0.0100057	6.47964e-27
SeqId_9394_19	CPQ	Aminopeptidase	Carboxypeptidase Q	-0.0618878	0.0102725	1.69509e-09
SeqId_9398_30	GALP	GALP	Galanin-like peptide	-0.103299	0.00835133	3.8351e-35
SeqId_9401_57	TRABD2A	CB089	Metalloprotease TIKI1	0.167216	0.00885129	1.33332e-79
SeqId_9524_46	SPATA31D4	S31D4	Putative spermatogenesis-associated protein 31D4	-0.0239015	0.00746012	0.00135581
SeqId_9561_21	VCAN	CSPG2	Versican core protein	0.0258464	0.00723604	0.000354405
SeqId_9576_58	MNX1	MNX1	Motor neuron and pancreas homeobox protein 1	0.0144679	0.00666779	0.0300206
SeqId_9578_263	MANSC4	MANS4	MANSC domain-containing protein 4	0.0482961	0.0106918	6.26861e-06
SeqId_9598_23	CSMD1	CSMD1	CUB and sushi domain-containing protein 1	-0.040144	0.0056327	1.02618e-12
SeqId_9606_4	NUP210L	P210L	Nuclear pore membrane glycoprotein 210-like	0.18282	0.0150866	8.47766e-34
SeqId_9744_139	DNAJA4	DNJA4	DnaJ homolog subfamily A member 4	0.0587952	0.00958079	8.42113e-10
SeqId_9753_17	EZR	Ezrin	Ezrin	-0.00164952	0.00965063	0.864284
SeqId_9758_17	RPS4X	RS4X	40S ribosomal protein S4, X isoform	-0.00423513	0.0120537	0.725323
SeqId_9828_86	LDHC	LDHC	L-lactate dehydrogenase C chain	0.018332	0.0105861	0.083325
SeqId_9829_91	SULT2A1	SULT 2A1	Bile salt sulfotransferase	0.0440519	0.0143706	0.00217371
SeqId_9837_60	NQO1	NAD(P)H dehydrogenase	NAD(P)H dehydrogenase [quinone] 1	0.103286	0.0160305	1.17073e-10
SeqId_9839_148	TIRAP	Tirap	Toll/interleukin-1 receptor domain-containing adapter protein	-0.00271937	0.00989722	0.7835
SeqId_9844_138	ACTN2	ACTN2	Alpha-actinin-2	0.305478	0.0231545	9.61939e-40
SeqId_9865_40	UBE2B	UBE2B	Ubiquitin-conjugating enzyme E2 B	0.0143895	0.00997583	0.14918
SeqId_9867_23	FBP2	F16P2	Fructose-1,6-bisphosphatase isozyme 2	-0.067355	0.0082942	4.63371e-16
SeqId_9869_28	NFKB1	NF-kappa-B p105	Nuclear factor NF-kappa-B p105 subunit	0.140877	0.0191283	1.77327e-13
SeqId_9872_23	CTNNA2	CTNA2	Catenin alpha-2	0.000141251	0.00848273	0.986715
SeqId_9875_107	THOC1	THOC1	THO complex subunit 1	-0.0231403	0.00615316	0.000169429
SeqId_9883_29	GLO1	Glyoxalase I	Lactoylglutathione lyase	-0.023098	0.0141051	0.101513
SeqId_9928_125	CNMD	LECT1	Leukocyte cell-derived chemotaxin 1	0.0365668	0.00948923	0.000116437
SeqId_9947_22	TOPBP1	TOPB1	DNA topoisomerase 2-binding protein 1	0.0335392	0.0102453	0.00106186
SeqId_9954_2	NPIPB3	NPPL3	Nuclear pore complex-interacting protein family member B3	-0.0962989	0.00756241	3.83301e-37
SeqId_9957_9	RNF114	RN114	E3 ubiquitin-protein ligase RNF114	0.00638051	0.0102491	0.533584
SeqId_9960_2	TBC1D5	TBCD5	TBC1 domain family member 5	-0.0317259	0.00971106	0.00108697
SeqId_9971_5	CSMD2	CSMD2	CUB and sushi domain-containing protein 2	-0.0340682	0.010274	0.000913318
SeqId_9974_8	DLL3	DLL3	Delta-like protein 3	0.00843053	0.00868193	0.331527
SeqId_9979_13	AMIGO1	AMGO1	Amphoterin-induced protein 1	0.198654	0.0303959	6.33853e-11
SeqId_10000_28	CRYBB2	CRBB2	Beta-crystallin B2	-0.0016909	0.0134267	0.899783
SeqId_10001_7	RAF1	c-Raf	RAF proto-oncogene serine/threonine-protein kinase	0.0378979	0.00559725	1.28067e-11
SeqId_10003_15	ZNF41	ZNF41	Zinc finger protein 41	-0.0801094	0.00965506	1.06647e-16
SeqId_10006_25	ELK1	ELK1	ETS domain-containing protein Elk-1	0.100974	0.00767155	1.45025e-39
SeqId_10008_43	GUCA1A	GUC1A	Guanylyl cyclase-activating protein 1	0.00273341	0.00697642	0.695201
SeqId_10011_65	OCRL	OCRL	Inositol polyphosphate 5-phosphatase OCRL-1	-0.00752911	0.00738745	0.308119
SeqId_10012_5	SPDEF	SPDEF	SAM pointed domain-containing Ets transcription factor	-0.115488	0.00734409	1.01518e-55
SeqId_10014_31	SNAI2	SLUG	Zinc finger protein SNAI2	-0.0158603	0.00795065	0.0460597
SeqId_10015_119	KCNAB2	KCAB2	Voltage-gated potassium channel subunit beta-2	-0.0126969	0.0063894	0.0469028
SeqId_10022_207	POLH	POLH	DNA polymerase eta	0.0479019	0.0113741	2.53703e-05
SeqId_10023_32	VDR	VDR	Vitamin D3 receptor	-0.121364	0.00701928	5.58399e-67
SeqId_10024_44	HOGA1	HOGA1	4-hydroxy-2-oxoglutarate aldolase, mitochondrial	-0.10335	0.0103587	1.91787e-23
SeqId_10030_8	MUTYH	MutY homolog	Adenine DNA glycosylase	0.0678352	0.0112667	1.73494e-09
SeqId_10036_201	ZHX3	ZHX3	Zinc fingers and homeoboxes protein 3	-0.0241562	0.00567702	2.08968e-05
SeqId_10037_98	SIGLEC12	SIG12	Sialic acid-binding Ig-like lectin 12	-0.0345577	0.0103003	0.000793628
SeqId_10040_63	TP63	P73L	Tumor protein 63	0.0276773	0.0139679	0.0475356
SeqId_10041_3	HNF4A	HNF4A	Hepatocyte nuclear factor 4-alpha	-0.0484719	0.0112082	1.52759e-05
SeqId_10042_8	SGK3	SGK3	Serine/threonine-protein kinase Sgk3	0.00534321	0.00465365	0.250896
SeqId_10043_31	BRD4	BRD4	Bromodomain-containing protein 4	0.0201018	0.00534564	0.000169631
SeqId_10044_12	WNT10A	WN10A	Protein Wnt-10a	-0.293906	0.0124192	8.17877e-124
SeqId_10045_47	CUL3	CUL3	Cullin-3	0.0201363	0.00661641	0.00233934
SeqId_10046_55	BIRC2	cIAP-1	Baculoviral IAP repeat-containing protein 2	0.0198462	0.00965394	0.0398059
SeqId_10047_12	NCF2	NCF-2	Neutrophil cytosol factor 2	0.302444	0.0200384	1.79341e-51
SeqId_10048_7	CBFB	PEBB	Core-binding factor subunit beta	0.0348023	0.00549792	2.45013e-10
SeqId_10049_112	TERF1	TERF1	Telomeric repeat-binding factor 1	0.00259302	0.00531283	0.625502
SeqId_10053_5	ILK	ILK1	Integrin-linked protein kinase	-0.032229	0.0304393	0.289693
SeqId_10054_3	GAN	GAN	Gigaxonin	0.0162801	0.0112437	0.147638
SeqId_10056_5	FOXM1	FOXM1	Forkhead box protein M1	0.0773405	0.0121533	1.96918e-10
SeqId_10063_10	FANCL	FANCL	E3 ubiquitin-protein ligase FANCL	-0.0228405	0.00679499	0.000775551
SeqId_10064_12	RBBP9	RBBP9	Putative hydrolase RBBP9	-0.0217741	0.00454688	1.67781e-06
SeqId_10073_22	TDP1	TYDP1	Tyrosyl-DNA phosphodiesterase 1	0.0216591	0.00662556	0.00107917
SeqId_10074_128	BRD2	BRD2	Bromodomain-containing protein 2	-0.0356887	0.00757404	2.45332e-06
SeqId_10075_75	ACBD6	ACBD6	Acyl-CoA-binding domain-containing protein 6	0.0184005	0.00913489	0.0439773
SeqId_10076_1	AP4M1	AP4M1	AP-4 complex subunit mu-1	0.00816376	0.00567828	0.150514
SeqId_10078_5	BAG3	BAG3	BAG family molecular chaperone regulator 3	-0.0115591	0.00506066	0.0223652
SeqId_10081_17	SATB2	SATB2	DNA-binding protein SATB2	-0.0923712	0.00699815	8.84722e-40
SeqId_10082_251	NEFL	NFL	Neurofilament light polypeptide	-0.0724094	0.0142695	3.88716e-07
SeqId_10085_25	STAR	STAR	Steroidogenic acute regulatory protein, mitochondrial	-0.0504038	0.00768143	5.3175e-11
SeqId_10086_39	CBS	CBS	Cystathionine beta-synthase	0.00801508	0.0116183	0.490279
SeqId_10087_10	CRYAA	Alpha crystallin A chain	Alpha-crystallin A chain	0.019269	0.00629332	0.00220001
SeqId_10088_37	APRT	APT	Adenine phosphoribosyltransferase	-0.184132	0.0289813	2.10517e-10
SeqId_10089_7	ASMTL	ASML	N-acetylserotonin O-methyltransferase-like protein	0.0540194	0.0110648	1.04966e-06
SeqId_10336_3	STUB1	CHIP	E3 ubiquitin-protein ligase CHIP	0.0597024	0.0185326	0.00127532
SeqId_10339_48	ENO2	NSE	Gamma-enolase	-0.0929135	0.0171235	5.76011e-08
SeqId_10344_334	IL10RA	IL-10 Ra	Interleukin-10 receptor subunit alpha	-0.0420429	0.00571776	1.93757e-13
SeqId_10346_5	STAT3	STAT3	Signal transducer and activator of transcription 3	0.0912532	0.0137081	2.79738e-11
SeqId_10356_21	JUN	c-Jun	Transcription factor AP-1	-0.168304	0.00772112	2.43254e-105
SeqId_10361_25	OAS1	OAS1	2'-5'-oligoadenylate synthase 1	-0.0294745	0.0105184	0.00507584
SeqId_10362_35	MYC	c-Myc	Myc proto-oncogene protein	-0.0244453	0.0100884	0.0153888
SeqId_10363_13	SMAD3	SMAD3	Mothers against decapentaplegic homolog 3	-0.245087	0.0112857	1.43281e-104
SeqId_10364_6	SMAD2	SMAD2	Mothers against decapentaplegic homolog 2	-0.0812611	0.0121884	2.60973e-11
SeqId_10366_11	PDGFRA	PDGFRA	Platelet-derived growth factor receptor alpha	0.0583223	0.0114339	3.38176e-07
SeqId_10367_62	IL12A|IL12B	IL-12	Interleukin-12	-0.00296777	0.00864372	0.73134
SeqId_10370_21	STAT1	STAT1	Signal transducer and activator of transcription 1-alpha/beta	0.15611	0.0153142	2.11309e-24
SeqId_10372_18	STAT6	STAT6	Signal transducer and activator of transcription 6	0.0509648	0.0115114	9.54114e-06
SeqId_10390_21	ZNRF3	ZNRF3	E3 ubiquitin-protein ligase ZNRF3	-0.0584418	0.00906388	1.13508e-10
SeqId_10391_1	ANGPTL3	ANGL3	Angiopoietin-related protein 3	0.0917587	0.00867516	3.80235e-26
SeqId_10418_36	STX12	STX12	Syntaxin-12	0.188936	0.00909152	6.3592e-96
SeqId_10419_1	SCARA5	SCAR5	Scavenger receptor class A member 5	0.133372	0.0106026	2.74906e-36
SeqId_10424_31	NPDC1	NPDC1	Neural proliferation differentiation and control protein 1	0.0447051	0.00784825	1.22517e-08
SeqId_10425_3	B4GALT5	B4GT5	Beta-1,4-galactosyltransferase 5	-0.0523083	0.00572174	6.12985e-20
SeqId_10426_21	GOSR2	GOSR2	Golgi SNAP receptor complex member 2	-0.219633	0.014744	3.47673e-50
SeqId_10428_1	KIR2DS2	KI2S2	Killer cell immunoglobulin-like receptor 2DS2	0.234232	0.017466	5.23196e-41
SeqId_10430_31	SLC3A2	4F2	4F2 cell-surface antigen heavy chain	-0.031637	0.0103295	0.00219296
SeqId_10435_2	AGA	ASPG	N(4)-(beta-N-acetylglucosaminyl)-L-asparaginase	0.0721456	0.00690393	1.46632e-25
SeqId_10438_19	CSF2RA	CSF2R	Granulocyte-macrophage colony-stimulating factor receptor subunit alpha	-0.0183373	0.00676114	0.00668471
SeqId_10440_26	CLMP	ACAM	CXADR-like membrane protein	0.146678	0.00893121	1.30771e-60
SeqId_10442_1	TMEM190	TM190	Transmembrane protein 190	0.0575004	0.0124685	3.99505e-06
SeqId_10445_20	APOM	ApoM	Apolipoprotein M	-0.108844	0.0070875	3.17063e-53
SeqId_10449_31	SHISA2	TMM46	Protein shisa-2 homolog	-0.183314	0.0108276	2.69267e-64
SeqId_10451_11	NUCB1	NUCB1	Nucleobindin-1	0.0114935	0.00698929	0.100083
SeqId_10454_99	DNAJC16	DJC16	DnaJ homolog subfamily C member 16	0.0229477	0.0125379	0.0672101
SeqId_10455_196	IL31	IL-31	Interleukin-31	-0.118511	0.0177444	2.40957e-11
SeqId_10462_14	INSL5	INSL5	Insulin-like peptide INSL5	0.05691	0.0106577	9.30417e-08
SeqId_10464_6	ANTXR1	ANTR1	Anthrax toxin receptor 1	-0.0233219	0.00785441	0.00298509
SeqId_10496_11	CLCA1	CaCC	Calcium-activated chloride channel regulator 1	0.0720316	0.0137582	1.64517e-07
SeqId_10499_1	TMEM106A	T106A	Transmembrane protein 106A	-0.00481153	0.00945576	0.61086
SeqId_10506_53	PGRMC2	PGRC2	Membrane-associated progesterone receptor component 2	0.0731315	0.0138673	1.33719e-07
SeqId_10507_166	ACRV1	sperm protein 10	Acrosomal protein SP-10	-0.0544405	0.0157166	0.000532455
SeqId_10510_62	SCIMP	SCIMP	SLP adapter and CSK-interacting membrane protein	0.0351418	0.00849824	3.54664e-05
SeqId_10513_13	KCNIP3	CSEN	Calsenilin	-0.00592644	0.0164247	0.71823
SeqId_10514_5	PTGDS	PGD2 synthase	Prostaglandin-H2 D-isomerase	0.234921	0.00932954	6.58375e-140
SeqId_10521_10	MXRA8	MXRA8	Matrix-remodeling-associated protein 8	0.0202036	0.00732931	0.00584143
SeqId_10527_22	DHX9	DHX9	ATP-dependent RNA helicase A	-0.0917613	0.00699895	2.8588e-39
SeqId_10530_8	PSMB6	PSB6	Proteasome subunit beta type-6	-0.0050274	0.00713691	0.48117
SeqId_10531_18	NRAS	RASN	GTPase NRas	0.133353	0.0143109	1.18262e-20
SeqId_10534_40	PARP1	PARP	Poly [ADP-ribose] polymerase 1	-0.0339331	0.00670417	4.15985e-07
SeqId_10535_25	COX6A2	CX6A2	Cytochrome c oxidase subunit 6A2, mitochondrial	-0.0378745	0.0215508	0.0788405
SeqId_10539_30	CD99L2	C99L2	CD99 antigen-like protein 2	-0.0962437	0.00709097	5.81277e-42
SeqId_10546_2	TSPEAR	TSEAR	Thrombospondin-type laminin G domain and EAR repeat-containing protein	-0.0696994	0.0133412	1.74765e-07
SeqId_10550_37	BMPR1B	BMP RIB	Bone morphogenetic protein receptor type-1B	-0.0826081	0.00654153	1.47508e-36
SeqId_10551_7	LAT	LAT	Linker for activation of T-cells family member 1	0.0122966	0.0354994	0.72905
SeqId_10552_88	KLRC4	NKG2F	NKG2-F type II integral membrane protein	-0.0357415	0.0116776	0.00220835
SeqId_10553_8	TOR1AIP2	TOIP2	Torsin-1A-interacting protein 2	0.0957861	0.0109413	2.04944e-18
SeqId_10558_26	PCDH9	PCDH9	Protocadherin-9	0.0885861	0.00909108	1.95129e-22
SeqId_10560_1	ITM2C	ITM2C	Integral membrane protein 2C	-0.0341763	0.0100327	0.000658057
SeqId_10561_5	PGLYRP3	PGRP-I-alpha	Peptidoglycan recognition protein 3	-0.133897	0.00869856	1.82302e-53
SeqId_10562_42	NETO2	NETO2	Neuropilin and tolloid-like protein 2	0.236708	0.0161453	1.14442e-48
SeqId_10563_13	LYSMD3	LYSM3	LysM and putative peptidoglycan-binding domain-containing protein 3	0.0145243	0.00717965	0.0430756
SeqId_10565_19	SLITRK3	SLIK3	SLIT and NTRK-like protein 3	0.0999606	0.0168349	2.89036e-09
SeqId_10571_14	MGAT1	MGAT1	Alpha-1,3-mannosyl-glycoprotein 2-beta-N-acetylglucosaminyltransferase	0.0609672	0.0167962	0.000283628
SeqId_10575_31	PUF60	PUF60	Poly(U)-binding-splicing factor PUF60	0.147058	0.0061667	1.08683e-125
SeqId_10580_14	SFTA2	SFTA2	Surfactant-associated protein 2	0.016459	0.0112271	0.142648
SeqId_10582_36	POMK	SG196	Protein O-mannose kinase	-0.0593501	0.010203	5.99345e-09
SeqId_10583_1	TMEM108	TM108	Transmembrane protein 108	-0.00697994	0.0124554	0.575211
SeqId_10584_7	NDUFS4	NDUS4	NADH dehydrogenase [ubiquinone] iron-sulfur protein 4, mitochondrial	0.0369266	0.021798	0.0902574
SeqId_10588_39	ST3GAL5	SIAT9	Lactosylceramide alpha-2,3-sialyltransferase	-0.0457847	0.0115869	7.76904e-05
SeqId_10589_7	RAET1L	RET1L	Retinoic acid early transcript 1L protein	0.0650262	0.0163357	6.8736e-05
SeqId_10600_24	CLGN	CLGN	Calmegin	-0.121885	0.0139496	2.38314e-18
SeqId_10603_1	HTN3	HIS3	Histatin-3	-0.110003	0.0168872	7.31886e-11
SeqId_10605_22	APMAP	APMAP	Adipocyte plasma membrane-associated protein	0.0427493	0.00806055	1.1359e-07
SeqId_10606_34	TOR1AIP1	TOIP1	Torsin-1A-interacting protein 1	0.190959	0.0110385	4.76205e-67
SeqId_10608_9	HTN1	HIS1	Histatin-1	0.0780775	0.0157916	7.64414e-07
SeqId_10612_18	PLOD3	PLOD3	Procollagen-lysine,2-oxoglutarate 5-dioxygenase 3	0.0436435	0.00760382	9.48573e-09
SeqId_10615_18	MPZ	MYP0	Myelin protein P0	-0.109103	0.0118314	2.93051e-20
SeqId_10616_67	PODXL2	PDXL2	Podocalyxin-like protein 2	0.114291	0.0167222	8.22042e-12
SeqId_10618_190	LRP2	megalin	Low-density lipoprotein receptor-related protein 2	-0.0840312	0.00932908	2.10895e-19
SeqId_10620_21	MSMB	PSP-94	Beta-microseminoprotein	0.33138	0.0212239	5.88446e-55
SeqId_10623_19	MUC1	MUC1	Mucin-1	-0.0218046	0.00871061	0.0123068
SeqId_10624_45	SPINK13	ISK13	Serine protease inhibitor Kazal-type 13	-0.00773104	0.00858562	0.367873
SeqId_10627_87	APLP2	APLP2	Amyloid-like protein 2	0.0855604	0.00522835	3.4155e-60
SeqId_10630_5	HTATIP2	HTAI2	Oxidoreductase HTATIP2	0.0154257	0.0129585	0.233891
SeqId_10637_50	ELAPOR1	K1324	UPF0577 protein KIAA1324	-0.0503098	0.00707557	1.15752e-12
SeqId_10638_1	TINF2	TINF2	TERF1-interacting nuclear factor 2	-0.020885	0.00941926	0.0266051
SeqId_10643_16	OLFM3	NOE3	Noelin-3	-0.066758	0.00993878	1.85601e-11
SeqId_10647_18	ASCC1	ASCC1	Activating signal cointegrator 1 complex subunit 1	0.0896175	0.0158095	1.43976e-08
SeqId_10663_42	INSIG1	INSI1	Insulin-induced gene 1 protein	0.0535114	0.0112237	1.86332e-06
SeqId_10666_7	GNPTG	GNPTG	N-acetylglucosamine-1-phosphotransferase subunit gamma	0.083528	0.00457846	2.32302e-74
SeqId_10667_78	C1orf185	CA185	Uncharacterized protein C1orf185	-0.00356246	0.00717507	0.619538
SeqId_10668_5	STX4	STX4	Syntaxin-4	0.196841	0.0128907	1.21073e-52
SeqId_10672_75	SFTPB	SP-B	Pulmonary surfactant-associated protein B	0.185075	0.0169558	9.75548e-28
SeqId_10675_223	TMX2	TMX2	Thioredoxin-related transmembrane protein 2	-0.120935	0.0117356	6.69245e-25
SeqId_10677_9	NDUFB4	NDUB4	NADH dehydrogenase [ubiquinone] 1 beta subcomplex subunit 4	-0.184776	0.0126942	5.35436e-48
SeqId_10693_43	KLRG2	KLRG2	Killer cell lectin-like receptor subfamily G member 2	0.0504636	0.0295427	0.087607
SeqId_10695_12	WFDC10B	WF10B	Protein WFDC10B	0.0274925	0.00923762	0.00291898
SeqId_10700_10	IGSF11	IGS11	Immunoglobulin superfamily member 11	0.0319315	0.0357356	0.371564
SeqId_10702_1	COL28A1	COSA1	Collagen alpha-1(XXVIII) chain	0.192263	0.0063604	1.01291e-200
SeqId_10703_203	SUDS3	SDS3	Sin3 histone deacetylase corepressor complex component SDS3	-0.024858	0.00707744	0.000444271
SeqId_10704_91	IRAG2	LRMP	Lymphoid-restricted membrane protein	-0.0468882	0.0130807	0.000337691
SeqId_10708_3	GNRH2	GON2	Progonadoliberin-2	-0.0121112	0.0117703	0.303499
SeqId_10710_23	ZPBP2	ZPBP2	Zona pellucida-binding protein 2	0.0376498	0.00895622	2.62516e-05
SeqId_10713_151	CD300LB	CLM7	CMRF35-like molecule 7	0.031879	0.00865903	0.000231789
SeqId_10714_7	ACE	ACE	Angiotensin-converting enzyme	0.00232009	0.0100443	0.817326
SeqId_10716_35	PSMD5	PSMD5	26S proteasome non-ATPase regulatory subunit 5	0.0272334	0.0104477	0.00914326
SeqId_10722_13	SYK	KSYK	Tyrosine-protein kinase SYK	-0.0378525	0.0101491	0.000191745
SeqId_10731_10	HS3ST5	HS3S5	Heparan sulfate glucosamine 3-O-sulfotransferase 5	-0.114751	0.0101135	7.73479e-30
SeqId_10734_339	GAL3ST2	G3ST2	Galactose-3-O-sulfotransferase 2	-0.173751	0.0197842	1.60102e-18
SeqId_10737_96	SERPINB1	Serpin B1	Leukocyte elastase inhibitor	0.0170558	0.00688309	0.0132147
SeqId_10748_216	PCDHB2	PCDB2	Protocadherin beta-2	0.115017	0.00977686	5.96524e-32
SeqId_10752_8	CDYL2	CDYL2	Chromodomain Y-like protein 2	-0.087809	0.0218107	5.67433e-05
SeqId_10753_31	ADAM7	ADAM7	Disintegrin and metalloproteinase domain-containing protein 7	0.075242	0.0259128	0.00368833
SeqId_10754_113	PROK2	Prokineticin-2	Prokineticin-2	0.0561674	0.0125569	7.71217e-06
SeqId_10756_34	UCN3	UCN3	Urocortin-3	0.0762977	0.0133197	1.01523e-08
SeqId_10758_2	KERA	KERA	Keratocan	-0.00853029	0.00755419	0.258807
SeqId_10760_107	GRIA4	GRIA4	Glutamate receptor 4	0.0595445	0.0144706	3.87434e-05
SeqId_10761_5	TMED2	TMED2	Transmembrane emp24 domain-containing protein 2	0.0157298	0.00506635	0.00190429
SeqId_10762_2	KLRG2	KLRG2	Killer cell lectin-like receptor subfamily G member 2	0.0402789	0.00822183	9.63164e-07
SeqId_10767_52	ADGRG2	GPR64	G-protein coupled receptor 64	0.0139257	0.0107581	0.195517
SeqId_10772_21	CSGALNACT2	CGAT2	Chondroitin sulfate N-acetylgalactosaminyltransferase 2	-0.0414056	0.00811496	3.3541e-07
SeqId_10781_19	CLEC4G	CLC4G	C-type lectin domain family 4 member G	-0.00654324	0.00583027	0.26174
SeqId_10785_8	LRRC52	LRC52	Leucine-rich repeat-containing protein 52	0.148481	0.0222522	2.51177e-11
SeqId_10798_4	CD300E	CLM2	CMRF35-like molecule 2	0.0600998	0.00809888	1.16455e-13
SeqId_10800_15	SERPINH1	Collagen-binding protein	Serpin H1	0.0539078	0.0136981	8.3054e-05
SeqId_10809_14	KLRB1	KLRB1	Killer cell lectin-like receptor subfamily B member 1	0.0431159	0.0108171	6.72191e-05
SeqId_10814_7	CD1A	CD1A	T-cell surface glycoprotein CD1a	-0.0561693	0.00926634	1.34731e-09
SeqId_10815_2	HABP4	HABP4	Intracellular hyaluronan-binding protein 4	0.0397267	0.00611256	8.0751e-11
SeqId_10816_150	PILRA	PILRA isoform FDF03-M14	Paired immunoglobulin-like type 2 receptor alpha isoform FDF03-M14	0.165382	0.0401562	3.81386e-05
SeqId_10817_26	TOMM20L	TO20L	TOMM20-like protein 1	-0.126068	0.0108979	5.97886e-31
SeqId_10818_36	SMPD1	ASM	Sphingomyelin phosphodiesterase	0.0474092	0.0112439	2.48201e-05
SeqId_10825_12	VSIG10	VSI10	V-set and immunoglobulin domain-containing protein 10	0.0963447	0.0109926	1.87539e-18
SeqId_10830_5	EFCAB14	K0494	EF-hand calcium-binding domain-containing protein 14	-0.000187007	0.00705982	0.978867
SeqId_10832_24	B4GALT6	B4GT6	Beta-1,4-galactosyltransferase 6	0.0181542	0.00851358	0.0329753
SeqId_10833_64	HHIP	HHIP	Hedgehog-interacting protein	-0.0727883	0.00606765	3.7231e-33
SeqId_10835_25	A4GNT	A4GCT	Alpha-1,4-N-acetylglucosaminyltransferase	0.0850733	0.0223243	0.000138523
SeqId_10847_1	SIGLEC15	SIG15	Sialic acid-binding Ig-like lectin 15	-0.0119801	0.00610465	0.049709
SeqId_10848_137	BTNL3	BTNL3	Butyrophilin-like protein 3	0.00366968	0.00466981	0.431967
SeqId_10851_77	EBI3	IL27B	Interleukin-27 subunit beta	0.191645	0.0154558	2.62842e-35
SeqId_10866_60	PPP4R3A	P4R3A	Serine/threonine-protein phosphatase 4 regulatory subunit 3A	0.152953	0.0130943	1.59688e-31
SeqId_10880_38	FAM163B	F163B	Protein FAM163B	0.0249853	0.00750641	0.000873063
SeqId_10882_12	DSC1	Desmocollin-1	Desmocollin-1	-0.0663426	0.006893	6.29384e-22
SeqId_10885_36	C6orf89	CF089	Bombesin receptor-activated protein C6orf89	0.0644988	0.00606099	1.9075e-26
SeqId_10889_2	MRAP2	MRAP2	Melanocortin-2 receptor accessory protein 2	0.118242	0.0146847	8.14033e-16
SeqId_10890_135	LCTL	LCTL	Lactase-like protein	-0.0376766	0.00780811	1.39783e-06
SeqId_10892_8	OSMR	OSMR	Oncostatin-M-specific receptor subunit beta	-0.0519693	0.0126903	4.21836e-05
SeqId_10895_28	TMPRSS11B	TM11B	Transmembrane protease serine 11B	-0.0166396	0.014407	0.248105
SeqId_10900_272	STMN2	STMN2	Stathmin-2	0.238503	0.0108017	4.91538e-108
SeqId_10902_53	ASPRV1	APRV1	Retroviral-like aspartic protease 1	0.02609	0.0133247	0.0502273
SeqId_10903_50	STX8	STX8	Syntaxin-8	0.24512	0.0122549	5.31415e-89
SeqId_10908_2	GALNT13	GLT13	Polypeptide N-acetylgalactosaminyltransferase 13	0.00572011	0.00895415	0.522938
SeqId_10916_44	PLA2R1	PLA2R	Secretory phospholipase A2 receptor	0.0430034	0.0111262	0.00011107
SeqId_10917_40	GNGT2	GBGT2	Guanine nucleotide-binding protein G(I)/G(S)/G(O) subunit gamma-T2	0.0430998	0.00807462	9.41403e-08
SeqId_10924_258	CYB5D2	NEUFC	Neuferricin	0.0962682	0.00810182	1.46306e-32
SeqId_10933_107	CALN1	CABP8	Calcium-binding protein 8	-0.0558791	0.00520541	6.98742e-27
SeqId_10938_13	CD58	sLFA-3	Lymphocyte function-associated antigen 3	0.0490106	0.00700041	2.53951e-12
SeqId_10939_16	PLEKHA4	PKHA4	Pleckstrin homology domain-containing family A member 4	-0.0360104	0.00862828	2.99921e-05
SeqId_10940_25	SRL	SRCA	Sarcalumenin	-0.0135687	0.0110556	0.219703
SeqId_10945_11	STX6	Syntaxin-6	Syntaxin-6	-0.0306294	0.0064645	2.15737e-06
SeqId_10948_14	PLD3	PLD3	Phospholipase D3	0.0454817	0.00890632	3.27877e-07
SeqId_10949_59	RPLP2	RLA2	60S acidic ribosomal protein P2	0.043797	0.00949089	3.93784e-06
SeqId_10953_14	CLEC2A	CLC2A	C-type lectin domain family 2 member A	0.0165379	0.00583151	0.00456881
SeqId_10955_4	CLEC10A	CLC10	C-type lectin domain family 10 member A	0.0324499	0.00644867	4.85295e-07
SeqId_10956_82	GCSH	GCSH	Glycine cleavage system H protein, mitochondrial	0.020553	0.0132904	0.121994
SeqId_10959_125	BET1L	BET1L	BET1-like protein	-0.000401855	0.00875471	0.963389
SeqId_10961_15	PLAAT4	TIG3	Retinoic acid receptor responder protein 3	0.0899573	0.0100355	3.13414e-19
SeqId_10974_20	SPINK7	ISK7	Serine protease inhibitor Kazal-type 7	0.175037	0.009332	1.70893e-78
SeqId_10975_59	MUCL1	MUCL1	Mucin-like protein 1	-0.0261832	0.0128093	0.0409463
SeqId_10977_55	UCMA	UCMA	Unique cartilage matrix-associated protein	0.0211569	0.0121856	0.0825252
SeqId_10978_39	GH2	SOM2	Growth hormone variant	0.240409	0.0217868	2.60045e-28
SeqId_10981_56	NRG3	NRG3	Pro-neuregulin-3, membrane-bound isoform	0.0497836	0.0125256	7.05104e-05
SeqId_10990_21	LRRK2	LRRK2	Leucine-rich repeat serine/threonine-protein kinase 2	-0.0469257	0.00785832	2.35133e-09
SeqId_11067_13	BGLAP	Osteocalcin	Osteocalcin	-0.0945517	0.0185591	3.49428e-07
SeqId_11071_1	IL5	IL-5	Interleukin-5	-0.0123436	0.00822369	0.133362
SeqId_11094_104	CLC	LPPL	Galectin-10	-0.056665	0.0076225	1.05428e-13
SeqId_11096_57	N6AMT1	HEMK2	HemK methyltransferase family member 2	0.00298098	0.00597763	0.617998
SeqId_11098_1	PDXK	PDXK	Pyridoxal kinase	0.0768124	0.0076455	9.49488e-24
SeqId_11101_18	TLR4	TLR4	Toll-like receptor 4	0.0371219	0.0130166	0.0043459
SeqId_11102_22	REG4	REG4	Regenerating islet-derived protein 4	0.236913	0.0100468	6.03894e-123
SeqId_11104_13	CHI3L1	YKL-40	Chitinase-3-like protein 1	0.356538	0.0320679	1.02288e-28
SeqId_11105_171	ENO1	Alpha enolase	Alpha-enolase	-0.709907	0.0413846	5.87695e-66
SeqId_11107_25	TENM3	TEN3	Teneurin-3	-0.0256009	0.00629483	4.76274e-05
SeqId_11109_56	SVEP1	SVEP1	Sushi, von Willebrand factor type A, EGF and pentraxin domain-containing protein 1	0.139816	0.00851082	1.20458e-60
SeqId_11112_18	TMEM167A	KISHA	Protein kish-A	0.0170089	0.00799362	0.0333528
SeqId_11116_16	C11orf87	CK087	Uncharacterized protein C11orf87	-0.127995	0.00811989	5.5778e-56
SeqId_11117_2	SPATA20	SPT20	Spermatogenesis-associated protein 20	0.0343467	0.0121619	0.00474082
SeqId_11118_107	RAB17	RAB17	Ras-related protein Rab-17	-0.205218	0.0132327	3.04425e-54
SeqId_11120_49	NAT14	NAT14	N-acetyltransferase 14	-0.0275091	0.00635735	1.51061e-05
SeqId_11122_97	SPG21	SPG21	Maspardin	-0.0351109	0.00842143	3.05623e-05
SeqId_11126_102	TRIO	TRIO	Triple functional domain protein	-0.169274	0.013278	3.18214e-37
SeqId_11128_29	TMEM132C	T132C	Transmembrane protein 132C	-0.0146541	0.0160569	0.361434
SeqId_11129_66	BMP15	BMP15	Bone morphogenetic protein 15	-0.072792	0.0115697	3.14189e-10
SeqId_11130_158	CACNB4	CACB4	Voltage-dependent L-type calcium channel subunit beta-4	0.0535311	0.00837781	1.66284e-10
SeqId_11137_43	CSF2RB	IL3RB	Cytokine receptor common subunit beta	-0.0404267	0.00689307	4.4959e-09
SeqId_11138_16	RUNX3	RUNX3	Runt-related transcription factor 3	-0.0222582	0.00796618	0.00520459
SeqId_11140_56	COL1A1	CO1A1	Collagen alpha-1(I) chain	-0.0750049	0.0103455	4.1677e-13
SeqId_11142_11	ANGPTL1	ANGL1	Angiopoietin-related protein 1	0.0484794	0.00538968	2.36521e-19
SeqId_11144_10	DEFB116	DB116	Beta-defensin 116	-0.0125016	0.00980489	0.202297
SeqId_11145_72	KIAA1549L	K154L	UPF0606 protein KIAA1549L	0.000234591	0.00656452	0.971493
SeqId_11146_4	TBX22	TBX22	T-box transcription factor TBX22	0.0262396	0.00567734	3.80412e-06
SeqId_11147_17	TREML1	TRML1	Trem-like transcript 1 protein	0.0156731	0.00875054	0.0732772
SeqId_11149_3	TLR1	TLR1	Toll-like receptor 1	-0.154219	0.00952699	6.16915e-59
SeqId_11152_46	KLK13	kallikrein 13	Kallikrein-13	0.00287698	0.0124746	0.817604
SeqId_11154_3	NFE2L1	NF2L1	Nuclear factor erythroid 2-related factor 1	0.0617793	0.01679	0.000233657
SeqId_11155_16	COL6A5	CO6A5	Collagen alpha-5(VI) chain	0.0267845	0.00941937	0.00446129
SeqId_11158_40	BICDL1	BICR1	Bicaudal D-related protein 1	0.0892199	0.00698826	2.50284e-37
SeqId_11161_5	SPART	SPG20	Spartin	0.0249205	0.00728816	0.000627787
SeqId_11162_37	EQTN	EQTN	Equatorin	-0.0767856	0.0157773	1.13407e-06
SeqId_11163_7	FAM162B	F162B	Protein FAM162B	-0.0484386	0.00600134	6.95615e-16
SeqId_11164_7	TENM2	TEN2	Teneurin-2	-0.138627	0.00651525	1.84283e-100
SeqId_11167_6	MTMR1	MTMR1	Myotubularin-related protein 1	-0.144004	0.00686293	9.40104e-98
SeqId_11168_3	MEGF10	MEG10	Multiple epidermal growth factor-like domains protein 10	-0.102321	0.0106288	6.16377e-22
SeqId_11171_25	FLNA	filamin A	Filamin-A	0.0526276	0.0111447	2.33284e-06
SeqId_11173_29	MILR1	MILR1	Allergin-1	0.026503	0.00773459	0.000611292
SeqId_11174_8	THSD7A	THS7A	Thrombospondin type-1 domain-containing protein 7A	-0.0778241	0.0170656	5.10848e-06
SeqId_11175_45	LPCAT2	PCAT2	Lysophosphatidylcholine acyltransferase 2	-0.0231198	0.00773846	0.00281134
SeqId_11177_16	KRT5	K2C5	Keratin, type II cytoskeletal 5	0.066595	0.0111056	2.01597e-09
SeqId_11178_21	SVEP1	SVEP1	Sushi, von Willebrand factor type A, EGF and pentraxin domain-containing protein 1	0.123273	0.0088314	2.79123e-44
SeqId_11179_7	TSSK1B	TSSK1	Testis-specific serine/threonine-protein kinase 1	0.0784686	0.0190227	3.70728e-05
SeqId_11180_17	SMARCC1	SMRC1	SWI/SNF complex subunit SMARCC1	-0.0811909	0.0146896	3.25547e-08
SeqId_11185_145	GCH1	GCH1	GTP cyclohydrolase 1	-0.0762177	0.00854906	4.86348e-19
SeqId_11186_12	TMEM52	TMM52	Transmembrane protein 52	0.0301675	0.0122489	0.0137828
SeqId_11187_11	CLEC12A	CL12A	C-type lectin domain family 12 member A	0.148701	0.023056	1.12184e-10
SeqId_11190_129	YME1L1	YMEL1	ATP-dependent zinc metalloprotease YME1L1	-0.0438304	0.00764814	9.9921e-09
SeqId_11192_168	TINAGL1	TINAL	Tubulointerstitial nephritis antigen-like	0.129623	0.00781899	1.00656e-61
SeqId_11193_27	HNF1A	HNF1A	Hepatocyte nuclear factor 1-alpha	0.0169399	0.0124582	0.173913
SeqId_11194_6	SIT1	SIT1	Signaling threshold-regulating transmembrane adapter 1	0.0298647	0.0190595	0.117133
SeqId_11196_31	COL6A3	Collagen alpha-3(VI)	Collagen alpha-3(VI) chain	0.151771	0.006062	2.45165e-138
SeqId_11198_37	CREB3L1	CR3L1	Cyclic AMP-responsive element-binding protein 3-like protein 1	-0.0288345	0.0083804	0.000580202
SeqId_11201_19	PUS1	TRUA	tRNA pseudouridine synthase A, mitochondrial	-0.0379669	0.00767252	7.4818e-07
SeqId_11202_70	TBX5	TBX5	T-box transcription factor TBX5	-0.0525964	0.00663898	2.33045e-15
SeqId_11204_80	CXADR	CXAR	Coxsackievirus and adenovirus receptor	-0.0336843	0.00665198	4.10972e-07
SeqId_11207_3	MSR1	Macrophage scavenger receptor	Macrophage scavenger receptor types I and II	-0.0217862	0.00797001	0.00626611
SeqId_11208_15	NAGPA	NAGPA	N-acetylglucosamine-1-phosphodiester alpha-N-acetylglucosaminidase	-0.00331513	0.0063583	0.602097
SeqId_11215_6	CDH15	CAD15	Cadherin-15	-0.223862	0.0285077	4.07213e-15
SeqId_11218_84	TPMT	TPMT	Thiopurine S-methyltransferase	0.0473919	0.010824	1.19556e-05
SeqId_11219_95	FGFBP3	FGFP3	Fibroblast growth factor-binding protein 3	0.0765339	0.00765637	1.58508e-23
SeqId_11220_53	C10orf105	CJ105	Uncharacterized protein C10orf105	-0.0136522	0.00557542	0.0143394
SeqId_11223_1	TMEM154	TM154	Transmembrane protein 154	-0.00500337	0.007112	0.481738
SeqId_11226_16	UBE3A	UBE3A	Ubiquitin-protein ligase E3A	-0.0939036	0.00641054	1.38102e-48
SeqId_11227_31	TBL2	TBL2	Transducin beta-like protein 2	0.00711256	0.00928085	0.443456
SeqId_11228_37	RIC3	RIC3	Protein RIC-3	-0.0448868	0.00495404	1.29684e-19
SeqId_11229_16	ERN1	ERN1	Serine/threonine-protein kinase/endoribonuclease IRE1	-0.00045883	0.0130136	0.971874
SeqId_11231_12	FDX2	ADXL	Adrenodoxin-like protein, mitochondrial	0.0366676	0.0116766	0.00168795
SeqId_11237_49	PCOLCE	PCOC1	Procollagen C-endopeptidase enhancer 1	0.098487	0.00754816	6.53888e-39
SeqId_11239_49	TMPRSS6	TMPS6	Transmembrane protease serine 6	-0.400517	0.0410253	1.62787e-22
SeqId_11241_8	ASL	ARLY	Argininosuccinate lyase	-0.404016	0.0196153	2.92203e-94
SeqId_11242_33	TGM1	TGM1	Protein-glutamine gamma-glutamyltransferase K	0.0498885	0.0117391	2.14001e-05
SeqId_11243_90	ADGRF1	GPR110	Adhesion G-protein coupled receptor F1	-0.0630078	0.00731577	7.14195e-18
SeqId_11247_20	NAGS	NAGS	N-acetylglutamate synthase, mitochondrial	-0.00932495	0.00879707	0.289142
SeqId_11248_43	UROS	HEM4	Uroporphyrinogen-III synthase	-0.0169699	0.00681926	0.0128271
SeqId_11252_30	LRCH4	LRCH4	Leucine-rich repeat and calponin homology domain-containing protein 4	-0.0554819	0.00832208	2.61391e-11
SeqId_11254_13	PAPLN	PPN	Papilin	-0.050501	0.0058921	1.02609e-17
SeqId_11257_1	QDPR	DHPR	Dihydropteridine reductase	-0.0411483	0.00952212	1.55083e-05
SeqId_11258_41	MADCAM1	MAdCAM-1	Mucosal addressin cell adhesion molecule 1	-0.0253514	0.00539791	2.64628e-06
SeqId_11260_47	SUN5	SPA4L	SUN domain-containing protein 5	0.0159276	0.0090893	0.0797138
SeqId_11262_39	TRABD	TRABD	TraB domain-containing protein	-0.111713	0.00661262	4.98451e-64
SeqId_11263_57	CASQ1	CASQ1	Calsequestrin-1	-0.0724602	0.00469195	8.34364e-54
SeqId_11264_33	XDH	XDH	Xanthine dehydrogenase/oxidase	0.0237319	0.0107253	0.0269183
SeqId_11266_8	SELPLG	SELPL	P-selectin glycoprotein ligand 1	0.132833	0.00923914	7.19521e-47
SeqId_11275_94	LRP1B	LRP1B	Low-density lipoprotein receptor-related protein 1B	-0.0204696	0.00685435	0.00282322
SeqId_11277_23	ATF6	ATF6A	Cyclic AMP-dependent transcription factor ATF-6 alpha	-0.108973	0.0072205	1.82445e-51
SeqId_11278_4	COL11A2	COL11A2	Collagen alpha-2(XI) chain	-0.0437861	0.0122758	0.000361298
SeqId_11279_42	GABBR1	GABR1	Gamma-aminobutyric acid type B receptor subunit 1	0.0255409	0.0100752	0.011244
SeqId_11280_6	GAD1	DCE1	Glutamate decarboxylase 1	-0.032883	0.00827693	7.10164e-05
SeqId_11281_6	GRB7	GRB7	Growth factor receptor-bound protein 7	-0.10872	0.00771483	4.2314e-45
SeqId_11283_13	DCAF5	DCAF5	DDB1- and CUL4-associated factor 5	-0.0977715	0.00640462	1.29263e-52
SeqId_11284_24	LAIR1	LAIR1	Leukocyte-associated immunoglobulin-like receptor 1	-0.0184659	0.00537868	0.000596582
SeqId_11286_78	SELENOS	SELS	Selenoprotein S	-0.203771	0.0102968	3.65649e-87
SeqId_11287_14	CYB5A	Cytochrome b5	Cytochrome b5	0.0294617	0.0129128	0.0225133
SeqId_11288_26	NT5C2	5NTC	Cytosolic purine 5'-nucleotidase	0.0733683	0.011902	7.07623e-10
SeqId_11289_31	CSNK1D	KC1D	Casein kinase I isoform delta	-0.0326898	0.00684647	1.79979e-06
SeqId_11292_13	SCARA3	SCAR3	Scavenger receptor class A member 3	-0.122013	0.00610428	6.98297e-89
SeqId_11293_14	LRRN1	LRRN1	Leucine-rich repeat neuronal protein 1	-0.0634393	0.0088318	6.81676e-13
SeqId_11297_54	NOTCH2	NOTC2	Neurogenic locus notch homolog protein 2	0.026539	0.0114981	0.0209927
SeqId_11300_32	SORT1	SORT	Sortilin	0.00254537	0.0126994	0.841142
SeqId_11302_237	TNR	TENR	Tenascin-R	-0.0648822	0.00739664	1.75771e-18
SeqId_11303_7	SAMHD1	SAMH1	Deoxynucleoside triphosphate triphosphohydrolase SAMHD1	-0.0165485	0.00742883	0.0259065
SeqId_11307_33	WWP1	WWP1	NEDD4-like E3 ubiquitin-protein ligase WWP1	-0.123107	0.00827957	5.25565e-50
SeqId_11308_8	CREB3L4	CR3L4	Cyclic AMP-responsive element-binding protein 3-like protein 4	0.00910675	0.00659479	0.167309
SeqId_11312_40	PMS2	PMS2	Mismatch repair endonuclease PMS2	-0.055395	0.00802457	5.0854e-12
SeqId_11313_100	PCBD1	PHS	Pterin-4-alpha-carbinolamine dehydratase	-0.0311875	0.0122587	0.0109553
SeqId_11315_148	PPM1D	PPM1D	Protein phosphatase 1D	-0.125269	0.00831083	2.43801e-51
SeqId_11319_106	MRE11	MRE11	Double-strand break repair protein MRE11	-0.0978948	0.00665753	6.0418e-49
SeqId_11320_29	CHFR	CHFR	E3 ubiquitin-protein ligase CHFR	-0.061036	0.00462358	8.6527e-40
SeqId_11324_3	PXDNL	PXDNL	Peroxidasin-like protein	-0.0495428	0.00884149	2.10137e-08
SeqId_11327_56	CLK2	CLK2	Dual specificity protein kinase CLK2	-0.149103	0.0112279	3.03857e-40
SeqId_11328_9	USB1	USB1	U6 snRNA phosphodiesterase	0.0147652	0.00493386	0.0027658
SeqId_11330_15	CSNK2B	CSK2B	Casein kinase II subunit beta	-0.0836831	0.00708978	3.75115e-32
SeqId_11333_82	ARHGAP25	RHG25	Rho GTPase-activating protein 25	0.101384	0.0131866	1.48994e-14
SeqId_11334_7	LILRB3	LIRB3	Leukocyte immunoglobulin-like receptor subfamily B member 3	-0.132094	0.00886799	3.51903e-50
SeqId_11336_9	FANCF	FANCF	Fanconi anemia group F protein	0.0241696	0.00814016	0.00298601
SeqId_11338_49	BLK	BLK	Tyrosine-protein kinase BLK	-0.00701721	0.00772089	0.363424
SeqId_11342_59	PLXDC2	PXDC2	Plexin domain-containing protein 2	0.0318622	0.0104939	0.00239534
SeqId_11347_9	TALDO1	Transaldolase	Transaldolase	0.25212	0.0139325	3.43875e-73
SeqId_11348_132	P4HA2	P4HA2	Prolyl 4-hydroxylase subunit alpha-2	-0.0667222	0.00763257	2.2946e-18
SeqId_11350_30	STUB1	CHIP	E3 ubiquitin-protein ligase CHIP	-0.0198112	0.0077315	0.0103951
SeqId_11351_233	NHEJ1	NHEJ1	Non-homologous end-joining factor 1	0.0378742	0.00948491	6.5215e-05
SeqId_11352_42	TTN	TITIN	Titin	0.104925	0.00849458	4.74906e-35
SeqId_11354_21	PLCB1	Phospholipase C-beta-1	1-phosphatidylinositol 4,5-bisphosphate phosphodiesterase beta-1	0.0563065	0.00963543	5.1057e-09
SeqId_11355_10	EIF5A2	IF5A2	Eukaryotic translation initiation factor 5A-2	-0.023997	0.0144942	0.0977978
SeqId_11358_15	GRB10	GRB10	Growth factor receptor-bound protein 10	-0.165214	0.0139133	1.60654e-32
SeqId_11360_39	RRM1	RRM1	Ribonucleoside-diphosphate reductase large subunit	-0.11493	0.0179408	1.49311e-10
SeqId_11363_58	AQP4	AQP4	Aquaporin-4	-0.0952959	0.00771842	5.08358e-35
SeqId_11364_18	MFN1	MFN1	Mitofusin-1	0.05566	0.0111882	6.52809e-07
SeqId_11365_17	TENM4	TEN4	Teneurin-4	-0.0186651	0.00649283	0.00404377
SeqId_11368_32	AK2	KAD2	Adenylate kinase 2, mitochondrial	0.162525	0.0190953	1.7208e-17
SeqId_11369_23	ADH5	ADHX	Alcohol dehydrogenase class-3	-0.0687253	0.0123606	2.69725e-08
SeqId_11370_20	INPP5E	INP5E	72 kDa inositol polyphosphate 5-phosphatase	-0.0324264	0.00459375	1.67926e-12
SeqId_11372_2	ZNF18	ZNF18	Zinc finger protein 18	-0.0604925	0.00634288	1.46916e-21
SeqId_11378_37	SYK	KSYK	Tyrosine-protein kinase SYK	-0.084916	0.0215086	7.88056e-05
SeqId_11380_84	RBM24	RBM24	RNA-binding protein 24	-0.141629	0.00959387	2.55947e-49
SeqId_11381_56	PRPS1	PRPS1	Ribose-phosphate pyrophosphokinase 1	0.0128028	0.00982665	0.192621
SeqId_11382_5	BLVRA	BIEA	Biliverdin reductase A	-0.170701	0.0109682	1.29179e-54
SeqId_11387_3	ATF6B	ATF6B	Cyclic AMP-dependent transcription factor ATF-6 beta	-0.156219	0.00835851	5.99897e-78
SeqId_11388_75	WFDC2	HE4	WAP four-disulfide core domain protein 2	0.394132	0.010089	0
SeqId_11391_69	MVK	MVK	Mevalonate kinase	-0.191778	0.0144104	2.07031e-40
SeqId_11395_5	PTK2B	FAK2	Protein-tyrosine kinase 2-beta	0.0769891	0.00877021	1.65692e-18
SeqId_11396_39	DNAI1	DNAI1	Dynein intermediate chain 1, axonemal	-0.101653	0.00581842	2.3907e-68
SeqId_11401_181	RNF146	RN146	E3 ubiquitin-protein ligase RNF146	-0.0550614	0.00584918	4.79782e-21
SeqId_11402_17	KMT2C	KMT2C	Histone-lysine N-methyltransferase 2C	0.0519845	0.00923681	1.82335e-08
SeqId_11405_150	CARD9	CARD9	Caspase recruitment domain-containing protein 9	-0.10605	0.00830918	2.63727e-37
SeqId_11416_23	FBXL4	FBXL4	F-box/LRR-repeat protein 4	-0.0344633	0.00539041	1.62197e-10
SeqId_11422_2	DLX3	DLX3	Homeobox protein DLX-3	0.0343219	0.00762341	6.72632e-06
SeqId_11424_4	FAH	FAAA	Fumarylacetoacetase	-0.19595	0.0120364	1.37442e-59
SeqId_11425_31	RUFY1	RUFY1	RUN and FYVE domain-containing protein 1	-0.256027	0.0116434	3.66292e-107
SeqId_11429_80	HNRNPC	hnRNP C1/C2	Heterogeneous nuclear ribonucleoproteins C1/C2	-0.0369999	0.00700419	1.2741e-07
SeqId_11430_49	DTX1	DTX1	E3 ubiquitin-protein ligase DTX1	-0.153197	0.0072178	5.62439e-100
SeqId_11431_235	RECQL	RECQ1	ATP-dependent DNA helicase Q1	-0.0185501	0.011082	0.0941529
SeqId_11432_11	PQBP1	PQBP1	Polyglutamine-binding protein 1	-0.0361833	0.00639963	1.56785e-08
SeqId_11433_11	TCTN2	TECT2	Tectonic-2	-0.0520686	0.010975	2.09237e-06
SeqId_11436_6	INA	AINX	Alpha-internexin	0.114223	0.00805622	1.24843e-45
SeqId_11438_6	DNAJB2	DNJB2	DnaJ homolog subfamily B member 2	0.0189082	0.00744252	0.0110672
SeqId_11439_88	RHPN2	RHPN2	Rhophilin-2	-0.0279572	0.00833039	0.000790651
SeqId_11440_58	SOCS3	SOCS-3	Suppressor of cytokine signaling 3	-0.112931	0.00872529	2.57636e-38
SeqId_11441_11	PYGL	PYGL	Glycogen phosphorylase, liver form	-0.215045	0.0148332	1.25553e-47
SeqId_11442_1	DNER	DNER	Delta and Notch-like epidermal growth factor-related receptor	-0.027029	0.0126812	0.0330544
SeqId_11444_49	POLR3F	RPC6	DNA-directed RNA polymerase III subunit RPC6	0.00269929	0.00689409	0.6954
SeqId_11448_34	GALK1	GALK1	Galactokinase	0.258108	0.0215063	3.48995e-33
SeqId_11454_87	EIF3G	EIF3G	Eukaryotic translation initiation factor 3 subunit G	0.154323	0.0137546	3.26121e-29
SeqId_11456_2	MAGEB10	MAGBA	Melanoma-associated antigen B10	-0.150099	0.00876007	8.20884e-66
SeqId_11457_53	GALE	GALE	UDP-glucose 4-epimerase	-0.259832	0.0109928	1.62528e-123
SeqId_11458_30	PCBP1	PCBP1	Poly(rC)-binding protein 1	-0.0721463	0.01959	0.000230667
SeqId_11459_81	ELL	ELL	RNA polymerase II elongation factor ELL	-0.0692766	0.00593707	1.84696e-31
SeqId_11462_8	RBFOX2	RBM9	RNA binding protein fox-1 homolog 2	0.0820177	0.00588112	3.33024e-44
SeqId_11464_9	RELB	RELB	Transcription factor RelB	-0.0511953	0.00725632	1.7226e-12
SeqId_11465_4	GPR135	GP135	Probable G-protein coupled receptor 135	-0.0676032	0.00991448	9.19137e-12
SeqId_11468_15	RBM19	RBM19	Probable RNA-binding protein 19	0.118026	0.0137595	9.67452e-18
SeqId_11476_43	VPS4A	VPS4A	Vacuolar protein sorting-associated protein 4A	-0.00775934	0.0100334	0.439316
SeqId_11480_1	ALDH3A1	Aldehyde dehydrogenase, class 3	Aldehyde dehydrogenase, dimeric NADP-preferring	0.0259596	0.00659722	8.32215e-05
SeqId_11481_25	HAVCR2	TIMD3	Hepatitis A virus cellular receptor 2	0.021371	0.034679	0.537728
SeqId_11486_26	ZNF174	ZN174	Zinc finger protein 174	0.0114984	0.0117933	0.329565
SeqId_11490_42	UBL4A	UBL4A	Ubiquitin-like protein 4A	0.0370685	0.00884603	2.78452e-05
SeqId_11493_169	DYNLL2	DYL2	Dynein light chain 2, cytoplasmic	-0.00421206	0.0170601	0.804989
SeqId_11494_4	ELL2	ELL2	RNA polymerase II elongation factor ELL2	0.0306189	0.0087806	0.000488267
SeqId_11510_31	APOL1	Apo L1	Apolipoprotein L1	-0.011997	0.00914477	0.189556
SeqId_11513_92	CD38	CD38	ADP-ribosyl cyclase/cyclic ADP-ribose hydrolase 1	-0.0113608	0.00567222	0.0451895
SeqId_11514_196	CD59	CD59	CD59 glycoprotein	0.220312	0.00642069	5.04143e-258
SeqId_11516_7	FABP1	FABPL	Fatty acid-binding protein, liver	0.0721795	0.00721989	1.56601e-23
SeqId_11530_37	HMBS	HEM3	Porphobilinogen deaminase	-0.027839	0.0154374	0.0713337
SeqId_11534_6	LRIT3	LRIT3	Leucine-rich repeat, immunoglobulin-like domain and transmembrane domain-containing protein 3	0.0129377	0.00752029	0.0853643
SeqId_11536_9	MYSM1	MYSM1	Histone H2A deubiquitinase MYSM1	-0.0613717	0.00815381	5.20185e-14
SeqId_11537_12	TFR2	TFR2	Transferrin receptor protein 2	-0.0585883	0.00741164	2.68139e-15
SeqId_11538_216	MLYCD	DCMC	Malonyl-CoA decarboxylase, mitochondrial	0.00129277	0.0065456	0.843434
SeqId_11539_4	ATP5MF	ATPK	ATP synthase subunit f, mitochondrial	-0.217517	0.0092055	1.93862e-123
SeqId_11540_37	FOXO3	FOXO3A	Forkhead box protein O3	0.0032216	0.00840231	0.701409
SeqId_11542_11	TMEM230	TM230	Transmembrane protein 230	-0.0170092	0.0071325	0.0170908
SeqId_11543_84	LIMA1	LIMA1	LIM domain and actin-binding protein 1	-0.0602567	0.00816836	1.62087e-13
SeqId_11544_39	PHF3	PHF3	PHD finger protein 3	0.0438616	0.00758323	7.29373e-09
SeqId_11546_7	CYGB	CYGB	Cytoglobin	0.0603294	0.0106429	1.44036e-08
SeqId_11548_84	CDC25A	MPIP1	M-phase inducer phosphatase 1	0.444854	0.030749	1.95131e-47
SeqId_11549_6	ISL1	ISL1	Insulin gene enhancer protein ISL-1	-0.0100601	0.00677922	0.13782
SeqId_11551_16	HMG20B	HM20B	SWI/SNF-related matrix-associated actin-dependent regulator of chromatin subfamily E member 1-related	0.0137612	0.0074117	0.0633561
SeqId_11556_19	ARFGAP1	ARFG1	ADP-ribosylation factor GTPase-activating protein 1	-0.114401	0.00615569	4.27716e-77
SeqId_11557_3	SMURF1	SMUF1	E3 ubiquitin-protein ligase SMURF1	0.0202238	0.00440275	4.36011e-06
SeqId_11560_76	NFATC4	NFAC4	Nuclear factor of activated T-cells, cytoplasmic 4	-0.0117252	0.00586126	0.045451
SeqId_11562_9	POLE2	DPOE2	DNA polymerase epsilon subunit 2	-0.000569964	0.00605578	0.925015
SeqId_11563_51	SYTL4	SYTL4	Synaptotagmin-like protein 4	-0.136919	0.00738867	1.16283e-76
SeqId_11565_58	ZNF23	ZNF23	Zinc finger protein 23	-0.0191497	0.0109311	0.0797976
SeqId_11566_48	KRT72	Keratin 72	Keratin, type II cytoskeletal 72	-0.00172794	0.0067152	0.796934
SeqId_11567_23	ZNF10	ZNF10	Zinc finger protein 10	-0.0408962	0.00570288	7.43648e-13
SeqId_11568_2	FKBP1B	FKB1B	Peptidyl-prolyl cis-trans isomerase FKBP1B	0.115287	0.0205856	2.13904e-08
SeqId_11570_94	BCAP29	BAP29	B-cell receptor-associated protein 29	-0.0631674	0.00658549	8.64821e-22
SeqId_11571_75	KLRC3	NKG2E	NKG2-E type II integral membrane protein	-0.0175295	0.00877748	0.045814
SeqId_11572_4	DNM2	DYN2	Dynamin-2	-0.0190625	0.0165294	0.248807
SeqId_11573_3	SRSF6	SRSF6	Serine/arginine-rich splicing factor 6	0.139302	0.00932999	2.08548e-50
SeqId_11582_63	DNAJA2	DNJA2	DnaJ homolog subfamily A member 2	0.0330757	0.00908199	0.000270629
SeqId_11587_5	MGA	MGAP	MAX gene-associated protein	-0.152103	0.00849987	1.29534e-71
SeqId_11590_5	RBM23	RBM23	Probable RNA-binding protein 23	0.0489243	0.0058513	6.20479e-17
SeqId_11591_43	PRC1	PRC1	Protein regulator of cytokinesis 1	0.00449501	0.00682632	0.510229
SeqId_11592_1	ELAVL1	ELAV1	ELAV-like protein 1	-0.0514202	0.00872377	3.76357e-09
SeqId_11593_21	CXCL9	MIG	C-X-C motif chemokine 9	0.005626	0.00441907	0.202976
SeqId_11596_47	ZNF75D	ZN75D	Zinc finger protein 75D	0.0128319	0.00618352	0.0379693
SeqId_11606_22	DNAJB6	DNJB6	DnaJ homolog subfamily B member 6	0.0142329	0.00550352	0.00970545
SeqId_11607_15	BRD1	BRD1	Bromodomain-containing protein 1	0.0155644	0.00753058	0.0387508
SeqId_11608_5	MAP1LC3B	MLP3B	Microtubule-associated proteins 1A/1B light chain 3B	0.126767	0.0119032	1.74672e-26
SeqId_11614_29	ERH	ERH	Enhancer of rudimentary homolog	0.0701484	0.0118105	2.85889e-09
SeqId_11615_16	DAPP1	DAPP1	Dual adapter for phosphotyrosine and 3-phosphotyrosine and 3-phosphoinositide	0.0391638	0.0275343	0.15492
SeqId_11616_9	HSF1	HSF1	Heat shock factor protein 1	0.0132936	0.00582646	0.0225132
SeqId_11617_1	ITGAL	LFA-1 alpha-L chain	Integrin alpha-L	-0.0604467	0.00570178	2.93664e-26
SeqId_11618_83	MYB	MYB	Transcriptional activator Myb	-0.070403	0.00675806	2.06019e-25
SeqId_11626_7	UBE2V1	UB2V1	Ubiquitin-conjugating enzyme E2 variant 1	-0.0204829	0.0109158	0.0605932
SeqId_11633_89	AHSA1	AHSA1	Activator of 90 kDa heat shock protein ATPase homolog 1	-0.0697299	0.00866694	8.58929e-16
SeqId_11634_32	RGS10	RGS10	Regulator of G-protein signaling 10	-0.00536908	0.0239406	0.82255
SeqId_11636_33	TAGLN2	Transgelin-2	Transgelin-2	0.0544712	0.0181136	0.0026367
SeqId_11638_42	B3GALT2	B3GT2	Beta-1,3-galactosyltransferase 2	-0.0351206	0.00634991	3.18621e-08
SeqId_11643_73	DTX3L	DTX3L	E3 ubiquitin-protein ligase DTX3L	0.00453739	0.0063238	0.47306
SeqId_11645_9	P4HA1	P4HA1	Prolyl 4-hydroxylase subunit alpha-1	0.000895482	0.00432592	0.836007
SeqId_11646_4	CHST9	Carbohydrate sulfotransferase 9	Carbohydrate sulfotransferase 9	0.125025	0.00979385	2.54943e-37
SeqId_11649_3	SMAP1	SMAP1	Stromal membrane-associated protein 1	0.064677	0.0171866	0.000167742
SeqId_11653_69	SLC6A9	SC6A9	Sodium- and chloride-dependent glycine transporter 1	-0.00423072	0.00714497	0.553766
SeqId_11654_77	NRSN1	NRSN1	Neurensin-1	-0.0648986	0.00851145	2.44304e-14
SeqId_11656_110	EVL	EVL	Ena/VASP-like protein	-0.0719335	0.00789924	8.51713e-20
SeqId_11657_86	SOCS7	SOCS7	Suppressor of cytokine signaling 7	0.012178	0.00546708	0.0259124
SeqId_11659_31	CLINT1	EPN4	Clathrin interactor 1	0.148859	0.0247369	1.76896e-09
SeqId_11661_11	NLRP1	NALP1	NACHT, LRR and PYD domains-containing protein 1	0.0575222	0.00937503	8.47969e-10
SeqId_11664_32	ARFGAP2	ARFG2	ADP-ribosylation factor GTPase-activating protein 2	0.0360974	0.0201131	0.0726982
SeqId_11666_72	RGS8	RGS8	Regulator of G-protein signaling 8	-0.121659	0.00918725	5.01042e-40
SeqId_11667_29	TNS2	TENC1	Tensin-2	0.0100037	0.00596502	0.0935318
SeqId_11671_19	BRPF1	BRPF1	Peregrin	-0.109292	0.00728939	8.11952e-51
SeqId_11677_17	ZDHHC14	ZDH14	Probable palmitoyltransferase ZDHHC14	0.0163956	0.0103711	0.113902
SeqId_11678_105	GJD2	CXD2	Gap junction delta-2 protein	-0.0566211	0.0102537	3.3517e-08
SeqId_11681_8	AGFG1	NUPL	Arf-GAP domain and FG repeat-containing protein 1	0.140714	0.0180178	5.73095e-15
SeqId_11682_7	TXNIP	TXNIP	Thioredoxin-interacting protein	-0.213637	0.00944114	2.28064e-113
SeqId_11683_19	GGA3	GGA3	ADP-ribosylation factor-binding protein GGA3	0.0654958	0.0165608	7.65786e-05
SeqId_11690_47	ANAPC7	APC7	Anaphase-promoting complex subunit 7	-0.0146788	0.00648757	0.0236607
SeqId_11699_16	PTP4A2	TP4A2	Protein tyrosine phosphatase type IVA 2	0.0788267	0.00889515	7.87609e-19
SeqId_11708_2	LCN1	LCN1	Lipocalin-1	0.0400931	0.00719319	2.49304e-08
SeqId_11709_29	CPT1B	CPT1B	Carnitine O-palmitoyltransferase 1, muscle isoform	-0.0582873	0.0073252	1.76128e-15
SeqId_11715_1	POU2F1	PO2F1	POU domain, class 2, transcription factor 1	0.0201527	0.00593585	0.00068606
SeqId_11716_28	LRIT2	LRIT2	Leucine-rich repeat, immunoglobulin-like domain and transmembrane domain-containing protein 2	0.051123	0.0113148	6.23506e-06
SeqId_11816_84	JAK2	JAK2	Tyrosine-protein kinase JAK2	0.0628486	0.0222879	0.00480463
SeqId_11825_27	PPARGC1A	PRGC1	Peroxisome proliferator-activated receptor gamma coactivator 1-alpha	-0.0961151	0.00750788	1.59974e-37
SeqId_11827_7	RORC	RORG	Nuclear receptor ROR-gamma	0.10049	0.0100654	1.79545e-23
SeqId_11837_7	TNFRSF18	GITR	Tumor necrosis factor receptor superfamily member 18	0.0437614	0.0107016	4.32766e-05
SeqId_11910_27	DLX4	DLX4	Homeobox protein DLX-4	-0.0293624	0.010162	0.0038592
SeqId_11911_13	LRRC4B	LRC4B	Leucine-rich repeat-containing protein 4B	0.0195701	0.00670103	0.00349519
SeqId_11926_23	AAGAB	P34	Alpha- and gamma-adaptin-binding protein p34	0.0222598	0.0127564	0.0809866
SeqId_11934_9	INTS3	INT3	Integrator complex subunit 3	0.011187	0.0115389	0.332295
SeqId_11952_1	IGDCC3	IGDC3	Immunoglobulin superfamily DCC subclass member 3	-0.00173872	0.00572015	0.761156
SeqId_11955_1	ARHGAP1	RHG01	Rho GTPase-activating protein 1	0.180455	0.00808707	2.70267e-110
SeqId_11988_24	PTPRH	PTPRH	Receptor-type tyrosine-protein phosphatase H	-0.0625176	0.00845929	1.46376e-13
SeqId_11989_35	EMC1	EMC1	ER membrane protein complex subunit 1	0.0348008	0.0073848	2.44715e-06
SeqId_12001_7	TJP1	ZO1	Tight junction protein ZO-1	-0.0360194	0.011692	0.00206525
SeqId_12008_3	CD7	CD7	T-cell antigen CD7	0.171642	0.0103387	6.75848e-62
SeqId_12014_19	PTS	PTPS	6-pyruvoyl tetrahydrobiopterin synthase	-0.00819466	0.00815029	0.314683
SeqId_12018_84	TPK1	TPK1	Thiamin pyrophosphokinase 1	-0.0116866	0.00547583	0.0328255
SeqId_12020_39	BPGM	PMGE	Bisphosphoglycerate mutase	-0.274418	0.0124538	1.33222e-107
SeqId_12022_12	SMAD4	SMAD4	Mothers against decapentaplegic homolog 4	0.0181361	0.00902206	0.0444112
SeqId_12033_3	BUB1	BUB1	Mitotic checkpoint serine/threonine-protein kinase BUB1	0.0162733	0.0117887	0.167459
SeqId_12041_33	HSPA1L	HS71L	Heat shock 70 kDa protein 1-like	-0.0682154	0.00953431	8.38412e-13
SeqId_12046_51	TARDBP	TADBP	TAR DNA-binding protein 43	0.0814561	0.00819036	2.64211e-23
SeqId_12329_21	RPS6KA1	KS6A1	Ribosomal protein S6 kinase alpha-1	-0.17887	0.00904099	4.06545e-87
SeqId_12332_7	EEF2K	EF2K	Eukaryotic elongation factor 2 kinase	0.0418985	0.0175947	0.0172507
SeqId_12333_87	RPIA	RPIA	Ribose-5-phosphate isomerase	-0.0747657	0.00726757	8.01649e-25
SeqId_12338_27	EGFLAM	EGFLA	Pikachurin	0.124959	0.00702119	7.4043e-71
SeqId_12340_17	AARS1	SYAC	Alanine--tRNA ligase, cytoplasmic	-0.0450613	0.0153563	0.00334221
SeqId_12341_8	DUSP6	DUS6	Dual specificity protein phosphatase 6	0.0118828	0.00831215	0.152839
SeqId_12343_14	ACAP2	CENB2	Arf-GAP with coiled-coil, ANK repeat and PH domain-containing protein 2	0.0126192	0.00668119	0.0589227
SeqId_12345_4	ANAPC10	APC10	Anaphase-promoting complex subunit 10	-0.0183964	0.00384283	1.69115e-06
SeqId_12347_29	CCM2	CCM2	Cerebral cavernous malformations 2 protein	-0.0870233	0.00800108	1.49275e-27
SeqId_12350_86	ETS2	ETS2	Protein C-ets-2	-0.0672837	0.00817323	1.838e-16
SeqId_12352_70	ARRDC3	ARRD3	Arrestin domain-containing protein 3	0.112663	0.0157644	8.88923e-13
SeqId_12355_223	MRRF	RRFM	Ribosome-recycling factor, mitochondrial	-0.110271	0.00600431	2.48756e-75
SeqId_12356_65	SRI	Sorcin	Sorcin	0.0750785	0.00972979	1.19701e-14
SeqId_12357_41	SNAP29	SNP29	Synaptosomal-associated protein 29	-0.0423746	0.00847359	5.70969e-07
SeqId_12358_6	IGBP1	IGBP1	Immunoglobulin-binding protein 1	0.0978529	0.0148055	3.86313e-11
SeqId_12361_102	RRAS2	RRAS2	Ras-related protein R-Ras2	0.0411956	0.00794982	2.19573e-07
SeqId_12363_70	TRIB2	TRIB2	Tribbles homolog 2	-0.0196474	0.00636204	0.00201354
SeqId_12365_108	RUVBL1	RUVB1	RuvB-like 1	0.0573071	0.00754312	3.0247e-14
SeqId_12366_16	CRYGD	CRGD	Gamma-crystallin D	-0.0182828	0.00621493	0.00326358
SeqId_12370_30	APOF	Apo F	Apolipoprotein F	0.335587	0.0157536	1.0815e-100
SeqId_12373_73	TRA2B	TRA2B	Transformer-2 protein homolog beta	0.295013	0.0101127	4.31168e-187
SeqId_12374_8	PAFAH1B3	PA1B3	Platelet-activating factor acetylhydrolase IB subunit gamma	-0.149702	0.0131864	7.18664e-30
SeqId_12376_85	CDKN2D	p19-INK4d	Cyclin-dependent kinase 4 inhibitor D	-0.0202355	0.0143821	0.159429
SeqId_12378_71	TAPBP	TPSN	Tapasin	0.0366725	0.0162182	0.0237469
SeqId_12381_26	CBR1	CBR1	Carbonyl reductase [NADPH] 1	0.283602	0.0106045	1.46408e-157
SeqId_12382_2	DDX58	DDX58	Probable ATP-dependent RNA helicase DDX58	-0.0387431	0.00780435	6.89531e-07
SeqId_12385_4	CAPN3	CAN3	Calpain-3	-0.068798	0.0121393	1.4498e-08
SeqId_12386_11	RNPEP	AMPB	Aminopeptidase B	0.213203	0.0129489	6.54561e-61
SeqId_12387_7	PDLIM4	PDLI4	PDZ and LIM domain protein 4	0.0328672	0.0157227	0.0365797
SeqId_12389_4	ORC6	ORC6	Origin recognition complex subunit 6	0.03378	0.00720051	2.71434e-06
SeqId_12391_27	PDZD7	PDZD7	PDZ domain-containing protein 7	-0.103002	0.00864579	1.00651e-32
SeqId_12394_53	C16orf54	CP054	Transmembrane protein C16orf54	0.0569797	0.014176	5.83319e-05
SeqId_12395_86	DARS2	SYDM	Aspartate--tRNA ligase, mitochondrial	0.0731264	0.0226396	0.00123779
SeqId_12396_19	HIBCH	HIBCH	3-hydroxyisobutyryl-CoA hydrolase, mitochondrial	0.0439275	0.0148666	0.00312894
SeqId_12399_194	CCDC50	CCD50	Coiled-coil domain-containing protein 50	0.0297915	0.00679335	1.15776e-05
SeqId_12400_25	UBE2T	UBE2T	Ubiquitin-conjugating enzyme E2 T	-0.110366	0.00686523	3.75596e-58
SeqId_12401_3	STAMBPL1	STALP	AMSH-like protease	-0.0317835	0.00538946	3.69413e-09
SeqId_12406_119	DIRAS3	ARHI	GTP-binding protein Di-Ras3	-0.00818524	0.00961106	0.39441
SeqId_12408_333	RAB22A	RB22A	Ras-related protein Rab-22A	-0.110905	0.0116502	1.73842e-21
SeqId_12409_90	RAB7B	RAB7B	Ras-related protein Rab-7b	0.05243	0.010382	4.41633e-07
SeqId_12411_60	MAX	MAX	Protein max	0.037106	0.016011	0.0204745
SeqId_12415_122	EDF1	EDF1	Endothelial differentiation-related factor 1	-0.145233	0.00670125	3.72626e-104
SeqId_12420_10	GPD1L	GPD1L	Glycerol-3-phosphate dehydrogenase 1-like protein	-0.180161	0.0115311	5.00608e-55
SeqId_12422_143	ALOX15B	LX15B	Arachidonate 15-lipoxygenase B	0.0251549	0.0148113	0.0894396
SeqId_12423_38	A1CF	A1CF	APOBEC1 complementation factor	0.041403	0.0131367	0.00162322
SeqId_12425_104	ARF6	ARF6	ADP-ribosylation factor 6	-0.0358356	0.0052187	6.56709e-12
SeqId_12426_19	MOB1A	MOL1B	MOB kinase activator 1A	-0.0963936	0.00832197	5.02406e-31
SeqId_12427_8	CDC25B	MPIP2	M-phase inducer phosphatase 2	-0.101904	0.00661226	1.3733e-53
SeqId_12428_2	LYPLAL1	LYPL1	Lysophospholipase-like protein 1	-0.0721826	0.0071241	3.97733e-24
SeqId_12430_78	PAIP1	PAIP1	Polyadenylate-binding protein-interacting protein 1	-0.0279285	0.00650276	1.7479e-05
SeqId_12431_13	PELO	PELO	Protein pelota homolog	0.0421642	0.0125031	0.000745421
SeqId_12432_23	CACYBP	CYBP	Calcyclin-binding protein	0.0430381	0.0190156	0.0236169
SeqId_12434_25	IST1	K0174	IST1 homolog	-0.106076	0.00855499	2.63664e-35
SeqId_12436_84	GSTO1	GST omega-1	Glutathione S-transferase omega-1	-0.0111361	0.00643764	0.0836598
SeqId_12437_18	ULK3	ULK3	Serine/threonine-protein kinase ULK3	0.0128075	0.00565502	0.0235251
SeqId_12438_127	MPG	3MG	DNA-3-methyladenine glycosylase	-0.00323785	0.0074061	0.661975
SeqId_12439_67	IRF9	ISGF3	Interferon regulatory factor 9	-0.0371906	0.00731165	3.64773e-07
SeqId_12442_4	RHOD	RHOD	Rho-related GTP-binding protein RhoD	0.0633335	0.0135348	2.87837e-06
SeqId_12444_39	NR5A2	NR5A2	Nuclear receptor subfamily 5 group A member 2	-0.0304276	0.00733631	3.36075e-05
SeqId_12445_50	ANKRD27	ANR27	Ankyrin repeat domain-containing protein 27	-0.0602934	0.00605612	2.37946e-23
SeqId_12449_16	PPIH	PPIH	Peptidyl-prolyl cis-trans isomerase H	-0.0249572	0.0127535	0.0503601
SeqId_12450_42	PMVK	PMVK	Phosphomevalonate kinase	-0.0664315	0.00798609	8.91587e-17
SeqId_12451_62	BACH1	BACH1	Transcription regulator protein BACH1	-0.125838	0.00937832	4.74814e-41
SeqId_12452_32	KMT5C	SV422	Histone-lysine N-methyltransferase SUV420H2	-0.0947922	0.00659475	7.5487e-47
SeqId_12453_161	NXF1	NXF1	Nuclear RNA export factor 1	-0.00820116	0.00667759	0.219386
SeqId_12454_105	NTMT1	NTM1A	N-terminal Xaa-Pro-Lys N-methyltransferase 1	0.023167	0.00911813	0.0110613
SeqId_12455_48	MYNN	MYNN	Myoneurin	-0.0408499	0.00688734	3.00791e-09
SeqId_12456_5	PFKFB3	F263	6-phosphofructo-2-kinase/fructose-2,6-bisphosphatase 3	-0.101848	0.00830462	1.41235e-34
SeqId_12457_10	ADI1	MTND	1,2-dihydroxy-3-keto-5-methylthiopentene dioxygenase	-0.0189061	0.0110652	0.0875235
SeqId_12458_79	CHP1	CHP1	Calcineurin B homologous protein 1	0.10379	0.0100244	4.02349e-25
SeqId_12459_13	PLEKHA1	PKHA1	Pleckstrin homology domain-containing family A member 1	0.032097	0.00670066	1.66679e-06
SeqId_12461_8	SIRT5	SIRT5	NAD-dependent protein deacylase sirtuin-5, mitochondrial	0.155979	0.00888025	4.59285e-69
SeqId_12462_20	SETMAR	SETMR	Histone-lysine N-methyltransferase SETMAR	-0.00408926	0.00949499	0.666704
SeqId_12463_7	KLHL13	KLH13	Kelch-like protein 13	0.051986	0.00712493	2.95674e-13
SeqId_12466_7	HNRNPA1	ROA1	Heterogeneous nuclear ribonucleoprotein A1	0.0863297	0.00964132	3.424e-19
SeqId_12469_19	MAPRE1	MARE1	Microtubule-associated protein RP/EB family member 1	-0.0123629	0.0238742	0.604574
SeqId_12471_47	STAU1	STAU1	Double-stranded RNA-binding protein Staufen homolog 1	-0.0221741	0.00713518	0.00188543
SeqId_12473_48	KCTD5	KCTD5	BTB/POZ domain-containing protein KCTD5	-0.0960434	0.00625978	3.94965e-53
SeqId_12476_50	TIGAR	TIGAR	Fructose-2,6-bisphosphatase TIGAR	-0.0216723	0.0080459	0.00706893
SeqId_12477_42	TSN	TSN	Translin	0.00965031	0.00898931	0.283033
SeqId_12478_15	RPL30	RL30	60S ribosomal protein L30	-0.117771	0.0139166	2.61449e-17
SeqId_12480_9	OTUD5	OTUD5	OTU domain-containing protein 5	-0.24108	0.0114977	1.29481e-97
SeqId_12482_5	BPTF	BPTF	Nucleosome-remodeling factor subunit BPTF	-0.0398231	0.00517588	1.4263e-14
SeqId_12483_62	RORB	RORB	Nuclear receptor ROR-beta	0.0130437	0.0117542	0.267124
SeqId_12484_67	PITPNB	PIPNB	Phosphatidylinositol transfer protein beta isoform	-0.144231	0.00809259	4.72096e-71
SeqId_12488_9	MCTS1	MCTS1	Malignant T-cell-amplified sequence 1	0.0580403	0.0105591	3.86977e-08
SeqId_12490_92	LAMTOR3	LTOR3	Ragulator complex protein LAMTOR3	0.073308	0.00672784	1.2015e-27
SeqId_12493_42	OTUB2	OTUB2	Ubiquitin thioesterase OTUB2	-0.0478743	0.00654266	2.53083e-13
SeqId_12494_99	GABARAPL2	GBRL2	Gamma-aminobutyric acid receptor-associated protein-like 2	0.0244161	0.0121948	0.0452661
SeqId_12497_29	NUDT16L1	SDOS	Tudor-interacting repair regulator protein	0.0498109	0.0131962	0.000160243
SeqId_12498_12	TAX1BP3	TX1B3	Tax1-binding protein 3	0.0859733	0.00885846	2.86457e-22
SeqId_12499_108	SH3GL2	SH3G2	Endophilin-A1	0.0767903	0.0243437	0.00160813
SeqId_12500_88	UBA2	SAE2	SUMO-activating enzyme subunit 2	-0.00285348	0.0109868	0.795081
SeqId_12501_10	TBCA	TBCA	Tubulin-specific chaperone A	0.0142135	0.01378	0.302326
SeqId_12503_5	GPR68	SPR1	Ovarian cancer G-protein coupled receptor 1	-0.0571142	0.00937159	1.09855e-09
SeqId_12504_26	LMOD1	LMOD1	Leiomodin-1	0.00538539	0.00875034	0.538258
SeqId_12507_16	ITPKC	IP3KC	Inositol-trisphosphate 3-kinase C	-0.0115472	0.00735584	0.116462
SeqId_12508_9	CHMP3	CHMP3	Charged multivesicular body protein 3	0.111106	0.0109159	2.4769e-24
SeqId_12509_115	COMMD1	COMD1	COMM domain-containing protein 1	0.137584	0.0251422	4.44387e-08
SeqId_12510_3	STAP1	STAP1	Signal-transducing adaptor protein 1	0.00714146	0.00536398	0.183066
SeqId_12511_83	SLC41A2	S41A2	Solute carrier family 41 member 2	-0.123601	0.00987963	6.52579e-36
SeqId_12513_8	GLTP	GLTP	Glycolipid transfer protein	-0.00174836	0.0093185	0.851172
SeqId_12514_16	METTL1	METTL1	tRNA (guanine-N(7)-)-methyltransferase	-0.0467125	0.0056858	2.11011e-16
SeqId_12515_45	UCK2	UCK2	Uridine-cytidine kinase 2	-0.044514	0.00844855	1.37295e-07
SeqId_12516_13	TEAD4	TEAD4	Transcriptional enhancer factor TEF-3	0.0142016	0.00582444	0.0147578
SeqId_12517_52	PDCD5	TFAR19	Programmed cell death protein 5	0.199865	0.00983874	9.65392e-92
SeqId_12518_289	PBRM1	PB1	Protein polybromo-1	0.0297302	0.00832428	0.000354943
SeqId_12521_3	CDKN2C	CDN2C	Cyclin-dependent kinase 4 inhibitor C	-0.0469151	0.00699097	1.9353e-11
SeqId_12522_6	RAD23B	RD23B	UV excision repair protein RAD23 homolog B	0.126473	0.0111472	7.78939e-30
SeqId_12527_50	THRA	THA	Thyroid hormone receptor alpha	-0.148117	0.00767366	5.17268e-83
SeqId_12529_32	FKBP6	FKBP6	Inactive peptidyl-prolyl cis-trans isomerase FKBP6	-0.18558	0.0140538	8.21416e-40
SeqId_12530_14	CKS1B	CKS-1	Cyclin-dependent kinases regulatory subunit 1	0.0114798	0.00603557	0.0571689
SeqId_12531_5	ERVV-1	ERVV1	Endogenous retrovirus group V member 1 Env polyprotein	-0.0932965	0.0101144	2.85911e-20
SeqId_12532_28	CDC34	UB2R1	Ubiquitin-conjugating enzyme E2 R1	-0.0065555	0.0123612	0.595885
SeqId_12533_135	CYTH2	CYH2	Cytohesin-2	-0.0276187	0.00494679	2.36186e-08
SeqId_12534_10	CALCOCO2	CACO2	Calcium-binding and coiled-coil domain-containing protein 2	-0.00974216	0.00562123	0.0830778
SeqId_12535_2	XRCC1	XRCC1	DNA repair protein XRCC1	0.00999593	0.00982434	0.308932
SeqId_12536_46	MTMR6	MTMR6	Myotubularin-related protein 6	0.039952	0.00890367	7.21852e-06
SeqId_12537_88	PURA	PURA	Transcriptional activator protein Pur-alpha	-0.000967481	0.00850283	0.909409
SeqId_12538_19	RGS7	RGS7	Regulator of G-protein signaling 7	-0.10907	0.0139164	4.59733e-15
SeqId_12540_25	RHOG	RHOG	Rho-related GTP-binding protein RhoG	-0.0088246	0.00481056	0.0665914
SeqId_12543_76	ZNF560	ZN560	Zinc finger protein 560	-0.00820431	0.0142784	0.565564
SeqId_12546_1	SMTN	SMTN	Smoothelin	0.165254	0.0183868	2.52597e-19
SeqId_12549_33	HPGDS	PTGD2	Hematopoietic prostaglandin D synthase	0.00107	0.00885991	0.903875
SeqId_12551_3	ITCH	ITCH	E3 ubiquitin-protein ligase Itchy homolog	-0.0209278	0.0312178	0.502616
SeqId_12553_5	VRK1	VRK1	Serine/threonine-protein kinase VRK1	-0.0453493	0.00614957	1.65106e-13
SeqId_12556_7	UBE2C	UBE2C	Ubiquitin-conjugating enzyme E2 C	0.0314184	0.0139039	0.0238413
SeqId_12557_18	NOVA1	NOVA1	RNA-binding protein Nova-1	0.0843229	0.0226823	0.000201159
SeqId_12558_3	UBASH3B	UBS3B	Ubiquitin-associated and SH3 domain-containing protein B	0.0645245	0.0318677	0.0428915
SeqId_12560_9	NT5C	NT5C	5'(3')-deoxyribonucleotidase, cytosolic type	0.034107	0.0090011	0.000151132
SeqId_12562_1	PKN1	PKN1	Serine/threonine-protein kinase N1	-0.000950887	0.00637986	0.881518
SeqId_12563_2	TNFAIP8	TFIP8	Tumor necrosis factor alpha-induced protein 8	-0.0343673	0.00890845	0.000114399
SeqId_12564_9	NIP7	NIP7	60S ribosome subunit biogenesis protein NIP7 homolog	0.0291656	0.013709	0.0333803
SeqId_12568_14	KEAP1	KEAP1	Kelch-like ECH-associated protein 1	0.0352338	0.00748477	2.50895e-06
SeqId_12569_25	CCT5	TCP-1-epsilon	T-complex protein 1 subunit epsilon	-0.60878	0.031542	5.30982e-83
SeqId_12571_14	ARL3	ARL3	ADP-ribosylation factor-like protein 3	0.0511083	0.0120734	2.30456e-05
SeqId_12572_236	EFS	EFS	Embryonal Fyn-associated substrate	-0.0268412	0.0071027	0.000157455
SeqId_12573_80	TRIM3	TRIM3	Tripartite motif-containing protein 3	-0.0302775	0.00581692	1.93922e-07
SeqId_12574_36	EDN2	Endothelin 2	Endothelin-2	-0.0635557	0.0195941	0.00118021
SeqId_12575_30	MTHFD1	C1TC	C-1-tetrahydrofolate synthase, cytoplasmic	-0.0456221	0.0188819	0.0156844
SeqId_12576_21	MAGEA3	MAGE-3	Melanoma-associated antigen 3	-0.00624407	0.00614469	0.309547
SeqId_12577_100	FEN1	FLAP endonuclease-1	Flap endonuclease 1	-0.0196318	0.00989759	0.047313
SeqId_12578_13	ARF3	ARF3	ADP-ribosylation factor 3	0.0491332	0.0146262	0.00078149
SeqId_12580_7	PSMB5	PSB5	Proteasome subunit beta type-5	-0.11452	0.00691857	1.53474e-61
SeqId_12581_39	IMPA2	IMPA2	Inositol monophosphatase 2	-0.0723856	0.0109103	3.25393e-11
SeqId_12583_77	ARAF	ARAF	Serine/threonine-protein kinase A-Raf	0.0299885	0.0151483	0.0477422
SeqId_12585_39	ERCC1	ERCC1	DNA excision repair protein ERCC-1	-0.0615141	0.00853571	5.7332e-13
SeqId_12587_65	ARL2	ARL2	ADP-ribosylation factor-like protein 2	-0.136849	0.00939317	4.42266e-48
SeqId_12591_27	OPHN1	Oligophrenin-1	Oligophrenin-1	0.054613	0.0202689	0.00705112
SeqId_12594_5	GCA	GRAN	Grancalcin	0.0563295	0.00991454	1.33515e-08
SeqId_12595_11	TMOD1	TMOD1	Tropomodulin-1	0.0144647	0.0114679	0.207191
SeqId_12597_68	ATG5	Autophagy protein 5	Autophagy protein 5	0.00446959	0.0189573	0.81361
SeqId_12599_10	FERMT3	URP2	Fermitin family homolog 3	0.0218336	0.017579	0.214226
SeqId_12604_16	SCMH1	SCMH1	Polycomb protein SCMH1	0.0226219	0.0096625	0.0192216
SeqId_12612_37	PSMB1	PSB1	Proteasome subunit beta type-1	0.164939	0.0107161	1.86055e-53
SeqId_12616_45	NRBP1	NRBP	Nuclear receptor-binding protein	-0.0839047	0.00790342	2.50418e-26
SeqId_12617_2	STK24	STK24	Serine/threonine-protein kinase 24	-0.243698	0.02699	1.72988e-19
SeqId_12618_50	AKR1C1	Aldo-keto reductase 1C1	Aldo-keto reductase family 1 member C1	-0.130225	0.00694349	1.76305e-78
SeqId_12619_14	PPM1A	Protein phophatase 2Ca	Protein phosphatase 1A	0.160423	0.0109877	2.7962e-48
SeqId_12620_3	SEPTIN11	Septin-11	Septin-11	0.183517	0.0123116	3.00759e-50
SeqId_12622_96	ASH1L	ASH1L	Histone-lysine N-methyltransferase ASH1L	0.036865	0.0107731	0.000621729
SeqId_12623_84	JARID2	JARD2	Protein Jumonji	-0.0253587	0.00678811	0.000187157
SeqId_12625_138	KLHL7	KLHL7	Kelch-like protein 7	-0.169264	0.0114698	2.75988e-49
SeqId_12626_6	SENP7	SENP7	Sentrin-specific protease 7	-0.00119258	0.00692238	0.863218
SeqId_12627_97	ATG7	ATG7	Ubiquitin-like modifier-activating enzyme ATG7	0.147922	0.0179283	1.5741e-16
SeqId_12628_31	LANCL2	LANC2	LanC-like protein 2	-0.316425	0.0234993	2.50194e-41
SeqId_12630_8	ARFIP2	ARFP2	Arfaptin-2	-0.00595836	0.0113593	0.599905
SeqId_12632_14	NAT1	ARY1	Arylamine N-acetyltransferase 1	-0.134908	0.00558423	6.03595e-129
SeqId_12633_3	PTPN9	PTN9	Tyrosine-protein phosphatase non-receptor type 9	-0.0415587	0.00758037	4.19574e-08
SeqId_12634_79	BCAR3	BCAR3	Breast cancer anti-estrogen resistance protein 3	-0.00872669	0.01054	0.407694
SeqId_12635_9	TRDMT1	TRDMT	tRNA (cytosine(38)-C(5))-methyltransferase	0.0376239	0.00583337	1.12024e-10
SeqId_12636_113	SMYD2	SMYD2	N-lysine methyltransferase SMYD2	0.0162985	0.00780181	0.0367022
SeqId_12637_7	CRAT	CACP	Carnitine O-acetyltransferase	0.0415782	0.0119656	0.000511233
SeqId_12641_3	INPP5B	I5P2	Type II inositol 1,4,5-trisphosphate 5-phosphatase	-0.192039	0.0336865	1.19261e-08
SeqId_12643_4	ARRB1	ARRB1	Beta-arrestin-1	-0.198999	0.0229263	3.95983e-18
SeqId_12644_63	ADSS2	PURA2	Adenylosuccinate synthetase isozyme 2	0.310786	0.0133841	2.82631e-119
SeqId_12646_2	RPE	RPE	Ribulose-phosphate 3-epimerase	-0.00457796	0.0113613	0.68699
SeqId_12647_52	SETD2	SETD2	Histone-lysine N-methyltransferase SETD2	0.0103444	0.00658192	0.116034
SeqId_12650_43	GNAI3	GNAI3	Guanine nucleotide-binding protein G(k) subunit alpha	0.0575012	0.00837307	6.53812e-12
SeqId_12652_37	AHCYL1	SAHH2	Adenosylhomocysteinase 2	-0.0736097	0.0140691	1.67656e-07
SeqId_12653_13	CSNK1G2	CSNK1G2	Casein kinase I isoform gamma-2	-0.0205096	0.00688273	0.00288372
SeqId_12655_30	NAPB	SNAB	Beta-soluble NSF attachment protein	0.0219544	0.006866	0.00138602
SeqId_12656_1	KLC1	KLC1	Kinesin light chain 1	-0.11808	0.010044	6.55958e-32
SeqId_12658_72	PANK3	PANK3	Pantothenate kinase 3	0.0439867	0.00912988	1.45087e-06
SeqId_12659_13	OLA1	GTPB9	Obg-like ATPase 1	-0.0315193	0.0114644	0.00597184
SeqId_12661_44	GABARAPL1	GBRL1	Gamma-aminobutyric acid receptor-associated protein-like 1	0.148713	0.00591174	1.22776e-139
SeqId_12662_82	ECH1	ECH1	Delta(3,5)-Delta(2,4)-dienoyl-CoA isomerase, mitochondrial	0.0105838	0.0136523	0.438198
SeqId_12663_1	TST	THTR	Thiosulfate sulfurtransferase	0.103964	0.0144755	6.86487e-13
SeqId_12664_19	PTPN13	PTN13	Tyrosine-protein phosphatase non-receptor type 13	-0.00845818	0.00985556	0.390774
SeqId_12665_16	ILF2	ILF2	Interleukin enhancer-binding factor 2	0.0694948	0.00919266	4.03642e-14
SeqId_12667_2	GDA	GUAD	Guanine deaminase	-0.117989	0.00677561	6.49304e-68
SeqId_12668_7	VPS4B	VPS4B	Vacuolar protein sorting-associated protein 4B	-0.210818	0.00828245	6.44276e-143
SeqId_12669_30	HECW1	HECW1	E3 ubiquitin-protein ligase HECW1	0.0058996	0.00436064	0.17608
SeqId_12670_15	RAD1	RAD1	Cell cycle checkpoint protein RAD1	-0.0497781	0.00943968	1.34007e-07
SeqId_12671_35	SULT1B1	ST1B1	Sulfotransferase family cytosolic 1B member 1	-0.0653496	0.0105437	5.72016e-10
SeqId_12675_14	DARS1	SYDC	Aspartate--tRNA ligase, cytoplasmic	-0.20577	0.0279412	1.77943e-13
SeqId_12676_1	PACSIN1	PACN1	Protein kinase C and casein kinase substrate in neurons protein 1	-0.0587162	0.010237	9.71155e-09
SeqId_12677_164	FLII	FLII	Protein flightless-1 homolog	0.142836	0.0117576	5.85022e-34
SeqId_12678_66	SNRPA	SNRPA	U1 small nuclear ribonucleoprotein A	0.0290064	0.00919144	0.00160053
SeqId_12681_63	USP21	UBP21	Ubiquitin carboxyl-terminal hydrolase 21	-0.125983	0.00868558	1.12808e-47
SeqId_12682_5	KYAT3	KAT3	Kynurenine--oxoglutarate transaminase 3	0.0585936	0.011139	1.43881e-07
SeqId_12683_156	DPYSL5	DPYL5	Dihydropyrimidinase-related protein 5	-0.0333658	0.00691285	1.38856e-06
SeqId_12684_5	SCIN	ADSV	Adseverin	0.0212347	0.0077545	0.00617456
SeqId_12685_57	HOMER2	HOME2	Homer protein homolog 2	0.0633841	0.0118789	9.50923e-08
SeqId_12686_15	MPST	THTM	3-mercaptopyruvate sulfurtransferase	-0.0186406	0.0051654	0.000307681
SeqId_12687_2	DECR1	DECR	2,4-dienoyl-CoA reductase, mitochondrial	-0.050776	0.0133924	0.000149804
SeqId_12688_115	RPS6KA6	KS6A6	Ribosomal protein S6 kinase alpha-6	0.0107437	0.00856187	0.209539
SeqId_12690_33	SEPTIN10	SEP10	Septin-10	-0.0205735	0.00794877	0.00964614
SeqId_12691_44	SHMT2	GLYM	Serine hydroxymethyltransferase, mitochondrial	0.00131756	0.0209489	0.949851
SeqId_12692_56	DOT1L	DOT1L	Histone-lysine N-methyltransferase, H3 lysine-79 specific	0.0315553	0.0115372	0.00623626
SeqId_12693_2	SH3BGRL	SH3L1	SH3 domain-binding glutamic acid-rich-like protein	-0.0126811	0.0100308	0.206152
SeqId_12694_28	DIMT1	DIM1	Probable dimethyladenosine transferase	0.00473285	0.00838324	0.572373
SeqId_12695_62	KLHL12	KLH12	Kelch-like protein 12	0.0184213	0.00866311	0.0334693
SeqId_12696_166	PRMT3	ANM3	Protein arginine N-methyltransferase 3	0.0395324	0.0147152	0.0072204
SeqId_12698_72	KPNA4	IMA4	Importin subunit alpha-3	-0.0291394	0.00761492	0.000129914
SeqId_12699_28	CCT8	TCP-1-theta	T-complex protein 1 subunit theta	-0.382998	0.0229942	2.7236e-62
SeqId_12700_9	ACLY	ACLY	ATP-citrate synthase	0.00168569	0.00474116	0.722182
SeqId_12701_1	EIF1B	EIF1B	Eukaryotic translation initiation factor 1b	-0.201897	0.017547	1.22937e-30
SeqId_12703_6	NEK7	NEK7	Serine/threonine-protein kinase Nek7	-0.308795	0.0239724	5.73869e-38
SeqId_12704_26	SH2D3C	SH2D3	SH2 domain-containing protein 3C	-0.0896325	0.00563679	6.20277e-57
SeqId_12705_9	HERC1	HERC1	Probable E3 ubiquitin-protein ligase HERC1	-0.00425349	0.00780167	0.585615
SeqId_12706_2	CDC42BPA	MRCKA	Serine/threonine-protein kinase MRCK alpha	0.251037	0.0131264	1.57573e-81
SeqId_12707_26	DPYSL3	DPYL3	Dihydropyrimidinase-related protein 3	-0.0672843	0.00630774	1.45314e-26
SeqId_12708_91	L3MBTL2	LMBL2	Lethal(3)malignant brain tumor-like protein 2	0.0257137	0.00722321	0.000371046
SeqId_12711_19	GJA8	CXA8	Gap junction alpha-8 protein	-0.00948541	0.00930212	0.307869
SeqId_12712_9	HMG20A	HM20A	High mobility group protein 20A	-0.0452673	0.00624625	4.25736e-13
SeqId_12713_365	RGS19	RGS19	Regulator of G-protein signaling 19	-0.0631487	0.00546432	6.84048e-31
SeqId_12714_38	AP1G2	AP1G2	AP-1 complex subunit gamma-like 2	0.0585538	0.0123048	1.9491e-06
SeqId_12715_30	DCP1B	DCP1B	mRNA-decapping enzyme 1B	0.303557	0.0221894	1.33185e-42
SeqId_12716_3	ZNF175	ZN175	Zinc finger protein 175	-0.129409	0.00593707	2.49349e-105
SeqId_12717_65	TOX3	TOX3	TOX high mobility group box family member 3	0.0117629	0.00687661	0.087162
SeqId_12718_43	PIN4	PIN4	Peptidyl-prolyl cis-trans isomerase NIMA-interacting 4	0.01647	0.0156183	0.291641
SeqId_12720_71	UBQLN4	UBQL4	Ubiquilin-4	0.116484	0.0107232	1.73417e-27
SeqId_12721_4	TAX1BP1	TAXB1	Tax1-binding protein 1	-0.0608241	0.00774507	4.05369e-15
SeqId_12726_3	RFXAP	RFXAP	Regulatory factor X-associated protein	-0.0230968	0.00627287	0.000231392
SeqId_12727_7	PTGFRN	FPRP	Prostaglandin F2 receptor negative regulator	-0.00666946	0.00758927	0.379509
SeqId_12729_12	PSMG3	PSMG3	Proteasome assembly chaperone 3	0.0070416	0.00941176	0.454358
SeqId_12730_3	NDC80	KNTC2	Kinetochore protein NDC80 homolog	-0.0830929	0.00458002	1.47232e-73
SeqId_12731_12	PLEKHA7	PKHA7	Pleckstrin homology domain-containing family A member 7	0.0475589	0.00761859	4.307e-10
SeqId_12732_13	MPP7	MPP7	MAGUK p55 subfamily member 7	-0.0232744	0.00625263	0.000197386
SeqId_12734_112	KIF22	KIF22	Kinesin-like protein KIF22	-0.0293917	0.00819279	0.000333847
SeqId_12735_39	CSDE1	CSDE1	Cold shock domain-containing protein E1	-0.146757	0.010195	5.55949e-47
SeqId_12737_12	PLS1	PLSI	Plastin-1	-0.00259832	0.0189127	0.890727
SeqId_12738_43	NISCH	NISCH	Nischarin	-0.153683	0.0079411	1.93028e-83
SeqId_12740_55	FEV	FEV	Protein FEV	0.0240925	0.0172323	0.162084
SeqId_12742_160	TMEM8B	TMM8B	Transmembrane protein 8B	0.107397	0.0175683	9.7724e-10
SeqId_12743_18	BAG5	BAG5	BAG family molecular chaperone regulator 5	-0.00390678	0.00609842	0.521768
SeqId_12746_4	CYTH4	CYH4	Cytohesin-4	0.0567844	0.0075989	7.85575e-14
SeqId_12747_89	RBM3	RBM3	RNA-binding protein 3	0.185166	0.0109204	1.73706e-64
SeqId_12748_6	BRDT	BRDT	Bromodomain testis-specific protein	-0.0677413	0.00673657	8.66525e-24
SeqId_12750_9	ITGB2	LFA-1 beta-2	Integrin beta-2	-0.102124	0.00670214	1.99262e-52
SeqId_12751_26	ZHX1	ZHX1	Zinc fingers and homeoboxes protein 1	-0.0315921	0.00733055	1.63514e-05
SeqId_12753_6	APBB2	APBB2	Amyloid beta A4 precursor protein-binding family B member 2	-0.0282457	0.0057958	1.09646e-06
SeqId_12754_14	CSDC2	CSDC2	Cold shock domain-containing protein C2	-0.031732	0.00892938	0.0003799
SeqId_12756_3	BACH2	BACH2	Transcription regulator protein BACH2	-0.00120368	0.0104623	0.908406
SeqId_12758_47	GRID2	GRID2	Glutamate receptor ionotropic, delta-2	-0.00812243	0.0124278	0.513389
SeqId_12759_47	ILF3	DRBP76	Interleukin enhancer-binding factor 3	0.0457744	0.00583973	4.56123e-15
SeqId_12760_34	ZNF774	ZN774	Zinc finger protein 774	-0.0488007	0.00587002	9.28792e-17
SeqId_12761_12	APBB2	APBB2	Amyloid beta A4 precursor protein-binding family B member 2	0.0531571	0.010844	9.48791e-07
SeqId_12763_69	ZNF334	ZN334	Zinc finger protein 334	-0.0126398	0.00468628	0.00699259
SeqId_12764_3	ELMO1	ELMO1	Engulfment and cell motility protein 1	0.0667157	0.0146905	5.58764e-06
SeqId_12766_33	GPR142	GP142	Probable G-protein coupled receptor 142	0.0436473	0.0128649	0.000691927
SeqId_12768_3	PPP1R3B	PPR3B	Protein phosphatase 1 regulatory subunit 3B	-0.100121	0.0174844	1.02636e-08
SeqId_12771_19	ZNF180	ZN180	Zinc finger protein 180	-0.0445384	0.00788187	1.59761e-08
SeqId_12772_8	NUP98	NUP98	Nuclear pore complex protein Nup98-Nup96	0.0634342	0.0100389	2.63557e-10
SeqId_12774_12	HCN1	HCN1	Potassium/sodium hyperpolarization-activated cyclic nucleotide-gated channel 1	-0.00123623	0.0131385	0.925036
SeqId_12775_6	HMGB3	HMGB3	High mobility group protein B3	-0.0946393	0.00813922	2.98534e-31
SeqId_12777_11	SF1	SF01	Splicing factor 1	0.00747072	0.00730537	0.306481
SeqId_12779_30	PRDM4	PRDM4	PR domain zinc finger protein 4	-0.0984966	0.00796835	4.24956e-35
SeqId_12781_2	TARBP2	TRBP2	RISC-loading complex subunit TARBP2	-0.0312133	0.00566956	3.68292e-08
SeqId_12784_10	APBB3	APBB3	Amyloid beta A4 precursor protein-binding family B member 3	-0.021426	0.0112404	0.0566296
SeqId_12785_49	ZBTB33	KAISO	Transcriptional regulator Kaiso	0.00746041	0.00644826	0.247287
SeqId_12786_61	GPCPD1	GDE5	Glycerophosphocholine phosphodiesterase GPCPD1	0.0095918	0.0079899	0.229949
SeqId_12787_47	ZNF134	ZN134	Zinc finger protein 134	-0.0178627	0.00852144	0.0360638
SeqId_12790_10	CCDC51	CCD51	Coiled-coil domain-containing protein 51	-0.02561	0.00862129	0.00297265
SeqId_12793_4	PIWIL1	PIWL1	Piwi-like protein 1	-0.104757	0.00844323	2.38837e-35
SeqId_12794_6	NLRP4	NALP4	NACHT, LRR and PYD domains-containing protein 4	-0.0641643	0.00564173	5.68954e-30
SeqId_12796_44	NUDT3	NUDT3	Diphosphoinositol polyphosphate phosphohydrolase 1	0.068797	0.0102114	1.61403e-11
SeqId_12798_46	SLC4A8	S4A8	Electroneutral sodium bicarbonate exchanger 1	-0.126058	0.00788353	1.49801e-57
SeqId_12799_65	DNAJC27	DJC27	DnaJ homolog subfamily C member 27	-0.00613127	0.0107956	0.570073
SeqId_12800_5	TPPP2	TPPP2	Tubulin polymerization-promoting protein family member 2	0.0868729	0.00977548	6.28869e-19
SeqId_12801_33	IRF2	IRF2	Interferon regulatory factor 2	-0.0363731	0.0118845	0.00220939
SeqId_12803_9	ZNF329	ZN329	Zinc finger protein 329	-0.079808	0.00683114	1.55745e-31
SeqId_12804_5	GMEB2	GMEB2	Glucocorticoid modulatory element-binding protein 2	0.00797972	0.007731	0.301992
SeqId_12807_89	ARHGAP30	RHG30	Rho GTPase-activating protein 30	-0.00815613	0.00520844	0.117362
SeqId_12808_103	CARHSP1	CHSP1	Calcium-regulated heat-stable protein 1	0.0681534	0.00731126	1.14484e-20
SeqId_12811_55	ZNF415	ZN415	Zinc finger protein 415	-0.0811079	0.00936076	4.52833e-18
SeqId_12812_25	ACYP2	ACYP2	Acylphosphatase-2	0.192081	0.0110946	3.75035e-67
SeqId_12813_18	EHBP1	EHBP1	EH domain-binding protein 1	0.016821	0.00717465	0.0190523
SeqId_12814_17	RNPC3	RBM40	RNA-binding protein 40	0.0256788	0.00812727	0.00157994
SeqId_12815_9	IARS1	SYIC	Isoleucine--tRNA ligase, cytoplasmic	-0.0158465	0.00809321	0.0502306
SeqId_12817_1	GEM	GEM	GTP-binding protein GEM	-0.393089	0.0212457	1.98698e-76
SeqId_12818_159	SLC14A2	UT2	Urea transporter 2	0.0539086	0.00700812	1.445e-14
SeqId_12820_1	GRAP	GRAP	GRB2-related adapter protein	-0.106467	0.0072497	7.96413e-49
SeqId_12821_6	NLRP10	NAL10	NACHT, LRR and PYD domains-containing protein 10	0.0481839	0.0130562	0.000223809
SeqId_12822_34	APBB1	APBB1	Amyloid beta A4 precursor protein-binding family B member 1	0.0677283	0.00817917	1.22573e-16
SeqId_12825_18	APPL1	DP13A	DCC-interacting protein 13-alpha	0.0533266	0.0109581	1.13641e-06
SeqId_12827_37	RGS3	RGS3	Regulator of G-protein signaling 3	-0.116101	0.00747657	2.22e-54
SeqId_12830_4	SAP18	SAP18	Histone deacetylase complex subunit SAP18	-0.103948	0.00750084	1.13552e-43
SeqId_12832_10	ASH2L	ASH2L	Set1/Ash2 histone methyltransferase complex subunit ASH2	-0.00788393	0.00500175	0.114972
SeqId_12834_3	KCNF1	KCNF1	Potassium voltage-gated channel subfamily F member 1	-0.0738181	0.00611862	1.62661e-33
SeqId_12835_101	PYDC1	PYDC1	Pyrin domain-containing protein 1	-0.0568754	0.00768697	1.37272e-13
SeqId_12838_28	DUSP15	DUS15	Dual specificity protein phosphatase 15	0.0406265	0.0137223	0.00307032
SeqId_12842_43	STX10	STX10	Syntaxin-10	0.0711875	0.0137146	2.0958e-07
SeqId_12843_6	ZNF410	ZN410	Zinc finger protein 410	-0.0327604	0.0083869	9.37841e-05
SeqId_12844_10	BAG4	BAG4	BAG family molecular chaperone regulator 4	0.0264692	0.00481974	3.97788e-08
SeqId_12845_18	SNX17	SNX17	Sorting nexin-17	-0.218023	0.00826101	1.70127e-153
SeqId_12846_3	FBXL5	FBXL5	F-box/LRR-repeat protein 5	0.012842	0.00951087	0.176938
SeqId_12847_27	RNGTT	MCE1	mRNA-capping enzyme	-0.0762117	0.00656627	3.81746e-31
SeqId_12849_25	GSKIP	GSKIP	GSK3-beta interaction protein	0.0580653	0.0079153	2.20345e-13
SeqId_12851_5	POLM	DPOLM	DNA-directed DNA/RNA polymerase mu	-0.0284652	0.0110306	0.00986388
SeqId_12853_112	TMOD2	TMOD2	Tropomodulin-2	0.0559122	0.0133487	2.80701e-05
SeqId_12854_3	TEAD3	TEAD3	Transcriptional enhancer factor TEF-5	-0.0322136	0.0107981	0.0028518
SeqId_12855_16	CASS4	CT032	Cas scaffolding protein family member 4	0.0846941	0.00649053	6.44949e-39
SeqId_12856_14	TMEM237	TM237	Transmembrane protein 237	0.0308588	0.00767138	5.75616e-05
SeqId_12859_33	ECI2	PECI	Enoyl-CoA delta isomerase 2, mitochondrial	-0.0705214	0.00604032	1.70845e-31
SeqId_12860_7	ARPP21	cAMP-regulated phosphoprotein 21	cAMP-regulated phosphoprotein 21	-0.0594474	0.00623217	1.445e-21
SeqId_12861_13	TMOD3	TMOD3	Tropomodulin-3	0.0952925	0.0211354	6.52392e-06
SeqId_12862_14	NEDD9	CASL	Enhancer of filamentation 1	-0.0512319	0.00436619	8.55563e-32
SeqId_12864_9	NIPAL4	NIPA4	Magnesium transporter NIPA4	-0.102496	0.00801915	2.08229e-37
SeqId_12867_40	DYNLT3	DYLT3	Dynein light chain Tctex-type 3	-0.00306396	0.00865776	0.723416
SeqId_12869_68	DDX6	DDX6	Probable ATP-dependent RNA helicase DDX6	-0.0579692	0.0243896	0.0174633
SeqId_12871_10	TWF1	TWF1	Twinfilin-1	0.105303	0.0100895	1.68227e-25
SeqId_12872_35	CNGA2	CNGA2	Cyclic nucleotide-gated olfactory channel	-0.0513885	0.00747208	6.0952e-12
SeqId_12873_11	SPN	LEUK	Leukosialin	0.0437597	0.00755717	7.01831e-09
SeqId_12875_28	UBTD2	UBTD2	Ubiquitin domain-containing protein 2	-0.000387717	0.00568164	0.945594
SeqId_12876_39	SPEF1	SPEF1	Sperm flagellar protein 1	-0.0246479	0.00623286	7.66911e-05
SeqId_12878_60	OSBPL11	OSB11	Oxysterol-binding protein-related protein 11	-0.00374899	0.0197836	0.849701
SeqId_12880_1	SV2A	SV2A	Synaptic vesicle glycoprotein 2A	-0.0573328	0.00570406	9.07272e-24
SeqId_12881_17	RDH16	RDH16	Retinol dehydrogenase 16	0.0536125	0.00893406	1.96218e-09
SeqId_12882_7	PARP11	PAR11	Poly [ADP-ribose] polymerase 11	0.0549149	0.00981223	2.18625e-08
SeqId_12885_42	NR1D2	NR1D2	Nuclear receptor subfamily 1 group D member 2	0.0441979	0.00810321	4.91446e-08
SeqId_12888_18	SAP30	SAP30	Histone deacetylase complex subunit SAP30	-0.0189902	0.0145161	0.190802
SeqId_12891_1	MICALL2	MILK2	MICAL-like protein 2	-0.0452642	0.00630597	7.07461e-13
SeqId_12892_10	SYTL1	SYTL1	Synaptotagmin-like protein 1	-0.096013	0.00652836	5.80692e-49
SeqId_12893_159	IFI16	IP16	Gamma-interferon-inducible protein 16	-0.0321561	0.00965247	0.000864166
SeqId_12894_3	PAXIP1	PAXI1	PAX-interacting protein 1	0.0461033	0.00651242	1.44889e-12
SeqId_12895_28	DGKB	DGKB	Diacylglycerol kinase beta	0.0046671	0.00634244	0.46182
SeqId_12904_180	CUBN	cubilin	cubilin	-0.0881127	0.00687004	1.17794e-37
SeqId_12923_51	KRT17	Keratin 17	Keratin, type I cytoskeletal 17	0.00404865	0.00825944	0.624004
SeqId_12925_105	AXIN2	AXIN2	Axin-2	-0.0969966	0.00874901	1.45746e-28
SeqId_12931_16	NR3C2	MCR	Mineralocorticoid receptor	0.0240813	0.0206861	0.244371
SeqId_12933_17	ENOX1	ENOX1	Ecto-NOX disulfide-thiol exchanger 1	-0.0973869	0.0110506	1.22015e-18
SeqId_12934_1	HERC5	HERC5	E3 ISG15--protein ligase HERC5	-0.108794	0.00610775	5.64955e-71
SeqId_12936_38	RLBP1	RLBP1	Retinaldehyde-binding protein 1	-0.0344448	0.00804822	1.87062e-05
SeqId_12939_1	POLR1C	RPAC1	DNA-directed RNA polymerases I and III subunit RPAC1	-0.13814	0.011668	2.44679e-32
SeqId_12940_35	ALDH3B1	AL3B1	Aldehyde dehydrogenase family 3 member B1	-0.0257077	0.0060456	2.11589e-05
SeqId_12945_33	RAB18	RAB18	Ras-related protein Rab-18	0.0121802	0.00923038	0.186977
SeqId_12954_71	PPARA	PPARa	Peroxisome proliferator-activated receptor alpha	-0.102837	0.0124014	1.11041e-16
SeqId_12956_40	KIFBP	KBP	KIF1-binding protein	0.0530804	0.0240781	0.0274884
SeqId_12957_62	UQCRB	UCR6	Cytochrome b-c1 complex subunit 7	-0.0241445	0.00572029	2.4338e-05
SeqId_12960_9	GCK	HXK4	Glucokinase	-0.0841915	0.0070823	1.37317e-32
SeqId_12963_1	GPR107	GP107	Protein GPR107	0.0247474	0.00603903	4.16884e-05
SeqId_12968_2	CSRP2	CSRP2	Cysteine and glycine-rich protein 2	-0.0853353	0.0113449	5.39724e-14
SeqId_12970_35	STAU2	STAU2	Double-stranded RNA-binding protein Staufen homolog 2	-0.044612	0.00657822	1.18707e-11
SeqId_12975_11	KRT20	Keratin 20	Keratin, type I cytoskeletal 20	0.206603	0.0100157	1.54623e-94
SeqId_12976_49	SORBS3	Vinexin b	Vinexin b	0.03687	0.00788052	2.88802e-06
SeqId_12980_31	RBM22	RBM22	Pre-mRNA-splicing factor RBM22	0.0251585	0.0178477	0.158651
SeqId_12986_12	LIN7C	LIN7C	Protein lin-7 homolog C	-0.148967	0.0128204	3.27907e-31
SeqId_12987_12	SRSF7	SRSF7	Serine/arginine-rich splicing factor 7	0.083859	0.00674828	1.87157e-35
SeqId_12988_49	EWSR1	EWS	RNA-binding protein EWS	0.18898	0.00741798	3.64689e-143
SeqId_12991_49	CUL9	CUL9	Cullin-9	-0.0158205	0.00728041	0.029778
SeqId_13007_66	LCN10	LCN10	Epididymal-specific lipocalin-10	-0.170961	0.0122126	1.58657e-44
SeqId_13011_20	RPS10	RS10	40S ribosomal protein S10	-0.179049	0.016059	7.2059e-29
SeqId_13013_41	PRKN	PRKN2	E3 ubiquitin-protein ligase parkin	-0.152804	0.0078649	4.41975e-84
SeqId_13022_20	TP53I11	P5I11	Tumor protein p53-inducible protein 11	-0.409385	0.0279089	1.02381e-48
SeqId_13025_4	FRS2	FRS2	Fibroblast growth factor receptor substrate 2	-0.00716705	0.00471029	0.128116
SeqId_13027_20	CBX7	CBX7	Chromobox protein homolog 7	-0.0445346	0.00644668	4.9103e-12
SeqId_13032_1	BECN1	BECN1	Beclin-1	-0.0181193	0.00598017	0.00244643
SeqId_13039_1	PPP1R8	PP1R8	Nuclear inhibitor of protein phosphatase 1	-0.11003	0.0108035	2.32156e-24
SeqId_13041_47	TRAF4	TRAF4	TNF receptor-associated factor 4	0.0108164	0.00528192	0.0405783
SeqId_13042_7	KCNA10	KCA10	Potassium voltage-gated channel subfamily A member 10	0.0273363	0.00763512	0.000343157
SeqId_13043_157	ATAD2	ATAD2	ATPase family AAA domain-containing protein 2	-0.0720044	0.00687912	1.22336e-25
SeqId_13044_5	TSG101	TS101	Tumor susceptibility gene 101 protein	0.0653487	0.0173022	0.000158791
SeqId_13053_6	SLC6A14	S6A14	Sodium- and chloride-dependent neutral and basic amino acid transporter B(0+)	-0.158192	0.00919669	2.61349e-66
SeqId_13056_18	SLC6A16	S6A16	Orphan sodium- and chloride-dependent neurotransmitter transporter NTT5	-0.0514958	0.0116723	1.0252e-05
SeqId_13059_33	RFK	RIFK	Riboflavin kinase	0.00261572	0.00723357	0.717644
SeqId_13062_4	GMFG	GMFG	Glia maturation factor gamma	0.124711	0.0176419	1.56056e-12
SeqId_13066_42	EDC4	EDC4	Enhancer of mRNA-decapping protein 4	-0.0140124	0.00559451	0.0122563
SeqId_13067_5	PRKG1	KGP1B	cGMP-dependent protein kinase 1, beta isozyme	-0.0585065	0.00421379	7.86192e-44
SeqId_13068_139	CCS	CCS	Copper chaperone for superoxide dismutase	-0.117198	0.0120482	2.30402e-22
SeqId_13073_14	ANP32A	AN32A	Acidic leucine-rich nuclear phosphoprotein 32 family member A	-0.0122636	0.00515667	0.0173968
SeqId_13076_4	FXR1	FXR1	Fragile X mental retardation syndrome-related protein 1	-0.0894102	0.0192333	3.33992e-06
SeqId_13078_3	CETN2	CETN2	Centrin-2	-0.0224298	0.00677628	0.000932797
SeqId_13082_9	UNC45A	UN45A	Protein unc-45 homolog A	-0.130166	0.0139104	8.16627e-21
SeqId_13085_18	GLP1R	GLP1R	Glucagon-like peptide 1 receptor	-0.0971458	0.00700246	9.21973e-44
SeqId_13088_397	BTC	BTC	Betacellulin	-0.0111755	0.00655308	0.0881234
SeqId_13089_6	HIF1A	HIF-1a	Hypoxia-inducible factor 1-alpha	-0.0636872	0.00827832	1.4344e-14
SeqId_13090_17	S100A6	S100A6	Protein S100-A6	-0.0583781	0.0071811	4.31401e-16
SeqId_13095_51	REG1A	PSP	Lithostathine-1-alpha	0.284372	0.0126714	1.5316e-111
SeqId_13097_11	BCL2L2	Apoptosis regulator Bcl-W	Bcl-2-like protein 2	-0.0077774	0.00657227	0.236664
SeqId_13098_93	VEGFD	VEGF-D	Vascular endothelial growth factor D	0.416017	0.0160795	1.35707e-147
SeqId_13101_60	SOST	SOST	Sclerostin	0.044681	0.0066792	2.2382e-11
SeqId_13102_1	FAM3D	FAM3D	Protein FAM3D	0.284321	0.0193634	8.23473e-49
SeqId_13103_125	CSH1|CSH2	CSH	Chorionic somatomammotropin hormone	-0.047941	0.00561397	1.347e-17
SeqId_13104_32	EFNB1	EFNB1	Ephrin-B1	0.0792232	0.00574696	3.12718e-43
SeqId_13111_79	BCL6	BCL6	B-cell lymphoma 6 protein	-0.0296352	0.0118557	0.0124313
SeqId_13112_179	FSTL1	FSTL1	Follistatin-related protein 1	0.0561496	0.00374267	7.06739e-51
SeqId_13113_7	SPP1	Osteopontin	Osteopontin	0.0221501	0.0101924	0.029765
SeqId_13116_25	CD177	CD177	CD177 antigen	0.130848	0.0231156	1.50863e-08
SeqId_13118_5	SMOC1	SMOC1	SPARC-related modular calcium-binding protein 1	0.0690614	0.00572157	1.5148e-33
SeqId_13119_26	SERPINA10	protein Z inhibitor	Protein Z-dependent protease inhibitor	0.129883	0.0132709	1.27992e-22
SeqId_13122_19	FLRT2	FLRT2	Leucine-rich repeat transmembrane protein FLRT2	0.187204	0.00630857	1.63267e-193
SeqId_13123_3	FLRT3	FLRT3	Leucine-rich repeat transmembrane protein FLRT3	0.148739	0.00901384	3.59557e-61
SeqId_13124_20	ISLR2	ISLR2	Immunoglobulin superfamily containing leucine-rich repeat protein 2	0.0484011	0.00702419	5.55427e-12
SeqId_13125_45	VTN	Vitronectin	Vitronectin	-0.0543181	0.0225151	0.0158427
SeqId_13126_52	DSC2	DSC2	Desmocollin-2	0.17248	0.00607353	2.10287e-177
SeqId_13129_40	LDLR	LDLR	Low-density lipoprotein receptor	0.00935027	0.00700445	0.181908
SeqId_13130_150	HK2	HXK2	Hexokinase-2	0.00617251	0.00860734	0.473299
SeqId_13131_5	HK1	HXK1	Hexokinase-1	-0.194303	0.00886607	1.85482e-106
SeqId_13132_14	SEMA5A	SEM5A	Semaphorin-5A	0.0427176	0.00767231	2.58024e-08
SeqId_13133_73	LTBP4	LTBP4	Latent-transforming growth factor beta-binding protein 4	0.196631	0.00719266	1.51391e-164
SeqId_13228_75	MDM2	MDM2	E3 ubiquitin-protein ligase Mdm2	0.00392144	0.00800792	0.62435
SeqId_13229_20	MDM4	MDM4	Protein Mdm4	0.0217991	0.0102594	0.0336035
SeqId_13230_174	IGHG2	IgG2, Kappa	Ig gamma-2, Kappa	0.00154991	0.00778928	0.842279
SeqId_13231_90	IGHG4	IgG4, Kappa	Ig gamma-4, Kappa	0.0291314	0.00908864	0.00134944
SeqId_13236_25	WNT3A	WNT3A	Protein Wnt-3a	-0.382842	0.0138996	5.31353e-167
SeqId_13240_170	SHANK1	SHAN1	SH3 and multiple ankyrin repeat domains protein 1	0.0204169	0.0123604	0.0985752
SeqId_13242_134	SHANK3	SHAN3	SH3 and multiple ankyrin repeat domains protein 3	0.174254	0.0108932	1.34966e-57
SeqId_13268_45	WNT5A	WNT5A	Protein Wnt-5a	-0.153795	0.0124873	7.42067e-35
SeqId_13374_4	DEFB113	DB113	Beta-defensin 113	0.19997	0.0196069	2.00329e-24
SeqId_13375_48	SYNGR3	SNG3	Synaptogyrin-3	-0.0671896	0.00842954	1.57739e-15
SeqId_13377_3	CYB561D1	C56D1	Cytochrome b561 domain-containing protein 1	0.0152754	0.00763898	0.0455369
SeqId_13378_80	C5orf63	YD286	Glutaredoxin-like protein C5orf63	-0.139849	0.00795277	3.21018e-69
SeqId_13387_55	EHF	EHF	ETS homologous factor	0.0368724	0.0106439	0.000531857
SeqId_13388_57	PCSK1	NEC1	Neuroendocrine convertase 1	0.0331229	0.00702772	2.43888e-06
SeqId_13392_13	ATP1B1	AT1B1	Sodium/potassium-transporting ATPase subunit beta-1	-0.300004	0.0129454	8.22724e-119
SeqId_13393_46	DERL1	DERL1	Derlin-1	0.0259501	0.0119053	0.0292783
SeqId_13397_88	DEFB4A	HBD-2	Beta-defensin 4A	0.315738	0.0296261	1.60991e-26
SeqId_13399_33	RELL1	RELL1	RELT-like protein 1	0.0401751	0.00892672	6.77813e-06
SeqId_13403_5	ETV5	ETV5	ETS translocation variant 5	0.0316203	0.00611901	2.37173e-07
SeqId_13405_61	SPINK2	ISK2	Serine protease inhibitor Kazal-type 2	0.0319378	0.0126711	0.011718
SeqId_13411_21	RNF41	RNF41	E3 ubiquitin-protein ligase NRDP1	-0.0188965	0.0068981	0.00615541
SeqId_13416_8	TMEM132D	T132D	Transmembrane protein 132D	0.0194951	0.00889989	0.0284887
SeqId_13421_17	TMEM167B	KISHB	Protein kish-B	0.00741718	0.00615364	0.228076
SeqId_13422_66	ENOX2	ENOX2	Ecto-NOX disulfide-thiol exchanger 2	-0.0333838	0.00700541	1.88453e-06
SeqId_13423_94	PRXL2A	CJ058	Redox-regulatory protein FAM213A	-0.104106	0.0141834	2.13607e-13
SeqId_13429_3	WFDC10A	WF10A	WAP four-disulfide core domain protein 10A	0.00811083	0.00916838	0.376344
SeqId_13430_50	SLC14A1	UT1	Urea transporter 1	-0.159125	0.00739368	9.73485e-103
SeqId_13431_74	SHISAL2A	F159A	Membrane protein FAM159A	0.244219	0.011879	6.41417e-94
SeqId_13434_172	PARVA	PARVA	Alpha-parvin	0.127735	0.00799612	1.92158e-57
SeqId_13435_31	IL20RB	IL-20 Rb	Interleukin-20 receptor subunit beta	-0.0623537	0.0315174	0.0478847
SeqId_13436_54	MAZ	MAZ	Myc-associated zinc finger protein	0.0308549	0.00767037	5.75576e-05
SeqId_13438_115	CHRD	CHRD	Chordin	0.0228718	0.0205101	0.264787
SeqId_13439_6	IQCF3	IQCF3	IQ domain-containing protein F3	-0.191449	0.00842363	2.39048e-114
SeqId_13441_30	DIXDC1	DIXC1	Dixin	-0.0908729	0.00517171	4.09738e-69
SeqId_13447_42	SPRN	SPRN	Shadow of prion protein	0.206971	0.00900804	8.0499e-117
SeqId_13449_25	SF3B4	SF3B4	Splicing factor 3B subunit 4	0.0183394	0.00646716	0.00457149
SeqId_13450_49	USP8	UBP8	Ubiquitin carboxyl-terminal hydrolase 8	0.0726734	0.018334	7.3751e-05
SeqId_13451_2	FNDC4	FNDC4	Fibronectin type III domain-containing protein 4	-0.164875	0.0117609	1.19422e-44
SeqId_13452_113	SMIM13	SIM13	Small integral membrane protein 13	-0.0142719	0.00484217	0.00320429
SeqId_13453_2	MRPL33	RM33	39S ribosomal protein L33, mitochondrial	0.403889	0.0223106	3.02018e-73
SeqId_13457_33	ELF5	ELF5	ETS-related transcription factor Elf-5	0.0209563	0.00651206	0.00129051
SeqId_13459_30	TOR4A	CI167	Torsin-4A	-0.00163612	0.00554021	0.767752
SeqId_13460_4	CHAD	CHAD	Chondroadherin	-0.0786439	0.0119171	4.13188e-11
SeqId_13463_1	PXDN	PXDN	Peroxidasin homolog	0.0745445	0.0197203	0.000156776
SeqId_13464_8	NRAC	NRAC	Nutritionally-regulated adipose and cardiac enriched protein homolog	-0.107258	0.0085681	5.9288e-36
SeqId_13465_5	RCAN1	CCP1	Calcipressin-1	-0.0678621	0.0112831	1.80483e-09
SeqId_13468_5	NEURL4	NEUL4	Neuralized-like protein 4	-0.132596	0.00740348	9.86789e-72
SeqId_13470_43	PTH1R	PTH1R	Parathyroid hormone/parathyroid hormone-related peptide receptor	-0.0484614	0.00786472	7.18922e-10
SeqId_13472_35	HDHD2	HDHD2	Haloacid dehalogenase-like hydrolase domain-containing protein 2	-0.0516437	0.0124579	3.39128e-05
SeqId_13473_55	ITPKA	IP3KA	Inositol-trisphosphate 3-kinase A	-0.0703938	0.0050892	1.63395e-43
SeqId_13474_40	GSTK1	GSTK1	Glutathione S-transferase kappa 1	0.00982901	0.00985518	0.318597
SeqId_13475_10	UBE2D4	UB2D4	Ubiquitin-conjugating enzyme E2 D4	0.0836413	0.0133148	3.34614e-10
[truncated: 3,389 more rows]

## Sheet: Supplemental Table 3
Supplemental Table 3	Proteins included in each organ age score
[truncated: 625 more rows]

[truncated: 2 more sheets: Supplemental Table 4, Supplemental Table 5]
