# Supplementary material for: Biological organ ages associate with risk of chronic diseases in a community-based population
Source: JCI Insight. 2025 Dec 8;10(23):e197304. doi: 10.1172/jci.insight.197304 (PMC12890491; doi:10.1172/jci.insight.197304)
Supplement: Supporting data values [file jciinsight-10-197304-s237.xlsx]

## Sheet: Figure 1
Organ/ Age gap	Cluster 3	Cluster 2	Cluster 1	P - value
N	1937	4396	5424	<0.001
Adipose	3.1 (3.9)	0.8 (3.0)	-1.5 (2.9)	<0.001
Artery	2.0 (3.7)	1.0 (3.3)	-1.0 (3.0)	<0.001
Brain	4.8 (5.3)	1.0 (3.4)	-2.2 (3.6)	<0.001
Heart	1.7 (5.0)	0.3 (2.7)	0.1 (2.8)	<0.001
Immune	5.5 (5.1)	1.3 (3.4)	-2.4 (3.4)	<0.001
Intestine	1.9 (4.5)	0.4 (4.4)	-0.8 (4.0)	<0.001
Kidney	0.5 (2.4)	-0.0 (2.0)	-0.3 (2.0)	<0.001
Liver	6.5 (5.8)	0.6 (3.4)	-1.8 (3.9)	<0.001
Lung	0.8 (3.1)	0.4 (2.9)	-0.5 (2.8)	<0.001
Muscle	2.9 (4.6)	0.8 (3.6)	-1.4 (3.3)	<0.001
Pancreas	3.0 (3.9)	0.5 (3.1)	-1.1 (3.0)	<0.001
Figure 1. Spider plot of patient clusters formed through hierarchical agglomeration using estimated organ age gaps and table showing the mean estimated organ age gaps for each cluster

## Sheet: Figure 2
	Adipose	Artery	Brain	Heart	Immune	Intest~e	Kidney	Liver	Lung	Muscle	Pancreas
Adipose	1	0.18	0.34	0.12	0.34	0.15	0.06	0.24	0.12	0.39	0.23
Artery	0.18	1	0.15	0.06	0.2	0.04	0.03	0.18	0.08	0.05	0.19
Brain	0.34	0.15	1	0.16	0.36	0.18	0.12	0.33	0.13	0.3	0.14
Heart	0.12	0.06	0.16	1	0.07	0.22	-0.02	0.15	0	0.14	-0.06
Immune	0.34	0.2	0.36	0.07	1	0.15	0.16	0.37	0.19	0.23	0.27
Intest~e	0.15	0.04	0.18	0.22	0.15	1	0.08	0.19	0.05	0.09	0.17
Kidney	0.06	0.03	0.12	-0.02	0.16	0.08	1	0	0.13	0.07	-0.02
Liver	0.24	0.18	0.33	0.15	0.37	0.19	0	1	0.11	0.23	0.38
Lung	0.12	0.08	0.13	0	0.19	0.05	0.13	0.11	1	0.02	0.07
Muscle	0.39	0.05	0.3	0.14	0.23	0.09	0.07	0.23	0.02	1	0.12
Pancreas	0.23	0.19	0.14	-0.06	0.27	0.17	-0.02	0.38	0.07	0.12	1
Figure 2. Inter-organ age gap (estimated organ age less chronological age) correlations (Spearman).

## Sheet: Figure 3
Bonf_7_11	Organ	y_coord_plot	Outcome	p50SurvivalTimeDiff
0	Adipose	1	cance	-0.566347
0	Adipose	2	chd	-0.4846
1	Adipose	3	death	0.974674
1	Adipose	4	esrd	3.04997			Figure 3. Difference in event-free survival time for older estimated organ gaps, per five years.
1	Adipose	5	hf	0.993839			Bonf_7_11	Bonferonni correction for 7 outcomes times 11 organ ages. Only the 1s are plotted
0	Adipose	6	infec	0.410677			y_coord_plot	Y coordinate in the plot for spacing.
0	Adipose	7	str	-0.161533			p50SurvivalTimeDiff	Difference in event-free survival time for older estimated organ gaps, per five years
0	Artery	1	cance	0.766073
1	Artery	2	chd	1.59617
1	Artery	3	death	1.57974
1	Artery	4	esrd	2.84463
1	Artery	5	hf	1.51677
1	Artery	6	infec	1.19644
1	Artery	7	str	2.4668
0	Brain	1	cance	0
0	Brain	2	chd	0.736482
1	Brain	3	death	1.25941
1	Brain	4	esrd	4.59959
1	Brain	5	hf	1.57426
1	Brain	6	infec	1.05955
0	Brain	7	str	1.1937
0	Heart	1	cance	-0.0875511
1	Heart	2	chd	1.53867
1	Heart	3	death	2.09172
0	Heart	4	esrd	2.02053
1	Heart	5	hf	4.11773
1	Heart	6	infec	1.03765
1	Heart	7	str	1.68652
0	Immune	1	cance	0.730506
0	Immune	2	chd	0.449008
1	Immune	3	death	1.61807
1	Immune	4	esrd	2.71869
1	Immune	5	hf	2.17659
1	Immune	6	infec	1.22108
1	Immune	7	str	1.62902
0	Intestine	1	cance	0.40766
0	Intestine	2	chd	0.191649
1	Intestine	3	death	0.45722
0	Intestine	4	esrd	-1.06229
1	Intestine	5	hf	0.7885
0	Intestine	6	infec	0.136892
0	Intestine	7	str	-0.925394
0	Kidney	1	cance	1.28044
0	Kidney	2	chd	2.29706
1	Kidney	3	death	1.91649
1	Kidney	4	esrd	5.71937
1	Kidney	5	hf	2.19576
1	Kidney	6	infec	1.5332
0	Kidney	7	str	-1.98768
0	Liver	1	cance	0.325582
0	Liver	2	chd	-0.0876112
1	Liver	3	death	1.18275
1	Liver	4	esrd	2.02601
1	Liver	5	hf	1.26489
1	Liver	6	infec	0.939081
0	Liver	7	str	1.23203
0	Lung	1	cance	0.569083
0	Lung	2	chd	1.59069
1	Lung	3	death	1.70294
0	Lung	4	esrd	-4.01917
1	Lung	5	hf	1.95209
1	Lung	6	infec	1.86448
0	Lung	7	str	1.05681
0	Muscle	1	cance	-0.508892
0	Muscle	2	chd	-0.15332
1	Muscle	3	death	0.952772
1	Muscle	4	esrd	2.80356
1	Muscle	5	hf	0.944557
1	Muscle	6	infec	0.580423
0	Muscle	7	str	0.312115
0	Pancreas	1	cance	0.634747
0	Pancreas	2	chd	-0.867899
1	Pancreas	3	death	0.791239
1	Pancreas	4	esrd	2.80356
0	Pancreas	5	hf	0.465435
0	Pancreas	6	infec	0.64887
0	Pancreas	7	str	1.26215

## Sheet: Figure 4
Cluster	Outcome	Hazard ratio	95% Confidence interval lower limit	95% Confidence interval upper limit
2	Coronary heart disease	1.14217	1.03632	1.25883
3	Coronary heart disease	1.21258	1.06255	1.38379
2	ESRD	1.79941	1.35195	2.39497
3	ESRD	6.11845	4.64561	8.05824
2	Stroke	1.15571	1.01949	1.31014
3	Stroke	1.36364	1.15659	1.60775
2	Heart failure	1.16015	1.06374	1.2653
3	Heart failure	1.91798	1.73039	2.1259
2	Death	1.16607	1.10639	1.22897
3	Death	1.74729	1.63913	1.86259
2	Infection	1.10583	1.03893	1.17703
3	Infection	1.5577	1.44018	1.68481
2	Cancer	1.05465	0.980998	1.13382
3	Cancer	1.18903	1.08034	1.30865
Figure 4. Forest plot showing the hazard ratios for older organs (Cluster 3) and normal-aged organs (Cluster 2) relative to younger organs (Cluster 1, reference) towards adverse outcomes
